# Supplementary material for: RNA sequencing of whole blood in dogs with primary immune-mediated hemolytic anemia (IMHA) reveals novel insights into disease pathogenesis
Source: PLoS One. 2020 Oct 22;15(10):e0240975. doi: 10.1371/journal.pone.0240975 (PMC7580939; doi:10.1371/journal.pone.0240975)
Supplement: S1 Table — Primers for qPCR of T cell pathway genes and housekeeping genes. (XLSX) [file pone.0240975.s005.xlsx]

## Sheet: qPCR
Gene	RefSeq Accession	Forward Sequence	Tm °C	Exon Binding Site	Reverse Sequence	Tm °C	Exon Binding Site	References
GAPDH	NM_001003142.2	AACTCCCTCAAGATTGTCAGCAA	60.18	spans 6-7	CATGGATGACTTTGGCTAGAGGA	59.86	7	PMID 17917372
SCFD1	XM-022421877.1	AGAACCAGTATGGAAGATTTGGC	58.73	spans 1-2	AGTACACTGCAGGAACATCTGG	60.03	3
HEATR5B	XM_014120383.2	GGCGAAATGTTTTTCCCCGT	59.68	13	CAGGGCAATGTGCAACGAAA	59.97	14
CD80	NM_001003147.1	GGAACATCTCAGAACTGGGGC	60.68	1	TGGTGTTCTCCACTTCGCTG	60.25	2
CCR7	XM_022423004.1	TGTCATGGACCTGGGGAAAC	59.6	spans 1-2	CTCATCTTGGCACAAGCACAC	60.07	3
GATA3	XM_014122799.2	TGTGCGAACTGTCAAACCAC	59.27	4	GGTTTCTGGTCTGGATGCCTT	60.27	5
ITK	XM_546277.6	CACTGCGGGACTGAGATACG	60.25	11	TGATGGCCACCTTGTCCTTG	60.25	12
IL-2	NM_001003305.1	ACCTGGAGGAAGTGCTAGGTT	60.49	3	TGGTTGCTGTCTCGTCATCATA	59.5	4
