# Supplementary material for: RNA sequencing of whole blood in dogs with primary immune-mediated hemolytic anemia (IMHA) reveals novel insights into disease pathogenesis
Source: PLoS One. 2020 Oct 22;15(10):e0240975. doi: 10.1371/journal.pone.0240975 (PMC7580939; doi:10.1371/journal.pone.0240975)
Supplement: S2 Table — Data for cases and controls is provided on separate tabs. (XLSX) [file pone.0240975.s006.xlsx]

## Sheet: Cases
Dog ID	Age (years)	Breed	Sex	Institution	PCV (%)	Spherocytes	Saline Agglutination Test	Coomb's Test	Serum Bilirubin (mg/dL)	Hemoglobinuria	Ghost Cells	ACVIM Consensus Classification	RBC (cells/uL)	Retics (cells/uL)	WBC (cells/uL)	Segmented Neutrophils (cells/uL)	Band Neutrophils (cells/uL)	Monocytes (cells/uL)	Lymphocytes (cells/uL)	Eosinophils (cells/uL)	Platelets (cells/uL)	Survival to Discharge	30 Day Surival
D02111	3	Collie	F	Minnesota	0.14	Y	+	NA	14	Y	N	diagnostic	1410000	295000	60310	48250	3620	2410	5430	600	232000	Y	Y
D02177	10	Pekingese	M	Minnesota	0.14	Y	+	NA	0.6	NA	N	diagnostic	1520000	54000	20550	17880	820	820	1030	0	118000	N	N
D02251	9	Labrador Retriever	F	Minnesota	0.2	Y	+	NA	0.9	NA	N	diagnostic	2020000	523000	13700	10500	130	1090	1500	410	219000	Y	Y
D02278	5	Cocker Spaniel	M	Purdue	0.1	Y	+	NA	0.5	NA	N	diagnostic	1350000	5900	35300	27900	2120	3890	1400	0	350000	N	N
D02286	7	Dachshund	M	Minnesota	0.15	Y	-	NA	1.3	NA	N	supportive	1670000	508000	6620	5430	70	600	460	70	105000	Y	Y
D02343	7	Mixed	M	Purdue	0.27	Y	-	NA	2.1	N	N	supportive	3600000	146433	25000	19000	1250	2250	2500	0	189000	Y	N
D02357	6	Mixed	M	Purdue	0.06	Y	+	NA	0.7	NA	N	diagnostic	900000	4500	15400	13500	0	620	1200	0	683000	Y	Y
D02390	2	Miniature Pinscher	F	Minnesota	0.24	Y	+	NA	2.7	Y	N	diagnostic	3060000	139000	13090	10860	790	790	650	0	186000	Y	Y
D02639	8	Dachshund	F	Minnesota	0.15	Y	-	+	0.8	N	N	diagnostic	2030000	199000	7070	5380	210	210	1270	0	88000	Y	Y
D02880	7	Boxer	M	Minnesota	0.08	Y	+	NA	1.3	NA	N	diagnostic	1510000	470000	25200	19660	1260	2270	1760	250	164000	Y	Y
D03024	7	Shih Tzu	F	Purdue	0.08	Y	+	NA	NA	NA	Y	diagnostic	1140000	206000	22400	18400	1340	1790	200	220	200000	Y	Y
D03309	6	Mixed	M	Minnesota	0.23	Y	-	NA	1.9	Y	N	supportive	3090000	125000	14720	12150	0	650	1600	160	137000	N	N
D03441	11	Pekingese	F	Minnesota	0.13	Y	+	NA	0.4	N	N	diagnostic	1739000	116000	10400	7490	0	1250	830	210	115000	Y	Y
D04123	10	Rottweiler	F	Minnesota	0.13	Y	+	NA	0.9	NA	N	diagnostic	1860000	185000	13620	9530	0	1630	2450	0	140000	Y	N
D04274	7	Mixed	F	Purdue	0.28	Y	+	NA	2.2	Y	N	diagnostic	3690000	83000	27400	23800	820	1920	500	270	14000	Y	Y
D04594	6	Mixed	F	Minnesota	0.27	N	+	NA	0.6	NA	N	supportive	3690000	95000	13700	11670	140	960	960	0	485000	Y	Y
D04596	15	Shih Tzu	F	Minnesota	0.27	Y	+	NA	0.4	NA	N	diagnostic	3630000	180000	10750	7530	110	1830	1080	220	393000	Y	Y
D04603	1	American Staffordshire Terrier	F	Purdue	0.18	Y	+	NA	4.1	Y	N	diagnostic	2330000	152800	30500	22900	3660	1530	2400	0	121000	Y	N
D04629	10	Mixed	F	Purdue	0.18	Y	+	NA	0.1	N	N	supportive	2400000	86000	9000	7100	90	270	1400	0	145000	Y	Y
D04672	11	Rat Terrier	F	Minnesota	0.09	N	+	NA	4.6	Y	N	supportive	1630000	180000	10950	8430	660	880	990	0	229000	Y	N
D04932	9	Australian Shepherd	F	Purdue	0.21	Y	+	NA	1.6	NA	N	diagnostic	2580000	461200	26500	17700	2900	5280	500	0	30000	Y	Y

## Sheet: Controls
Dog ID	Age (years)	Breed	Sex	Institution	Matched Case	RBC (cells/uL)	Retics (cells/uL)	WBC (cells/uL)	Segmented Neutrophils (cells/uL)	Band Neutrophils (cells/uL)	Monocytes (cells/uL)	Lymphocytes (cells/uL)	Eosinophils (cells/uL)	Platelets (cells/uL)
D02416	9	Labrador Retriever	F	Minnesota	D02251	6220000	47069	4900	3480	0	290	930	200	225000
D02489	9	Standard Poodle	F	Minnesota	D04629	6200000	7719	8600	5250	0	260	2490	600	300000
D02740	6	Cocker Spaniel	M	Minnesota	D02278	7180000	30188	7000	5740	0	70	1050	140	283000
D03061	6	Dachshund	M	Minnesota	D02286	8460000	47535	8800	5900	0	350	2110	440	450000
D03129	9	Mixed	M	Minnesota	D02343	7070000	59685	8300	6310	0	660	1160	170	339000
D03422	4	Collie	F	Minnesota	D02111	6280000	27717	6000	2940	0	540	1080	1440	399000
D03825	8	Shih Tzu	F	Minnesota	D03024	6360000	55980	7600	5090	0	300	1900	300	300000
D04588	6	Mixed	F	Minnesota	D03309, D04594	7780000	10035	7300	5110	0	220	1750	220	223000
D04675	6	Mixed	M	Minnesota	D02357, D04274	7440000	24281	6300	3280	0	250	2270	440	300000
D04676	8	Boxer	M	Minnesota	D02880	6380000	79934	5900	4540	0	0	1060	300	198000
D04772	12	Pekingnese	M	Minnesota	D02177, D03441	7460000	77527	11700	9240	0	590	1290	590	330000
D04799	14	Shih Tzu	F	Minnesota	D04596	7890000	80144	6200	3660	0	310	1980	250	246000
D04800	7	Dachshund	F	Minnesota	D02639	7700000	59570	5300	3340	0	270	1330	210	300000
D04926	4	Miniature Pinscher	F	Minnesota	D02390	7100000	65000	9180	6700	0	730	1290	460	225000
D04933	10	Australian Shepherd	F	Minnesota	D04932	7040000	7597	6600	4950	0	260	1250	130	356000
D05018	10	Rottweiler	F	Minnesota	D04123	6660000	56584	10500	5570	0	630	3360	950	300000
D05073	9	Rat Terrier	F	Minnesota	D04672	7200000	23405	8100	4540	0	570	2430	480	396000
D05074	3	Staffordshire terrier	F	Minnesota	D04603	7970000	66169	5500	2810	0	280	1930	500	300000
