# Supplementary material for: RNA sequencing of whole blood in dogs with primary immune-mediated hemolytic anemia (IMHA) reveals novel insights into disease pathogenesis
Source: PLoS One. 2020 Oct 22;15(10):e0240975. doi: 10.1371/journal.pone.0240975 (PMC7580939; doi:10.1371/journal.pone.0240975)
Supplement: S3 Table — (XLSX) [file pone.0240975.s007.xlsx]

## Sheet: RNA Quality Metrics
Dog ID	RIN	R1 FastQC Quality Score (Phred)	R2 FastQC Quality Score (Phred)	HiSAT2 Reads	HISAT2 Mapped Reads	HISAT2 Concordant Reads	% Unmapped Reads	% rRNA	Mean Insert Size (bp)	% Exon Mapped	% Intron Mapped	% Intergenic Mapped
D02111	7.2	36.3	36.1	60931962	5.74223e+07	57117251	0.0576	0.0168	167.27	0.333716	0.422407	0.243877
D02177	9.7	36.3	35.9	68977934	6.50738e+07	64793842	0.0566	0.003	169.145	0.491281	0.282981	0.225739
D02251	8.3	36.3	35.9	66181316	6.1178e+07	60409965	0.0756	0.03305	166.009	0.479601	0.280855	0.239543
D02278	8	36.3	36	54417330	5.1272e+07	51049515	0.0578	0.0304	170.097	0.397315	0.37352	0.229166
D02286	7.7	36.3	35.9	67429108	6.03423e+07	59757683	0.1051	0.1002	169.646	0.496997	0.253068	0.249935
D02343	8.1	36.3	35.9	57925343	5.39111e+07	53530762	0.0693	0.03975	171.602	0.41919	0.349524	0.231286
D02357	9.3	36.3	36	55793471	5.28811e+07	52679941	0.0522	0.004	169.878	0.354385	0.41316	0.232455
D02390	9.7	36.3	36.1	57113883	5.35043e+07	53059180	0.0632	0.0084	168.015	0.512472	0.266108	0.22142
D02416	8.6	36.3	35.8	66843365	6.28194e+07	62396181	0.0602	0.00565	169.91	0.335431	0.426382	0.238187
D02489	9	36.3	35.9	58979964	5.52819e+07	54965015	0.0627	0.00745	172.424	0.394957	0.372853	0.23219
D02639	8.7	36.3	35.8	65714271	6.13377e+07	60893123	0.0666	0.0125	169.185	0.494347	0.274996	0.230657
D02740	8.3	36.3	36	58399020	5.49126e+07	54640243	0.0597	0.00615	170.452	0.364514	0.400437	0.235049
D02880	9.6	36.3	36	62063910	5.85139e+07	58260636	0.0572	0.00445	170.488	0.478968	0.297996	0.223036
D03024	9.3	36.3	36	58115057	5.41865e+07	53793751	0.0676	0.01105	170.03	0.475871	0.292677	0.231453
D03061	8.9	36.3	35.9	60398263	5.63033e+07	55836797	0.0678	0.00715	169.511	0.406847	0.359835	0.233318
D03129	9.2	36.3	36	57846123	5.43175e+07	53972457	0.061	0.0064	167.874	0.472729	0.308784	0.218486
D03309	9.8	36.3	35.9	64149951	5.92874e+07	58741515	0.0758	0.01505	169.004	0.500361	0.280387	0.219251
D03422	8.3	36.3	35.9	50295061	4.72422e+07	46987716	0.0607	0.0055	169.967	0.396848	0.370888	0.232265
D03441	9.3	36.3	36	61124344	5.74019e+07	57082904	0.0609	0.0089	166.977	0.496334	0.279107	0.224559
D03825	9.6	36.3	35.9	67991085	6.30481e+07	62457831	0.0727	0.00955	168.235	0.521263	0.255244	0.223493
D04123	9.8	36.3	36	49494678	4.57083e+07	45280791	0.0765	0.01045	171.16	0.599246	0.18706	0.213694
D04274	8.6	36.3	36	56482134	5.31214e+07	52769652	0.0595	0.0073	169.478	0.529286	0.249197	0.221517
D04588	9.9	36.3	35.9	57807243	5.3622e+07	53239801	0.0724	0.00555	170.31	0.540936	0.242219	0.216845
D04594	9.8	36.3	35.9	51376615	4.80063e+07	47649067	0.0656	0.0097	170.194	0.510874	0.271124	0.218001
D04596	9.8	36.3	35.9	66182979	6.16164e+07	61099537	0.069	0.01145	166.167	0.523289	0.252719	0.223992
D04603	9.4	36.3	35.9	67953462	6.34957e+07	63031267	0.0656	0.01125	170.095	0.500556	0.269649	0.229795
D04629	9.6	36.3	35.9	56720847	5.36466e+07	53430168	0.0542	0.00205	166.167	0.412088	0.364064	0.223848
D04672	9.8	36.3	35.6	73112670	6.70955e+07	66514786	0.0823	0.01325	170.095	0.560411	0.218413	0.221176
D04675	9.5	36.3	35.9	62661505	5.78554e+07	57378405	0.0767	0.0095	170.31	0.52642	0.250957	0.222623
D04676	9	36.3	35.8	57360701	5.31275e+07	52595769	0.0738	0.0114	168.703	0.483922	0.288051	0.228028
D04772	9.6	36.3	35.9	70183979	6.51237e+07	64628543	0.0721	0.0076	165.37	0.486849	0.281784	0.231367
D04799	9.8	36.3	36	62597896	5.7878e+07	57333623	0.0754	0.0097	169.27	0.48953	0.282371	0.228099
D04800	9.7	36.3	35.8	71323133	6.61094e+07	65571679	0.0731	0.0076	167.739	0.518658	0.262742	0.2186
D04926	9.2	36.3	35.9	53152958	4.98309e+07	49520605	0.0625	0.0049	166.152	0.458853	0.317585	0.223562
D04932	8.7	36.3	35.9	53650494	4.97501e+07	49357100	0.0727	0.018	168.731	0.492837	0.276554	0.230609
D04933	9.5	36.3	35.9	66230421	6.12963e+07	60771496	0.0745	0.0108	169.713	0.488195	0.285412	0.226393
D05018	8.3	36.3	35.9	60025321	5.65559e+07	56277131	0.0578	0.00525	171.266	0.352315	0.412668	0.235017
D05073	7	36.3	36	64322929	6.0039e+07	59533801	0.0666	0.00595	168.18	0.404076	0.371631	0.224294
D05074	8.8	36.3	35.9	55577641	5.2054e+07	51743019	0.0634	0.0077	168.247	0.39419	0.371984	0.233826
