# Supplementary material for: RNA sequencing of whole blood in dogs with primary immune-mediated hemolytic anemia (IMHA) reveals novel insights into disease pathogenesis
Source: PLoS One. 2020 Oct 22;15(10):e0240975. doi: 10.1371/journal.pone.0240975 (PMC7580939; doi:10.1371/journal.pone.0240975)
Supplement: S4 Table — DESeq2 output for expressed transcripts (14,055) and DEGs (966); data is provided on separate tabs. (XLSX) [file pone.0240975.s008.xlsx]

## Sheet: Expressed Transcripts
ensemblid	merged_symbol	baseMean	log2FoldChange	lfcSE	stat	pvalue	padj	description
ENSCAFG00000031341	PLSCR5	332.215	7.97852	1.0865	7.34332	2.0836e-13	2.23379e-12	phospholipid scramblase family member 5 [Source:VGNC Symbol;Acc:VGNC:52896]
ENSCAFG00000030630	FCN2	11.0062	6.7794	0.93676	7.23707	4.58481e-13	4.67291e-12	ficolin 1 [Source:HGNC Symbol;Acc:HGNC:3623]
ENSCAFG00000041337	ENSCAFG00000041337	8.54638	6.74803	0.76752	8.79199	1.46928e-18	3.11005e-17
ENSCAFG00000043810	ENSCAFG00000043810	11.2215	6.65058	0.716564	9.28121	1.67561e-20	4.59077e-19
ENSCAFG00000016149	ANXA8L1	1934.97	6.49856	0.766082	8.48285	2.19743e-17	3.94442e-16	annexin A8-like 1 [Source:NCBI gene;Acc:479270]
ENSCAFG00000013807	TMEM47	47.5267	6.29785	0.598057	10.5305	6.24934e-26	3.39129e-24	transmembrane protein 47 [Source:VGNC Symbol;Acc:VGNC:47584]
ENSCAFG00000029661	CFHR5	26.2761	6.21217	0.649338	9.56693	1.10125e-21	3.5829e-20	complement factor H related 5 [Source:VGNC Symbol;Acc:VGNC:57340]
ENSCAFG00000008004	SBSPON	11.6702	6.0681	0.695565	8.72399	2.6856e-18	5.43109e-17	somatomedin B and thrombospondin type 1 domain containing [Source:VGNC Symbol;Acc:VGNC:45886]
ENSCAFG00000049702	NKX6-3	5.1807	6.01885	0.756522	7.95594	1.77771e-15	2.50257e-14	NK6 homeobox 3 [Source:NCBI gene;Acc:607413]
ENSCAFG00000017365	TMEM100	4.64679	5.86627	0.868715	6.75281	1.45006e-11	1.174e-10	transmembrane protein 100 [Source:VGNC Symbol;Acc:VGNC:47443]
ENSCAFG00000007821	YPEL4	158.033	5.8011	0.398839	14.545	6.287e-48	6.7237e-45	yippee like 4 [Source:VGNC Symbol;Acc:VGNC:48500]
ENSCAFG00000012292	ENSCAFG00000012292	35.3941	5.78918	0.486815	11.8919	1.3034e-32	1.86931e-30
ENSCAFG00000015272	FGFBP1	68.0086	5.7693	0.633404	9.10841	8.36004e-20	2.04704e-18	fibroblast growth factor binding protein 1 [Source:VGNC Symbol;Acc:VGNC:49742]
ENSCAFG00000005750	IDO1	249.852	5.64495	0.56667	9.96163	2.24364e-23	8.88292e-22	indoleamine 2,3-dioxygenase 1 [Source:VGNC Symbol;Acc:VGNC:41865]
ENSCAFG00000001138	BTNL10	3617.53	5.55977	0.310054	17.9316	6.68586e-72	9.39698e-68	butyrophilin like 10 [Source:NCBI gene;Acc:482200]
ENSCAFG00000032259	LOC102151893	762.862	5.54172	0.434244	12.7618	2.68104e-37	7.69019e-35
ENSCAFG00000012896	CAMP	5191	5.53122	0.479736	11.5297	9.34646e-31	1.01833e-28	cathelicidin antimicrobial peptide [Source:VGNC Symbol;Acc:VGNC:38688]
ENSCAFG00000029461	PGLYRP1	409.165	5.51784	0.439081	12.5668	3.21488e-36	7.28792e-34	peptidoglycan recognition protein 1 [Source:VGNC Symbol;Acc:VGNC:44461]
ENSCAFG00000015817	CATSPERE	59.7165	5.47094	0.664942	8.22769	1.90858e-16	3.0414e-15	catsper channel auxiliary subunit epsilon [Source:VGNC Symbol;Acc:VGNC:38749]
ENSCAFG00000007437	SMYD1	30.9477	5.46127	0.942559	5.79409	6.86928e-09	3.74797e-08	SET and MYND domain containing 1 [Source:VGNC Symbol;Acc:VGNC:46581]
ENSCAFG00000015949	ENSCAFG00000015949	59604.4	5.39056	0.676288	7.97081	1.57638e-15	2.23798e-14	arachidonate 15-lipoxygenase [Source:VGNC Symbol;Acc:VGNC:37811]
ENSCAFG00000014653	G6PC	39.4692	5.37878	0.619945	8.67622	4.0915e-18	8.09944e-17	glucose-6-phosphatase catalytic subunit [Source:VGNC Symbol;Acc:VGNC:41040]
ENSCAFG00000004765	CD177	3475.04	5.33608	0.458262	11.6442	2.45721e-31	2.83083e-29	CD177 molecule [Source:VGNC Symbol;Acc:VGNC:38934]
ENSCAFG00000016363	PDPN	46.7225	5.31679	0.792805	6.70629	1.99631e-11	1.5852e-10	podoplanin [Source:VGNC Symbol;Acc:VGNC:52226]
ENSCAFG00000020220	LOC479668	6194.15	5.1754	0.438632	11.799	3.95207e-32	5.29013e-30	haptoglobin-like [Source:NCBI gene;Acc:479668]
ENSCAFG00000001574	TSPO2	50.9876	5.16277	0.567355	9.09972	9.05676e-20	2.2023e-18	translocator protein 2 [Source:VGNC Symbol;Acc:VGNC:49105]
ENSCAFG00000001802	BEND4	16.5469	5.11281	0.669219	7.63997	2.17277e-14	2.66477e-13	BEN domain containing 4 [Source:VGNC Symbol;Acc:VGNC:38431]
ENSCAFG00000008902	PTX3	104.118	5.02897	0.43623	11.5283	9.5055e-31	1.02769e-28	pentraxin 3 [Source:VGNC Symbol;Acc:VGNC:45204]
ENSCAFG00000009644	PKD2L1	33.1417	5.02334	0.853279	5.8871	3.9302e-09	2.21932e-08	polycystin 2 like 1, transient receptor potential cation channel [Source:VGNC Symbol;Acc:VGNC:44601]
ENSCAFG00000014292	CDKL1	117.719	4.98305	0.467106	10.6679	1.43808e-26	8.54574e-25	cyclin dependent kinase like 1 [Source:VGNC Symbol;Acc:VGNC:39064]
ENSCAFG00000018625	C3	857.45	4.96851	0.350377	14.1805	1.2104e-45	1.00072e-42	complement C3 [Source:VGNC Symbol;Acc:VGNC:38591]
ENSCAFG00000016907	IGF2BP1	8.23828	4.95229	0.701605	7.05851	1.68295e-12	1.58114e-11	insulin like growth factor 2 mRNA binding protein 1 [Source:VGNC Symbol;Acc:VGNC:41898]
ENSCAFG00000046037	ENSCAFG00000046037	43.191	4.94827	0.472414	10.4745	1.13191e-25	5.91414e-24
ENSCAFG00000007045	ID1	1295.39	4.91258	0.386055	12.7251	4.29076e-37	1.17942e-34	inhibitor of DNA binding 1, HLH protein [Source:HGNC Symbol;Acc:HGNC:5360]
ENSCAFG00000020116	ARHGAP29	432.722	4.89239	0.373332	13.1047	3.09619e-39	1.14518e-36	Rho GTPase activating protein 29 [Source:VGNC Symbol;Acc:VGNC:38056]
ENSCAFG00000008893	VEPH1	45.6426	4.89089	0.77097	6.34381	2.24148e-10	1.5234e-09	ventricular zone expressed PH domain containing 1 [Source:VGNC Symbol;Acc:VGNC:48255]
ENSCAFG00000018990	SLC6A4	814.618	4.87791	0.546626	8.92366	4.51126e-19	1.00804e-17	solute carrier family 6 member 4 [Source:VGNC Symbol;Acc:VGNC:46465]
ENSCAFG00000012980	SMCO3	44.5117	4.87002	0.437291	11.1368	8.30437e-29	7.0312e-27	single-pass membrane protein with coiled-coil domains 3 [Source:VGNC Symbol;Acc:VGNC:46551]
ENSCAFG00000003646	SFRP4	25.4969	4.83698	0.731741	6.61023	3.83728e-11	2.9153e-10	secreted frizzled related protein 4 [Source:VGNC Symbol;Acc:VGNC:46082]
ENSCAFG00000008702	CA1	1473.97	4.81602	0.303533	15.8665	1.0807e-56	2.1699e-53	carbonic anhydrase 1 [Source:VGNC Symbol;Acc:VGNC:38604]
ENSCAFG00000005187	EDNRB	32.9633	4.8122	0.534128	9.00945	2.071e-19	4.85941e-18	endothelin receptor type B [Source:VGNC Symbol;Acc:VGNC:40203]
ENSCAFG00000024874	LOC482199	2936.35	4.77856	0.360641	13.2502	4.50006e-40	1.91662e-37	butyrophilin-like protein 10 [Source:NCBI gene;Acc:482199]
ENSCAFG00000017872	ICAM5	11.0066	4.77176	0.793151	6.01621	1.78549e-09	1.06155e-08	intercellular adhesion molecule 5 [Source:VGNC Symbol;Acc:VGNC:41857]
ENSCAFG00000004797	USP35	1119.99	4.75985	0.279827	17.01	6.92489e-65	3.24431e-61	ubiquitin specific peptidase 35 [Source:VGNC Symbol;Acc:VGNC:48191]
ENSCAFG00000015066	MMP27	8.20045	4.64018	0.764781	6.06733	1.30055e-09	7.92339e-09	matrix metallopeptidase 27 [Source:VGNC Symbol;Acc:VGNC:43286]
ENSCAFG00000023335	MMP8	15772.3	4.62783	0.374796	12.3476	5.01908e-35	9.79766e-33	matrix metallopeptidase 8 [Source:VGNC Symbol;Acc:VGNC:43289]
ENSCAFG00000010030	TMCC2	3584.58	4.61181	0.274818	16.7814	3.34152e-63	9.39301e-60	transmembrane and coiled-coil domain family 2 [Source:VGNC Symbol;Acc:VGNC:47429]
ENSCAFG00000012764	CLCN2	173.959	4.54173	0.382719	11.867	1.75637e-32	2.49352e-30	chloride voltage-gated channel 2 [Source:VGNC Symbol;Acc:VGNC:39302]
ENSCAFG00000014311	TFR2	25.5875	4.52063	0.581236	7.77763	7.38976e-15	9.72501e-14	transferrin receptor 2 [Source:VGNC Symbol;Acc:VGNC:47304]
ENSCAFG00000011556	RIPOR3	2867.86	4.40956	0.262291	16.8117	2.00263e-63	7.03675e-60	RIPOR family member 3 [Source:VGNC Symbol;Acc:VGNC:45598]
ENSCAFG00000008869	TGM2	11335.4	4.38253	0.383172	11.4375	2.71547e-30	2.78584e-28	transglutaminase 2 [Source:VGNC Symbol;Acc:VGNC:47316]
ENSCAFG00000012200	TRIM10	4258.3	4.35593	0.331403	13.1439	1.84431e-39	7.00588e-37	tripartite motif containing 10 [Source:VGNC Symbol;Acc:VGNC:49639]
ENSCAFG00000014844	RAP1GAP	146.266	4.29071	0.436437	9.83121	8.26192e-23	3.06894e-21
ENSCAFG00000014197	RUNDC3A	37.771	4.27357	0.475039	8.99626	2.33534e-19	5.44332e-18	RUN domain containing 3A [Source:VGNC Symbol;Acc:VGNC:45807]
ENSCAFG00000008404	CLU	709.251	4.26911	0.395171	10.8032	3.32387e-27	2.19328e-25	clusterin [Source:VGNC Symbol;Acc:VGNC:39369]
ENSCAFG00000002152	IL1R2	3204.88	4.24884	0.46198	9.19703	3.67991e-20	9.59577e-19	interleukin 1 receptor type 2 [Source:VGNC Symbol;Acc:VGNC:41959]
ENSCAFG00000018780	RAB34	4.80281	4.20698	0.735746	5.71798	1.078e-08	5.73697e-08	RAB34, member RAS oncogene family [Source:VGNC Symbol;Acc:VGNC:45277]
ENSCAFG00000014228	SLC4A1	10120.4	4.20251	0.306385	13.7164	8.09584e-43	5.17214e-40	solute carrier family 4 member 1 [Source:VGNC Symbol;Acc:VGNC:49095]
ENSCAFG00000017188	NAP1L2	103.366	4.16646	0.555499	7.50039	6.36277e-14	7.29435e-13	nucleosome assembly protein 1 like 2 [Source:VGNC Symbol;Acc:VGNC:54175]
ENSCAFG00000010608	CFAP58	27.9794	4.14804	0.436932	9.49355	2.23297e-21	6.94346e-20	cilia and flagella associated protein 58 [Source:VGNC Symbol;Acc:VGNC:39167]
ENSCAFG00000030846	CREG2	24.7145	4.14063	1.2983	3.18928	0.00142626	0.00322078	cellular repressor of E1A stimulated genes 2 [Source:VGNC Symbol;Acc:VGNC:39606]
ENSCAFG00000032344	C1QB	9.51843	4.10578	0.753599	5.44823	5.08732e-08	2.44703e-07	complement C1q B chain [Source:VGNC Symbol;Acc:VGNC:38577]
ENSCAFG00000019120	C6H16orf89	3.55079	4.09753	1.35772	3.01796	0.00254486	0.00549934	chromosome 6 C16orf89 homolog [Source:VGNC Symbol;Acc:VGNC:52573]
ENSCAFG00000013909	SERPINE1	183.037	4.09076	0.392736	10.416	2.09481e-25	1.06676e-23	serpin family E member 1 [Source:VGNC Symbol;Acc:VGNC:46036]
ENSCAFG00000046360	LOC612278	406.728	4.08188	0.664012	6.14729	7.88157e-10	4.9564e-09	fatty acid desaturase 1-like [Source:NCBI gene;Acc:612278]
ENSCAFG00000005660	TNFAIP6	371.209	4.07632	0.414638	9.83105	8.27555e-23	3.06894e-21	TNF alpha induced protein 6 [Source:VGNC Symbol;Acc:VGNC:47651]
ENSCAFG00000017474	MPO	20.2101	4.05014	0.505509	8.01202	1.1284e-15	1.64179e-14	myeloperoxidase [Source:VGNC Symbol;Acc:VGNC:43341]
ENSCAFG00000002141	RHAG	7781.08	3.9911	0.285872	13.9611	2.69107e-44	2.10128e-41	Rh associated glycoprotein [Source:VGNC Symbol;Acc:VGNC:45542]
ENSCAFG00000000946	A4GALT	20.4141	3.97583	0.472828	8.40862	4.14846e-17	7.10189e-16	alpha 1,4-galactosyltransferase (P blood group) [Source:HGNC Symbol;Acc:HGNC:18149]
ENSCAFG00000016394	PLEK2	199.707	3.97186	0.309593	12.8293	1.12404e-37	3.36136e-35	pleckstrin 2 [Source:VGNC Symbol;Acc:VGNC:51670]
ENSCAFG00000002611	PTPRH	48.6995	3.96479	0.431229	9.19418	3.77863e-20	9.81677e-19	protein tyrosine phosphatase receptor type H [Source:VGNC Symbol;Acc:VGNC:45189]
ENSCAFG00000030440	CCN3	5.80909	3.95315	0.926108	4.26857	1.96733e-05	6.19696e-05	cellular communication network factor 3 [Source:VGNC Symbol;Acc:VGNC:56074]
ENSCAFG00000032580	ENSCAFG00000032580	31.6537	3.93972	0.582962	6.75811	1.39801e-11	1.1371e-10	stum, mechanosensory transduction mediator homolog [Source:VGNC Symbol;Acc:VGNC:53837]
ENSCAFG00000008418	NCAM2	999.547	3.91095	0.643217	6.0803	1.19961e-09	7.34664e-09	neural cell adhesion molecule 2 [Source:VGNC Symbol;Acc:VGNC:43637]
ENSCAFG00000012417	FOXR1	10.6877	3.89776	1.02015	3.82077	0.000133036	0.000361249	forkhead box R1 [Source:VGNC Symbol;Acc:VGNC:40969]
ENSCAFG00000014548	FBN1	72.3971	3.87692	0.536823	7.22198	5.12371e-13	5.18084e-12	Canis lupus familiaris fibrillin 1 (FBN1), mRNA. [Source:RefSeq mRNA;Acc:NM_001287085]
ENSCAFG00000002847	EPB41L4B	133.79	3.87164	0.45534	8.50274	1.85167e-17	3.34515e-16	erythrocyte membrane protein band 4.1 like 4B [Source:VGNC Symbol;Acc:VGNC:40397]
ENSCAFG00000045148	ENSCAFG00000045148	100.358	3.856	1.67912	2.29644	0.0216506	0.0382189
ENSCAFG00000028971	CCDC85C	54.7602	3.82449	0.445007	8.59421	8.38416e-18	1.58386e-16	coiled-coil domain containing 85C [Source:VGNC Symbol;Acc:VGNC:38864]
ENSCAFG00000016120	SPTB	10196.3	3.82323	0.309021	12.3721	3.70186e-35	7.65141e-33	spectrin beta, erythrocytic [Source:VGNC Symbol;Acc:VGNC:46774]
ENSCAFG00000014639	C1QC	8.6869	3.81881	0.674943	5.65796	1.53178e-08	7.94037e-08	complement C1q C chain [Source:VGNC Symbol;Acc:VGNC:52112]
ENSCAFG00000007356	BPIFB4	10.8633	3.79411	0.833107	4.55418	5.2591e-06	1.83098e-05	BPI fold containing family B member 4 [Source:VGNC Symbol;Acc:VGNC:38510]
ENSCAFG00000009905	MMP9	6177.71	3.79394	0.387808	9.78304	1.33154e-22	4.84839e-21	matrix metallopeptidase 9 [Source:VGNC Symbol;Acc:VGNC:43290]
ENSCAFG00000048786	ENSCAFG00000048786	613.924	3.78876	0.250001	15.155	7.02561e-52	1.09717e-48
ENSCAFG00000011819	TECTA	310.087	3.78663	0.455943	8.30506	9.97696e-17	1.64972e-15	tectorin alpha [Source:VGNC Symbol;Acc:VGNC:47236]
ENSCAFG00000013162	TAGLN	199.68	3.77224	0.366597	10.2899	7.82648e-25	3.65452e-23	transgelin [Source:VGNC Symbol;Acc:VGNC:47093]
ENSCAFG00000009428	CNNM1	11.2127	3.76394	0.617001	6.10039	1.05811e-09	6.52553e-09	cyclin and CBS domain divalent metal cation transport mediator 1 [Source:VGNC Symbol;Acc:VGNC:39406]
ENSCAFG00000030938	LOC102157231	141.329	3.74916	0.737204	5.08566	3.66358e-07	1.54351e-06
ENSCAFG00000002618	TNNI3	103.075	3.72955	0.342635	10.8849	1.36015e-27	9.55843e-26	troponin I3, cardiac type [Source:VGNC Symbol;Acc:VGNC:47689]
ENSCAFG00000018268	SLFN14	7958.28	3.72863	0.22931	16.2602	1.89074e-59	4.42905e-56	schlafen family member 14 [Source:VGNC Symbol;Acc:VGNC:53152]
ENSCAFG00000003658	KEL	1319.07	3.71864	0.294332	12.6342	1.36788e-36	3.43314e-34	Kell metallo-endopeptidase [Source:VGNC Symbol;Acc:VGNC:42333]
ENSCAFG00000006044	TRPC4	206.834	3.70884	0.815592	4.54742	5.43083e-06	1.88703e-05	transient receptor potential cation channel subfamily C member 4 [Source:VGNC Symbol;Acc:VGNC:47868]
ENSCAFG00000003293	RSAD2	25728.6	3.70274	0.399503	9.26838	1.89003e-20	5.12826e-19	radical S-adenosyl methionine domain containing 2 [Source:VGNC Symbol;Acc:VGNC:45770]
ENSCAFG00000019342	AGRN	81.5052	3.69484	0.355995	10.3789	3.09248e-25	1.5336e-23	agrin [Source:VGNC Symbol;Acc:VGNC:37716]
ENSCAFG00000017372	ANKFN1	33.7676	3.67918	0.497959	7.38852	1.48468e-13	1.63024e-12	ankyrin repeat and fibronectin type III domain containing 1 [Source:VGNC Symbol;Acc:VGNC:37871]
ENSCAFG00000013646	RSPH14	19.7012	3.66908	0.482742	7.6005	2.94995e-14	3.52265e-13	radial spoke head 14 homolog [Source:VGNC Symbol;Acc:VGNC:45778]
ENSCAFG00000029471	CLIC2	3022.76	3.66852	0.291233	12.5965	2.20665e-36	5.34732e-34	chloride intracellular channel 2 [Source:VGNC Symbol;Acc:VGNC:39338]
ENSCAFG00000003156	MYH14	71.9959	3.66546	0.437409	8.37994	5.29536e-17	9.02138e-16	myosin heavy chain 14 [Source:VGNC Symbol;Acc:VGNC:43538]
ENSCAFG00000009182	CPOX	8679.43	3.653	0.241398	15.1327	9.8563e-52	1.3853e-48	coproporphyrinogen oxidase [Source:VGNC Symbol;Acc:VGNC:53070]
ENSCAFG00000007012	SPIC	79.856	3.64591	0.370153	9.84973	6.87257e-23	2.57584e-21	Spi-C transcription factor [Source:VGNC Symbol;Acc:VGNC:46739]
ENSCAFG00000003745	EPHB6	972.596	3.6447	0.33729	10.8058	3.23063e-27	2.15196e-25	EPH receptor B6 [Source:VGNC Symbol;Acc:VGNC:40414]
ENSCAFG00000030738	MEIG1	160.586	3.64104	0.423492	8.59766	8.13553e-18	1.54104e-16	meiosis/spermiogenesis associated 1 [Source:VGNC Symbol;Acc:VGNC:43151]
ENSCAFG00000032220	ENSCAFG00000032220	58.9746	3.63767	0.5166	7.04155	1.90107e-12	1.77774e-11	intersectin 1 [Source:NCBI gene;Acc:478409]
ENSCAFG00000019348	ISG15	1894.61	3.61409	0.404062	8.94441	3.73947e-19	8.43631e-18	ISG15 ubiquitin like modifier [Source:VGNC Symbol;Acc:VGNC:42106]
ENSCAFG00000016939	AHSP	57229.4	3.60555	0.475315	7.58561	3.30937e-14	3.9318e-13	alpha hemoglobin stabilizing protein [Source:VGNC Symbol;Acc:VGNC:37732]
ENSCAFG00000025083	FADS1	19488	3.60078	0.358635	10.0402	1.0142e-23	4.19251e-22	fatty acid desaturase 1 [Source:VGNC Symbol;Acc:VGNC:51870]
ENSCAFG00000010754	SLC38A3	174.004	3.59536	0.322638	11.1436	7.69337e-29	6.55335e-27	solute carrier family 38 member 3 [Source:VGNC Symbol;Acc:VGNC:46394]
ENSCAFG00000017951	DTNA	203.73	3.57252	0.364451	9.80249	1.09849e-22	4.03115e-21	dystrobrevin alpha [Source:VGNC Symbol;Acc:VGNC:40114]
ENSCAFG00000045073	ENSCAFG00000045073	17.9764	3.56815	0.536985	6.64479	3.03659e-11	2.33987e-10
ENSCAFG00000008554	AADAC	17.1996	3.54934	0.61497	5.77155	7.85435e-09	4.26063e-08	arylacetamide deacetylase [Source:VGNC Symbol;Acc:VGNC:37404]
ENSCAFG00000015130	ABCB6	3014.17	3.54759	0.279221	12.7053	5.52324e-37	1.4647e-34	ATP binding cassette subfamily B member 6 [Source:VGNC Symbol;Acc:VGNC:49115]
ENSCAFG00000010798	TNNT2	12.4407	3.53238	0.801999	4.40446	1.06046e-05	3.50454e-05	troponin T2, cardiac type [Source:VGNC Symbol;Acc:VGNC:47691]
ENSCAFG00000011974	EPB42	15870.9	3.51228	0.299747	11.7175	1.03737e-31	1.27896e-29	erythrocyte membrane protein band 4.2 [Source:VGNC Symbol;Acc:VGNC:40399]
ENSCAFG00000012029	TGM5	789.989	3.50829	0.431343	8.13339	4.17441e-16	6.37733e-15	transglutaminase 5 [Source:VGNC Symbol;Acc:VGNC:47318]
ENSCAFG00000017411	EPOR	199.036	3.50533	0.270867	12.9411	2.63688e-38	9.03935e-36	erythropoietin receptor [Source:VGNC Symbol;Acc:VGNC:40424]
ENSCAFG00000004826	SLC6A9	923.809	3.49328	0.304472	11.4732	1.79782e-30	1.89988e-28	solute carrier family 6 member 9 [Source:VGNC Symbol;Acc:VGNC:46469]
ENSCAFG00000012267	ENSCAFG00000012267	500.369	3.47949	0.358832	9.69673	3.11328e-22	1.06465e-20
ENSCAFG00000005403	LRP1B	65.2274	3.47358	0.417322	8.32349	8.54092e-17	1.42062e-15	LDL receptor related protein 1B [Source:VGNC Symbol;Acc:VGNC:42774]
ENSCAFG00000024736	LOC100684725	33.2353	3.47164	0.419679	8.27214	1.31576e-16	2.14287e-15	olfactory receptor family 2 subfamily W member 3 [Source:HGNC Symbol;Acc:HGNC:15021]
ENSCAFG00000012832	RHCE	4022.58	3.45733	0.370315	9.3362	9.98543e-21	2.86419e-19	Rh blood group CcEe antigens [Source:NCBI gene;Acc:612220]
ENSCAFG00000012857	MMP21	12.4917	3.44025	0.502178	6.85067	7.35067e-12	6.29961e-11	matrix metallopeptidase 21 [Source:VGNC Symbol;Acc:VGNC:43282]
ENSCAFG00000001571	ENSCAFG00000001571	3.25227	3.43278	1.0363	3.31254	0.000924521	0.00216317	leucine rich repeat and fibronectin type III domain containing 2 [Source:VGNC Symbol;Acc:VGNC:42761]
ENSCAFG00000011862	CMAS	14991.1	3.42741	0.238805	14.3523	1.03022e-46	9.65315e-44	cytidine monophosphate N-acetylneuraminic acid synthetase [Source:VGNC Symbol;Acc:VGNC:39375]
ENSCAFG00000011113	GYG2	10.1556	3.42404	0.7057	4.85197	1.2224e-06	4.72053e-06	glycogenin 2 [Source:VGNC Symbol;Acc:VGNC:41573]
ENSCAFG00000031912	SBSN	7.58068	3.42176	0.811856	4.21474	2.5007e-05	7.73148e-05	suprabasin [Source:NCBI gene;Acc:612650]
ENSCAFG00000011361	COL25A1	3.52305	3.41594	1.05343	3.24269	0.00118408	0.00271754	collagen type XXV alpha 1 chain [Source:VGNC Symbol;Acc:VGNC:57403]
ENSCAFG00000019595	ESPN	638.833	3.39787	0.574059	5.91903	3.23844e-09	1.8495e-08	espin [Source:VGNC Symbol;Acc:VGNC:56010]
ENSCAFG00000032744	GSG1L	6.76797	3.393	0.953199	3.55959	0.00037143	0.000933389	GSG1 like [Source:VGNC Symbol;Acc:VGNC:41529]
ENSCAFG00000032106	FAM180B	25.3899	3.38523	0.438404	7.72171	1.14777e-14	1.46521e-13	family with sequence similarity 180 member B [Source:VGNC Symbol;Acc:VGNC:40630]
ENSCAFG00000008181	ENSCAFG00000008181	1812.77	3.38023	0.301742	11.2024	3.969e-29	3.53065e-27	phospholipid scramblase 1 [Source:HGNC Symbol;Acc:HGNC:9092]
ENSCAFG00000009928	XPO7	67609.1	3.37041	0.249614	13.5025	1.51175e-41	8.01801e-39	exportin 7 [Source:VGNC Symbol;Acc:VGNC:48464]
ENSCAFG00000047924	ENSCAFG00000047924	289.51	3.34953	0.339569	9.86407	5.95815e-23	2.25112e-21	prokineticin 2 [Source:HGNC Symbol;Acc:HGNC:18455]
ENSCAFG00000008541	AADACL2	20.0156	3.31115	0.639406	5.17847	2.23709e-07	9.70741e-07	arylacetamide deacetylase like 2 [Source:VGNC Symbol;Acc:VGNC:37405]
ENSCAFG00000002799	ACTL7B	7.14293	3.3064	1.06546	3.10327	0.00191398	0.0042377	actin like 7B [Source:VGNC Symbol;Acc:VGNC:37545]
ENSCAFG00000001590	SAXO1	9.24705	3.28227	0.803302	4.08597	4.38932e-05	0.000129658	stabilizer of axonemal microtubules 1 [Source:VGNC Symbol;Acc:VGNC:45878]
ENSCAFG00000006808	RAG1	11.3583	3.27485	0.64701	5.06151	4.15939e-07	1.73937e-06	recombination activating 1 [Source:VGNC Symbol;Acc:VGNC:45326]
ENSCAFG00000029830	LOC102156406	1053.8	3.26786	0.303077	10.7823	4.17483e-27	2.67933e-25	apolipoprotein L3 [Source:NCBI gene;Acc:102156406]
ENSCAFG00000005129	GHRL	6.23734	3.2599	0.686686	4.7473	2.06151e-06	7.65948e-06	ghrelin and obestatin prepropeptide [Source:VGNC Symbol;Acc:VGNC:41209]
ENSCAFG00000044821	SCIN	112.85	3.25145	0.420653	7.72955	1.0793e-14	1.38535e-13	scinderin [Source:HGNC Symbol;Acc:HGNC:21695]
ENSCAFG00000017439	USP43	20.7769	3.24036	0.612448	5.29083	1.21761e-07	5.51514e-07	ubiquitin specific peptidase 43 [Source:VGNC Symbol;Acc:VGNC:48196]
ENSCAFG00000001572	UNC5CL	241.255	3.22421	0.345638	9.32831	1.07572e-20	3.04209e-19	unc-5 family C-terminal like [Source:VGNC Symbol;Acc:VGNC:48142]
ENSCAFG00000005691	ANK1	9339.77	3.21566	0.29237	10.9986	3.88165e-28	2.98123e-26	ankyrin 1 [Source:VGNC Symbol;Acc:VGNC:37866]
ENSCAFG00000030791	TSTD3	33.0042	3.20593	0.467175	6.86238	6.77224e-12	5.83592e-11	thiosulfate sulfurtransferase like domain containing 3 [Source:VGNC Symbol;Acc:VGNC:56752]
ENSCAFG00000004913	MARCO	3095.55	3.20156	0.32084	9.97869	1.88945e-23	7.54818e-22	macrophage receptor with collagenous structure [Source:VGNC Symbol;Acc:VGNC:54807]
ENSCAFG00000004261	ATP7B	72.6957	3.18801	0.299948	10.6285	2.19518e-26	1.2542e-24	ATPase copper transporting beta [Source:VGNC Symbol;Acc:VGNC:38286]
ENSCAFG00000005768	ENSCAFG00000005768	4175.71	3.14938	0.276715	11.3813	5.18134e-30	5.1648e-28	folate receptor beta [Source:NCBI gene;Acc:476816]
ENSCAFG00000013972	ZFAND6	9171.7	3.14813	0.252875	12.4493	1.40994e-35	2.95772e-33	zinc finger AN1-type containing 6 [Source:HGNC Symbol;Acc:HGNC:30164]
ENSCAFG00000044006	ENSCAFG00000044006	38.2062	3.14785	0.64079	4.91245	8.99444e-07	3.56908e-06
ENSCAFG00000014054	ACHE	23.9485	3.13921	0.391602	8.01634	1.08943e-15	1.58673e-14	acetylcholinesterase [Source:VGNC Symbol;Acc:VGNC:49076]
ENSCAFG00000019493	IGFALS	7.70709	3.1343	0.6465	4.84811	1.24645e-06	4.80892e-06	insulin like growth factor binding protein acid labile subunit [Source:VGNC Symbol;Acc:VGNC:54036]
ENSCAFG00000008324	CP	2824.63	3.12941	0.272005	11.505	1.24496e-30	1.3256e-28	ceruloplasmin [Source:VGNC Symbol;Acc:VGNC:39542]
ENSCAFG00000015233	PROM1	133.056	3.12933	0.307334	10.1822	2.38136e-24	1.05584e-22	prominin 1 [Source:VGNC Symbol;Acc:VGNC:45012]
ENSCAFG00000000156	MYO1A	8250.44	3.12818	0.33556	9.32228	1.13868e-20	3.21368e-19	myosin IA [Source:VGNC Symbol;Acc:VGNC:43560]
ENSCAFG00000004646	UROD	16004.7	3.11343	0.29101	10.6987	1.03238e-26	6.25436e-25	uroporphyrinogen decarboxylase [Source:VGNC Symbol;Acc:VGNC:48169]
ENSCAFG00000001874	CFAP69	3.30722	3.10701	1.04622	2.96975	0.00298043	0.00635564	cilia and flagella associated protein 69 [Source:VGNC Symbol;Acc:VGNC:39170]
ENSCAFG00000004160	TNIP3	504.138	3.09671	0.399331	7.75476	8.85131e-15	1.15083e-13	TNFAIP3 interacting protein 3 [Source:VGNC Symbol;Acc:VGNC:47678]
ENSCAFG00000002222	ASNS	87.4588	3.05382	0.279028	10.9445	7.06235e-28	5.16986e-26	asparagine synthetase (glutamine-hydrolyzing) [Source:VGNC Symbol;Acc:VGNC:53542]
ENSCAFG00000013733	GATM	3084.8	3.05126	0.240347	12.6952	6.28572e-37	1.63603e-34	Canis lupus familiaris glycine amidinotransferase (GATM), mRNA. [Source:RefSeq mRNA;Acc:NM_001287084]
ENSCAFG00000047848	ENSCAFG00000047848	2.72769	3.04602	1.59791	1.90625	0.0566181	0.0902094
ENSCAFG00000009183	KCNJ3	78.1407	3.04363	0.375744	8.10028	5.48346e-16	8.26932e-15	potassium voltage-gated channel subfamily J member 3 [Source:VGNC Symbol;Acc:VGNC:42264]
ENSCAFG00000013773	BCR	2431.59	3.04355	0.253855	11.9893	4.04198e-33	6.175e-31	BCR activator of RhoGEF and GTPase [Source:VGNC Symbol;Acc:VGNC:38420]
ENSCAFG00000012675	SELENBP1	1630.08	3.03853	0.330445	9.19526	3.74087e-20	9.73665e-19	selenium binding protein 1 [Source:VGNC Symbol;Acc:VGNC:45981]
ENSCAFG00000017051	SNX22	916.786	3.03442	0.281329	10.786	4.00804e-27	2.59599e-25	sorting nexin 22 [Source:VGNC Symbol;Acc:VGNC:46632]
ENSCAFG00000012494	TACC2	34.9132	3.00759	0.389772	7.71629	1.19767e-14	1.52476e-13	transforming acidic coiled-coil containing protein 2 [Source:VGNC Symbol;Acc:VGNC:47064]
ENSCAFG00000002145	IL1RL2	353.673	3.00382	0.63354	4.74133	2.12315e-06	7.86736e-06	interleukin 1 receptor like 2 [Source:HGNC Symbol;Acc:HGNC:5999]
ENSCAFG00000012082	SEMA4B	1324.18	3.00202	0.271851	11.0429	2.37238e-28	1.90536e-26	semaphorin 4B [Source:VGNC Symbol;Acc:VGNC:45995]
ENSCAFG00000002868	PTPN3	38.8706	3.0016	0.527692	5.68818	1.28401e-08	6.72885e-08	protein tyrosine phosphatase non-receptor type 3 [Source:VGNC Symbol;Acc:VGNC:45176]
ENSCAFG00000016822	NEURL1B	4.52201	3.00145	0.938797	3.19712	0.00138807	0.00314312	neuralized E3 ubiquitin protein ligase 1B [Source:VGNC Symbol;Acc:VGNC:49893]
ENSCAFG00000018648	OSMR	7.32316	3.00069	0.737066	4.07113	4.67859e-05	0.000137482	oncostatin M receptor [Source:VGNC Symbol;Acc:VGNC:44167]
ENSCAFG00000014965	GCH1	3820.47	2.99283	0.327421	9.14061	6.21026e-20	1.55036e-18	GTP cyclohydrolase 1 [Source:VGNC Symbol;Acc:VGNC:41145]
ENSCAFG00000013763	LTF	14341.8	2.99133	0.250223	11.9546	6.14012e-33	9.09764e-31	Canis lupus familiaris lactotransferrin (LTF), mRNA. [Source:RefSeq mRNA;Acc:NM_001287076]
ENSCAFG00000014232	ARVCF	432.168	2.99132	0.318104	9.40357	5.27416e-21	1.55732e-19	ARVCF delta catenin family member [Source:VGNC Symbol;Acc:VGNC:49589]
ENSCAFG00000004251	GAREM2	6.53232	2.96129	0.585809	5.05505	4.30277e-07	1.79665e-06	GRB2 associated regulator of MAPK1 subtype 2 [Source:VGNC Symbol;Acc:VGNC:41111]
ENSCAFG00000002017	FAM214B	533.237	2.95816	0.2129	13.8946	6.83143e-44	5.05346e-41	family with sequence similarity 214 member B [Source:VGNC Symbol;Acc:VGNC:40663]
ENSCAFG00000001901	DCAF12	6380.89	2.94435	0.289105	10.1844	2.32899e-24	1.03588e-22	DDB1 and CUL4 associated factor 12 [Source:VGNC Symbol;Acc:VGNC:39790]
ENSCAFG00000003102	AQP1	4823.76	2.94232	0.268489	10.9588	6.02911e-28	4.43661e-26	aquaporin 1 (Colton blood group) [Source:NCBI gene;Acc:403732]
ENSCAFG00000008093	HPD	94.47	2.92503	0.437822	6.68088	2.37511e-11	1.86389e-10	4-hydroxyphenylpyruvate dioxygenase [Source:VGNC Symbol;Acc:VGNC:41770]
ENSCAFG00000010419	TMPRSS7	15.9094	2.91793	0.405201	7.20119	5.96893e-13	5.97531e-12	transmembrane serine protease 7 [Source:VGNC Symbol;Acc:VGNC:53088]
ENSCAFG00000001085	SLC25A48	90.9671	2.91638	0.360145	8.09778	5.59709e-16	8.43163e-15	solute carrier family 25 member 48 [Source:VGNC Symbol;Acc:VGNC:46318]
ENSCAFG00000042313	CENPT	66.1749	2.91629	0.503134	5.79624	6.78178e-09	3.70743e-08	centromere protein T [Source:HGNC Symbol;Acc:HGNC:25787]
ENSCAFG00000032342	PDGFD	1230.81	2.90701	0.316444	9.18649	4.05884e-20	1.05059e-18	platelet derived growth factor D [Source:VGNC Symbol;Acc:VGNC:44371]
ENSCAFG00000000026	CYB5A	6182.55	2.89282	0.291985	9.90742	3.86511e-23	1.50067e-21	cytochrome b5 type A (microsomal) [Source:NCBI gene;Acc:476167]
ENSCAFG00000016761	CPEB4	5096.26	2.8907	0.222303	13.0034	1.16976e-38	4.11025e-36	cytoplasmic polyadenylation element binding protein 4 [Source:VGNC Symbol;Acc:VGNC:39554]
ENSCAFG00000003154	NT5C3A	12906.1	2.88887	0.166957	17.3031	4.45578e-67	3.1313e-63	5'-nucleotidase, cytosolic IIIA [Source:VGNC Symbol;Acc:VGNC:43997]
ENSCAFG00000012941	TFRC	13729.1	2.88809	0.274138	10.5352	5.94738e-26	3.23994e-24	transferrin receptor [Source:VGNC Symbol;Acc:VGNC:47305]
ENSCAFG00000046638	ENSCAFG00000046638	52.6861	2.88696	0.39554	7.29879	2.9037e-13	3.05247e-12
ENSCAFG00000047093	ENSCAFG00000047093	90.0437	2.88546	0.372695	7.74214	9.77565e-15	1.26516e-13
ENSCAFG00000016123	SDE2	11478.5	2.87419	0.271087	10.6024	2.90332e-26	1.65207e-24	SDE2 telomere maintenance homolog [Source:VGNC Symbol;Acc:VGNC:45946]
ENSCAFG00000007053	BCL2L1	765.617	2.87278	0.313822	9.15417	5.47791e-20	1.38724e-18	BCL2 like 1 [Source:VGNC Symbol;Acc:VGNC:38408]
ENSCAFG00000018607	ENSCAFG00000018607	4001.5	2.86816	0.256863	11.1661	5.97414e-29	5.18312e-27	DnaJ heat shock protein family (Hsp40) member C6 [Source:VGNC Symbol;Acc:VGNC:53346]
ENSCAFG00000007944	PAQR9	179.26	2.86727	0.374149	7.66344	1.81014e-14	2.24352e-13	progestin and adipoQ receptor family member 9 [Source:VGNC Symbol;Acc:VGNC:44262]
ENSCAFG00000005748	IDO2	34.8297	2.86374	0.500901	5.71718	1.08307e-08	5.76176e-08	indoleamine 2,3-dioxygenase 2 [Source:VGNC Symbol;Acc:VGNC:41866]
ENSCAFG00000024587	ENSCAFG00000024587	72.4595	2.86336	0.453076	6.31982	2.61862e-10	1.76183e-09	leucine rich repeat containing 3C [Source:HGNC Symbol;Acc:HGNC:40034]
ENSCAFG00000029189	TIMP3	128.934	2.8605	0.313457	9.12566	7.13009e-20	1.75813e-18	TIMP metallopeptidase inhibitor 3 [Source:VGNC Symbol;Acc:VGNC:47377]
ENSCAFG00000020012	PKD1L2	22.6401	2.85692	0.561137	5.0913	3.5562e-07	1.50052e-06	polycystin 1 like 2 [Source:VGNC Symbol;Acc:VGNC:56013]
ENSCAFG00000017163	PRDX2	18346.6	2.85658	0.354303	8.06253	7.47319e-16	1.11031e-14	peroxiredoxin 2 [Source:VGNC Symbol;Acc:VGNC:44951]
ENSCAFG00000007349	BPIFB3	99.0581	2.84348	0.591321	4.80869	1.51921e-06	5.76855e-06	BPI fold containing family B member 3 [Source:VGNC Symbol;Acc:VGNC:38509]
ENSCAFG00000031210	OAF	220.032	2.84262	0.266791	10.6548	1.65526e-26	9.6936e-25	out at first homolog [Source:VGNC Symbol;Acc:VGNC:49860]
ENSCAFG00000003550	INHBA	122.599	2.83869	0.27376	10.3693	3.42193e-25	1.67579e-23	inhibin subunit beta A [Source:VGNC Symbol;Acc:VGNC:42021]
ENSCAFG00000002291	LYG1	238.174	2.83659	0.350878	8.08426	6.25437e-16	9.35162e-15	lysozyme g1 [Source:VGNC Symbol;Acc:VGNC:42880]
ENSCAFG00000015434	ANKLE1	748.486	2.83548	0.262452	10.8038	3.30189e-27	2.18906e-25	ankyrin repeat and LEM domain containing 1 [Source:VGNC Symbol;Acc:VGNC:37875]
ENSCAFG00000013246	LIPH	240.596	2.82586	0.349119	8.09425	5.76159e-16	8.65162e-15	lipase H [Source:VGNC Symbol;Acc:VGNC:42697]
ENSCAFG00000001149	LOC102156614	70.581	2.82439	0.378085	7.47024	8.00498e-14	9.05149e-13	cathepsin L1 [Source:NCBI gene;Acc:102156614]
ENSCAFG00000010274	CHI3L1	200.064	2.8235	0.326309	8.65284	5.02343e-18	9.81979e-17	chitinase 3 like 1 [Source:VGNC Symbol;Acc:VGNC:39213]
ENSCAFG00000015206	ENSCAFG00000015206	74.8497	2.82136	0.491627	5.73882	9.5338e-09	5.11051e-08	serum amyloid A protein [Source:NCBI gene;Acc:476879]
ENSCAFG00000013958	FAH	7.38155	2.81848	0.660123	4.26962	1.95803e-05	6.17181e-05	fumarylacetoacetate hydrolase [Source:VGNC Symbol;Acc:VGNC:40569]
ENSCAFG00000004778	NAA16	46927.2	2.80938	0.416807	6.74023	1.58135e-11	1.2715e-10	N(alpha)-acetyltransferase 16, NatA auxiliary subunit [Source:HGNC Symbol;Acc:HGNC:26164]
ENSCAFG00000000594	MARCHF3	10474.7	2.80004	0.394316	7.10099	1.23867e-12	1.18191e-11	membrane associated ring-CH-type finger 3 [Source:VGNC Symbol;Acc:VGNC:43016]
ENSCAFG00000008566	GUCY1B1	877.875	2.79932	0.269647	10.3814	3.01304e-25	1.50706e-23	guanylate cyclase 1 soluble subunit beta 1 [Source:VGNC Symbol;Acc:VGNC:41568]
ENSCAFG00000003334	ABCA13	403.546	2.79589	0.265964	10.5123	7.58239e-26	4.06757e-24	ATP binding cassette subfamily A member 13 [Source:VGNC Symbol;Acc:VGNC:37424]
ENSCAFG00000001084	CXCL14	25.6891	2.79152	0.515458	5.4156	6.10838e-08	2.89556e-07	C-X-C motif chemokine ligand 14 [Source:VGNC Symbol;Acc:VGNC:39748]
ENSCAFG00000009649	PLEKHA6	890.867	2.78971	0.270442	10.3154	6.00469e-25	2.84161e-23	pleckstrin homology domain containing A6 [Source:VGNC Symbol;Acc:VGNC:44670]
ENSCAFG00000019714	LOC489640	75.8345	2.78415	0.237331	11.7311	8.82938e-32	1.12815e-29	solute carrier family 2 member 5 [Source:HGNC Symbol;Acc:HGNC:11010]
ENSCAFG00000005906	PYCR1	228.768	2.77731	0.28558	9.72515	2.35568e-22	8.19531e-21	pyrroline-5-carboxylate reductase 1 [Source:VGNC Symbol;Acc:VGNC:45223]
ENSCAFG00000015205	ENSCAFG00000015205	49.6266	2.77151	0.43849	6.32057	2.60607e-10	1.75423e-09	Canis lupus familiaris serum amyloid A1 (SAA1), mRNA. [Source:RefSeq mRNA;Acc:NM_001313872]
ENSCAFG00000031469	LOC100686484	576.559	2.76704	0.246597	11.2209	3.2195e-29	2.93832e-27	zinc finger protein 77 [Source:NCBI gene;Acc:100686484]
ENSCAFG00000000329	EPM2A	467.638	2.76062	0.307354	8.98187	2.66195e-19	6.13339e-18	EPM2A glucan phosphatase, laforin [Source:VGNC Symbol;Acc:VGNC:53700]
ENSCAFG00000023105	ENSCAFG00000023105	898.099	2.75174	0.405549	6.78521	1.15915e-11	9.61171e-11	cysteine rich secretory protein 2 [Source:VGNC Symbol;Acc:VGNC:39616]
ENSCAFG00000011638	SPTA1	15283.7	2.74865	0.330933	8.30577	9.91755e-17	1.64183e-15	spectrin alpha, erythrocytic 1 [Source:HGNC Symbol;Acc:HGNC:11272]
ENSCAFG00000017111	KLF1	6787.58	2.74863	0.364477	7.54128	4.65375e-14	5.44164e-13	Kruppel like factor 1 [Source:VGNC Symbol;Acc:VGNC:42430]
ENSCAFG00000023556	OAS1	5382.42	2.74243	0.296707	9.24291	2.39881e-20	6.40975e-19	2'-5'-oligoadenylate synthetase 1 [Source:VGNC Symbol;Acc:VGNC:44086]
ENSCAFG00000016479	TMEM184A	15.3957	2.73571	0.572986	4.77449	1.80167e-06	6.77614e-06	transmembrane protein 184A [Source:VGNC Symbol;Acc:VGNC:47508]
ENSCAFG00000007481	LOC102151511	38.0015	2.72802	0.465601	5.85914	4.65283e-09	2.59609e-08	uncharacterized LOC102151511 [Source:NCBI gene;Acc:102151511]
ENSCAFG00000020004	VCAM1	9.77153	2.72152	0.620362	4.38699	1.14932e-05	3.77598e-05	vascular cell adhesion molecule 1 [Source:VGNC Symbol;Acc:VGNC:48240]
ENSCAFG00000002190	RFX8	9.17448	2.72022	0.689456	3.94546	7.96469e-05	0.000225284	RFX family member 8, lacking RFX DNA binding domain [Source:VGNC Symbol;Acc:VGNC:45510]
ENSCAFG00000005078	UBE2O	30954.3	2.71944	0.300189	9.0591	1.31527e-19	3.12793e-18	ubiquitin conjugating enzyme E2 O [Source:VGNC Symbol;Acc:VGNC:48060]
ENSCAFG00000012106	EMID1	10.8856	2.71902	0.615011	4.4211	9.81995e-06	3.26364e-05	EMI domain containing 1 [Source:VGNC Symbol;Acc:VGNC:40342]
ENSCAFG00000000226	HBS1L	20089	2.71506	0.24041	11.2935	1.41335e-29	1.33319e-27	HBS1 like translational GTPase [Source:VGNC Symbol;Acc:VGNC:41612]
ENSCAFG00000017790	PDE4A	281.541	2.70897	0.263199	10.2925	7.61835e-25	3.5692e-23	phosphodiesterase 4A [Source:VGNC Symbol;Acc:VGNC:44353]
ENSCAFG00000032318	ENSCAFG00000032318	6447.84	2.70069	0.210088	12.855	8.05878e-38	2.57423e-35	intersectin-1 [Source:NCBI gene;Acc:100856635]
ENSCAFG00000018704	SLC1A3	34.3024	2.69816	0.457038	5.90357	3.55709e-09	2.02e-08	solute carrier family 1 member 3 [Source:VGNC Symbol;Acc:VGNC:46263]
ENSCAFG00000010796	ENSCAFG00000010796	17798.4	2.6955	0.40919	6.58741	4.47576e-11	3.37302e-10	glycolipid transfer protein [Source:NCBI gene;Acc:100856786]
ENSCAFG00000009571	CPN1	26.9492	2.69548	0.450147	5.988	2.12439e-09	1.24565e-08	carboxypeptidase N subunit 1 [Source:VGNC Symbol;Acc:VGNC:39558]
ENSCAFG00000008391	HEY1	31.092	2.69405	1.0717	2.51381	0.0119436	0.0223258	hes related family bHLH transcription factor with YRPW motif 1 [Source:VGNC Symbol;Acc:VGNC:54114]
ENSCAFG00000046585	ENSCAFG00000046585	8.22585	2.67596	0.605677	4.41814	9.95546e-06	3.30555e-05
ENSCAFG00000013273	E2F2	1805.44	2.6736	0.289914	9.22203	2.91539e-20	7.70222e-19	E2F transcription factor 2 [Source:VGNC Symbol;Acc:VGNC:40164]
ENSCAFG00000012525	MUC13	213.502	2.66555	0.325948	8.17785	2.88961e-16	4.49264e-15	mucin 13, cell surface associated [Source:VGNC Symbol;Acc:VGNC:43498]
ENSCAFG00000019910	FBXO31	3994.4	2.65899	0.319463	8.32333	8.5524e-17	1.42085e-15	F-box protein 31 [Source:VGNC Symbol;Acc:VGNC:40773]
ENSCAFG00000018059	ANKRD9	451.203	2.65397	0.226714	11.7063	1.18385e-31	1.44687e-29	ankyrin repeat domain 9 [Source:VGNC Symbol;Acc:VGNC:37915]
ENSCAFG00000005502	VDAC3	54927	2.65329	0.288404	9.19993	3.5818e-20	9.35729e-19	voltage dependent anion channel 3 [Source:VGNC Symbol;Acc:VGNC:48248]
ENSCAFG00000043763	ENSCAFG00000043763	45.4184	2.65122	0.456511	5.80758	6.33836e-09	3.47719e-08
ENSCAFG00000017952	ACSM3	168.665	2.65061	0.352465	7.52022	5.46831e-14	6.32568e-13	acyl-CoA synthetase medium chain family member 3 [Source:VGNC Symbol;Acc:VGNC:54007]
ENSCAFG00000012217	TRAK2	73956.8	2.64955	0.227145	11.6646	1.93388e-31	2.28409e-29	trafficking kinesin protein 2 [Source:VGNC Symbol;Acc:VGNC:47774]
ENSCAFG00000007865	ENSCAFG00000007865	6431.34	2.64619	0.296208	8.93355	4.1255e-19	9.27742e-18
ENSCAFG00000014402	MPP2	635.5	2.64236	0.499949	5.28527	1.25521e-07	5.67268e-07	membrane palmitoylated protein 2 [Source:VGNC Symbol;Acc:VGNC:43343]
ENSCAFG00000032201	LYPD6B	34.162	2.63992	0.449355	5.8749	4.23103e-09	2.37583e-08
ENSCAFG00000044089	GLOD5	90.7195	2.63201	0.418521	6.28882	3.19882e-10	2.13078e-09	Canis lupus familiaris glyoxalase domain containing 5 (GLOD5), mRNA. [Source:RefSeq mRNA;Acc:NM_001313807]
ENSCAFG00000012911	HECTD1	75680.1	2.62736	0.231357	11.3563	6.90162e-30	6.64399e-28	HECT domain E3 ubiquitin protein ligase 1 [Source:VGNC Symbol;Acc:VGNC:41642]
ENSCAFG00000018011	LRRC75A	338.16	2.62467	0.304305	8.62511	6.40333e-18	1.23117e-16	leucine rich repeat containing 75A [Source:VGNC Symbol;Acc:VGNC:42813]
ENSCAFG00000030906	RALA	2229.71	2.6227	0.384474	6.82152	9.0081e-12	7.61786e-11	RAS like proto-oncogene A [Source:VGNC Symbol;Acc:VGNC:45330]
ENSCAFG00000016278	ENSCAFG00000016278	1541.26	2.6205	0.38226	6.85528	7.11726e-12	6.12573e-11
ENSCAFG00000000860	AFDN	78.7223	2.61715	0.351561	7.44437	9.74102e-14	1.09005e-12	afadin, adherens junction formation factor [Source:VGNC Symbol;Acc:VGNC:37685]
ENSCAFG00000009334	OLFML3	396.454	2.61596	0.224038	11.6764	1.6828e-31	2.03894e-29	olfactomedin like 3 [Source:VGNC Symbol;Acc:VGNC:44117]
ENSCAFG00000028569	ENSCAFG00000028569	158.62	2.61329	0.480817	5.43511	5.47641e-08	2.61919e-07	hemoglobin subunit zeta-like [Source:NCBI gene;Acc:100855600]
ENSCAFG00000047314	ENSCAFG00000047314	4.19427	2.60984	0.67498	3.86654	0.000110391	0.000303688
ENSCAFG00000005301	PSD3	925.222	2.60375	0.407792	6.38499	1.71411e-10	1.18271e-09	pleckstrin and Sec7 domain containing 3 [Source:VGNC Symbol;Acc:VGNC:57309]
ENSCAFG00000032426	PTPMT1	3178.31	2.59549	0.241219	10.7599	5.32332e-27	3.40088e-25	protein tyrosine phosphatase mitochondrial 1 [Source:VGNC Symbol;Acc:VGNC:45166]
ENSCAFG00000029622	ENSCAFG00000029622	23.3023	2.59079	0.54062	4.79226	1.64915e-06	6.22082e-06
ENSCAFG00000014755	SAMD7	7.09164	2.58805	0.903493	2.8645	0.00417671	0.00864178	sterile alpha motif domain containing 7 [Source:VGNC Symbol;Acc:VGNC:45854]
ENSCAFG00000006809	NCOA4	100300	2.58453	0.303298	8.52141	1.57625e-17	2.87344e-16	nuclear receptor coactivator 4 [Source:VGNC Symbol;Acc:VGNC:43661]
ENSCAFG00000031706	FABP5	340.547	2.57889	0.276168	9.33811	9.80728e-21	2.81884e-19	fatty acid binding protein 5 [Source:NCBI gene;Acc:477923]
ENSCAFG00000018828	CIDEA	1013.09	2.55797	0.321079	7.9668	1.62841e-15	2.30486e-14	cell death inducing DFFA like effector a [Source:VGNC Symbol;Acc:VGNC:39271]
ENSCAFG00000020331	ENSCAFG00000020331	1164.98	2.5552	0.266863	9.57497	1.01889e-21	3.33035e-20	RAN binding protein 10 [Source:HGNC Symbol;Acc:HGNC:29285]
ENSCAFG00000010196	ENSCAFG00000010196	10734.8	2.55231	0.376852	6.7727	1.26397e-11	1.0395e-10	coiled-coil domain containing 34 [Source:HGNC Symbol;Acc:HGNC:25079]
ENSCAFG00000028905	CDKN2C	1166.58	2.54509	0.238234	10.6831	1.22081e-26	7.33267e-25	cyclin dependent kinase inhibitor 2C [Source:VGNC Symbol;Acc:VGNC:39072]
ENSCAFG00000030707	UBE2U	24.821	2.5403	0.451992	5.62023	1.90706e-08	9.715e-08	ubiquitin conjugating enzyme E2 U [Source:VGNC Symbol;Acc:VGNC:53639]
ENSCAFG00000032121	RBM38	10850.1	2.53945	0.227817	11.1469	7.41597e-29	6.39457e-27	RNA binding motif protein 38 [Source:VGNC Symbol;Acc:VGNC:54726]
ENSCAFG00000012674	ACADSB	16117.5	2.53673	0.326323	7.77369	7.62343e-15	1.00138e-13	acyl-CoA dehydrogenase short/branched chain [Source:VGNC Symbol;Acc:VGNC:52979]
ENSCAFG00000006879	MARCHF8	26000.3	2.53371	0.375839	6.74149	1.56771e-11	1.26146e-10	membrane associated ring-CH-type finger 8 [Source:VGNC Symbol;Acc:VGNC:52998]
ENSCAFG00000011398	CDH24	317.337	2.52551	0.429783	5.87623	4.19704e-09	2.36146e-08	cadherin 24 [Source:VGNC Symbol;Acc:VGNC:39031]
ENSCAFG00000024414	ENSCAFG00000024414	281.883	2.52212	0.360491	6.99636	2.62703e-12	2.39448e-11
ENSCAFG00000012342	HMBS	17972.8	2.52164	0.291957	8.63704	5.76899e-18	1.11685e-16	hydroxymethylbilane synthase [Source:VGNC Symbol;Acc:VGNC:41704]
ENSCAFG00000019891	AKNAD1	6.199	2.52012	0.565374	4.45744	8.29444e-06	2.78962e-05	AKNA domain containing 1 [Source:HGNC Symbol;Acc:HGNC:28398]
ENSCAFG00000000192	SEMA6A	20.476	2.50586	0.602836	4.15679	3.22752e-05	9.7828e-05	semaphorin 6A [Source:VGNC Symbol;Acc:VGNC:46001]
ENSCAFG00000002753	GPNMB	96.0667	2.49997	0.400715	6.23877	4.41027e-10	2.86841e-09	glycoprotein nmb [Source:VGNC Symbol;Acc:VGNC:41389]
ENSCAFG00000001226	TRIM58	12339.5	2.49975	0.303319	8.24132	1.70321e-16	2.73898e-15	tripartite motif containing 58 [Source:VGNC Symbol;Acc:VGNC:47828]
ENSCAFG00000007915	PCOLCE2	24.9268	2.49966	0.461223	5.41964	5.97206e-08	2.8386e-07	procollagen C-endopeptidase enhancer 2 [Source:VGNC Symbol;Acc:VGNC:44317]
ENSCAFG00000015878	UCHL1	1004.19	2.49597	0.437632	5.70335	1.17473e-08	6.20473e-08	ubiquitin C-terminal hydrolase L1 [Source:VGNC Symbol;Acc:VGNC:58342]
ENSCAFG00000000257	IL20RA	12.0245	2.49129	0.66106	3.76862	0.000164152	0.000438123	interleukin 20 receptor subunit alpha [Source:VGNC Symbol;Acc:VGNC:41965]
ENSCAFG00000018406	DRC3	7.66634	2.4726	0.606148	4.07919	4.51922e-05	0.000133189	dynein regulatory complex subunit 3 [Source:VGNC Symbol;Acc:VGNC:53350]
ENSCAFG00000015861	PRXL2A	5115.27	2.47214	0.232502	10.6328	2.0979e-26	1.20844e-24	peroxiredoxin like 2A [Source:VGNC Symbol;Acc:VGNC:40660]
ENSCAFG00000003287	GPR141	303.79	2.46791	0.235218	10.492	9.40091e-26	4.94868e-24	G protein-coupled receptor 141 [Source:VGNC Symbol;Acc:VGNC:41401]
ENSCAFG00000000681	FBN2	11.3265	2.46766	0.63516	3.8851	0.000102287	0.000283001	fibrillin 2 [Source:VGNC Symbol;Acc:VGNC:40755]
ENSCAFG00000010706	MXI1	6889.3	2.46456	0.271369	9.08197	1.06629e-19	2.56623e-18	MAX interactor 1, dimerization protein [Source:VGNC Symbol;Acc:VGNC:43515]
ENSCAFG00000041464	ENSCAFG00000041464	23.5785	2.46391	0.375359	6.56413	5.23359e-11	3.90643e-10
ENSCAFG00000002965	ASPDH	342.29	2.4625	0.261105	9.43105	4.06015e-21	1.21158e-19	aspartate dehydrogenase domain containing [Source:VGNC Symbol;Acc:VGNC:38185]
ENSCAFG00000016959	PKLR	48.863	2.46129	0.444442	5.53794	3.06045e-08	1.51194e-07	pyruvate kinase L/R [Source:VGNC Symbol;Acc:VGNC:44609]
ENSCAFG00000012769	MAN1C1	808.399	2.45959	0.205775	11.9528	6.2787e-33	9.09764e-31	mannosidase alpha class 1C member 1 [Source:VGNC Symbol;Acc:VGNC:42944]
ENSCAFG00000010256	NAP1L4	11834.7	2.45889	0.196254	12.5291	5.17319e-36	1.15411e-33	nucleosome assembly protein 1 like 4 [Source:VGNC Symbol;Acc:VGNC:43617]
ENSCAFG00000007148	FBXO3	1371.51	2.45818	0.212752	11.5542	7.03052e-31	7.71984e-29	F-box protein 3 [Source:VGNC Symbol;Acc:VGNC:40771]
ENSCAFG00000006381	SEMA3C	64.5914	2.45716	0.325654	7.54529	4.51291e-14	5.299e-13	semaphorin 3C [Source:VGNC Symbol;Acc:VGNC:45989]
ENSCAFG00000004800	ENSCAFG00000004800	10.3998	2.45599	0.584497	4.20189	2.64693e-05	8.13884e-05
ENSCAFG00000006401	CD36	20.714	2.45557	0.403924	6.07929	1.20714e-09	7.38485e-09	CD36 molecule [Source:VGNC Symbol;Acc:VGNC:38951]
ENSCAFG00000001873	TCP11L2	16063.8	2.45315	0.184206	13.3174	1.83354e-40	8.59014e-38	t-complex 11 like 2 [Source:VGNC Symbol;Acc:VGNC:47210]
ENSCAFG00000010412	LOC100855995	142.606	2.44922	0.311925	7.85197	4.09566e-15	5.55107e-14
ENSCAFG00000028561	ENSCAFG00000028561	22.2099	2.44866	0.425274	5.75783	8.51999e-09	4.59687e-08
ENSCAFG00000014308	ALAS2	450667	2.44735	0.342944	7.1363	9.58779e-13	9.33863e-12	5'-aminolevulinate synthase 2 [Source:VGNC Symbol;Acc:VGNC:37777]
ENSCAFG00000015726	KMO	989.009	2.44474	0.317158	7.70825	1.27551e-14	1.61362e-13	kynurenine 3-monooxygenase [Source:VGNC Symbol;Acc:VGNC:42488]
ENSCAFG00000011526	YOD1	2343.16	2.44152	0.249487	9.78616	1.291e-22	4.713e-21	YOD1 deubiquitinase [Source:VGNC Symbol;Acc:VGNC:48496]
ENSCAFG00000009549	KCNE2	4.60167	2.43505	0.690861	3.52466	0.00042403	0.00105352	potassium voltage-gated channel subfamily E regulatory subunit 2 [Source:VGNC Symbol;Acc:VGNC:42241]
ENSCAFG00000003246	ALAD	1385.64	2.43346	0.248982	9.77364	1.46103e-22	5.26533e-21	aminolevulinate dehydratase [Source:VGNC Symbol;Acc:VGNC:37775]
ENSCAFG00000017159	RNASEH2A	117.485	2.42049	0.274646	8.81313	1.21697e-18	2.61138e-17	ribonuclease H2 subunit A [Source:VGNC Symbol;Acc:VGNC:45612]
ENSCAFG00000010362	ENSCAFG00000010362	51.9833	2.41672	0.333593	7.24452	4.33978e-13	4.43282e-12
ENSCAFG00000018654	PRR32	36.6157	2.41491	0.435241	5.54843	2.88243e-08	1.42901e-07	proline rich 32 [Source:VGNC Symbol;Acc:VGNC:45045]
ENSCAFG00000007538	NME9	11.695	2.41411	0.796465	3.03103	0.00243718	0.00528865	NME/NM23 family member 9 [Source:VGNC Symbol;Acc:VGNC:43860]
ENSCAFG00000014189	ACSBG1	16.8691	2.41121	1.05155	2.293	0.0218482	0.0385193	acyl-CoA synthetase bubblegum family member 1 [Source:VGNC Symbol;Acc:VGNC:37529]
ENSCAFG00000003331	LOC100685620	78.3432	2.41121	0.277719	8.68219	3.88224e-18	7.71781e-17	alpha-1-acid glycoprotein 1 [Source:NCBI gene;Acc:100685620]
ENSCAFG00000005001	ENSCAFG00000005001	5.39084	2.4098	0.942425	2.55702	0.0105572	0.0199679
ENSCAFG00000019712	UBAC1	15635.7	2.4067	0.300444	8.01049	1.14252e-15	1.66061e-14	UBA domain containing 1 [Source:VGNC Symbol;Acc:VGNC:48042]
ENSCAFG00000001751	TRPM6	597.237	2.40657	0.359655	6.69134	2.21137e-11	1.74122e-10	transient receptor potential cation channel subfamily M member 6 [Source:VGNC Symbol;Acc:VGNC:47877]
ENSCAFG00000019696	NPRL3	174.179	2.40549	0.256899	9.36356	7.70938e-21	2.23413e-19	NPR3 like, GATOR1 complex subunit [Source:VGNC Symbol;Acc:VGNC:43931]
ENSCAFG00000018642	NOS2	14.6157	2.3988	0.489785	4.89767	9.69798e-07	3.8245e-06	Canis lupus familiaris nitric oxide synthase 2 (NOS2), mRNA. [Source:RefSeq mRNA;Acc:NM_001313848]
ENSCAFG00000007807	STOX2	41.5467	2.39847	0.462184	5.18941	2.10958e-07	9.18814e-07	storkhead box 2 [Source:VGNC Symbol;Acc:VGNC:46934]
ENSCAFG00000015072	HDC	3.66744	2.38839	0.801705	2.97914	0.0028906	0.00617718	histidine decarboxylase [Source:VGNC Symbol;Acc:VGNC:41625]
ENSCAFG00000000641	ENSCAFG00000000641	8851.19	2.38701	0.245291	9.73133	2.21665e-22	7.73078e-21
ENSCAFG00000009736	DMTN	24191.8	2.38419	0.368583	6.46853	9.89592e-11	7.07463e-10	dematin actin binding protein [Source:VGNC Symbol;Acc:VGNC:40005]
ENSCAFG00000000386	ARG1	7.37669	2.38174	0.689131	3.45616	0.00054794	0.00133749	arginase 1 [Source:VGNC Symbol;Acc:VGNC:38041]
ENSCAFG00000045900	ENSCAFG00000045900	20.9267	2.38113	0.368029	6.46995	9.80372e-11	7.023e-10
ENSCAFG00000013234	LAMC1	3220.94	2.38082	0.251782	9.45587	3.20341e-21	9.66178e-20	laminin subunit gamma 1 [Source:VGNC Symbol;Acc:VGNC:42571]
ENSCAFG00000000126	FECH	56442.4	2.38003	0.370781	6.41896	1.37206e-10	9.61808e-10	ferrochelatase [Source:VGNC Symbol;Acc:VGNC:40815]
ENSCAFG00000010117	LOC479011	75.3225	2.3789	0.399768	5.9507	2.66994e-09	1.54428e-08	nuclease-sensitive element-binding protein 1 [Source:NCBI gene;Acc:479011]
ENSCAFG00000012976	NARF	1933.14	2.37514	0.181538	13.0834	4.09593e-39	1.47611e-36	nuclear prelamin A recognition factor [Source:VGNC Symbol;Acc:VGNC:59395]
ENSCAFG00000006930	TCF15	7.10111	2.37437	0.666997	3.55978	0.000371161	0.000932881	transcription factor 15 [Source:VGNC Symbol;Acc:VGNC:47190]
ENSCAFG00000008411	NDUFS3	14800.6	2.36436	0.326911	7.23242	4.74467e-13	4.82186e-12	NADH:ubiquinone oxidoreductase core subunit S3 [Source:VGNC Symbol;Acc:VGNC:43708]
ENSCAFG00000004449	CCDC81	5.60654	2.36284	0.826381	2.85926	0.00424631	0.00876902	coiled-coil domain containing 81 [Source:VGNC Symbol;Acc:VGNC:38859]
ENSCAFG00000012413	RPS6KC1	24601.7	2.36223	0.236618	9.98331	1.80345e-23	7.24214e-22	ribosomal protein S6 kinase C1 [Source:VGNC Symbol;Acc:VGNC:45746]
ENSCAFG00000000128	MIP	4.45112	2.36198	0.711941	3.31766	0.000907753	0.00212712	major intrinsic protein of lens fiber [Source:VGNC Symbol;Acc:VGNC:43241]
ENSCAFG00000012332	LOC489372	2879.67	2.35888	0.285148	8.27249	1.31189e-16	2.13905e-15	H2A histone family member X [Source:HGNC Symbol;Acc:HGNC:4739]
ENSCAFG00000005358	ENSCAFG00000005358	9.84089	2.35607	0.625988	3.76377	0.00016737	0.000446035	hedgehog acyltransferase like [Source:VGNC Symbol;Acc:VGNC:49672]
ENSCAFG00000024888	FOLH1	77.2189	2.35447	0.842163	2.79574	0.00517816	0.0104929	folate hydrolase (prostate-specific membrane antigen) 1 [Source:NCBI gene;Acc:476775]
ENSCAFG00000019977	HSD17B2	11.8956	2.35381	0.722984	3.25569	0.00113117	0.00260718	hydroxysteroid 17-beta dehydrogenase 2 [Source:VGNC Symbol;Acc:VGNC:41805]
ENSCAFG00000018281	ARHGEF37	44.5268	2.3523	0.46947	5.01053	5.42791e-07	2.22938e-06	Rho guanine nucleotide exchange factor 37 [Source:VGNC Symbol;Acc:VGNC:38086]
ENSCAFG00000004692	DCLRE1C	3257.41	2.34995	0.216007	10.879	1.45094e-27	1.00955e-25	DNA cross-link repair 1C [Source:VGNC Symbol;Acc:VGNC:52124]
ENSCAFG00000001862	ZNF804B	29.7754	2.34855	0.960031	2.44633	0.0144319	0.0264805	zinc finger protein 804B [Source:VGNC Symbol;Acc:VGNC:48825]
ENSCAFG00000012972	ART4	735.608	2.3471	0.297414	7.89171	2.98085e-15	4.11147e-14	ADP-ribosyltransferase 4 [Source:VGNC Symbol;Acc:VGNC:48874]
ENSCAFG00000023493	ENSCAFG00000023493	1848.28	2.34508	0.319002	7.3513	1.96282e-13	2.11398e-12	glutaredoxin 5 [Source:VGNC Symbol;Acc:VGNC:50528]
ENSCAFG00000005037	KLF5	190.555	2.3428	0.242218	9.67228	3.95452e-22	1.3393e-20	Kruppel like factor 5 [Source:VGNC Symbol;Acc:VGNC:42437]
ENSCAFG00000002803	ACTL7A	67.3562	2.3358	0.359496	6.49744	8.1699e-11	5.90679e-10	actin like 7A [Source:VGNC Symbol;Acc:VGNC:37544]
ENSCAFG00000010339	TCN1	632.262	2.33235	0.46363	5.03063	4.88867e-07	2.02267e-06	transcobalamin 1 [Source:VGNC Symbol;Acc:VGNC:47204]
ENSCAFG00000017262	MYH10	492.739	2.33134	0.252174	9.24499	2.35252e-20	6.31006e-19	myosin heavy chain 10 [Source:VGNC Symbol;Acc:VGNC:43535]
ENSCAFG00000001049	PMM1	2226.12	2.3283	0.279535	8.32917	8.14094e-17	1.3654e-15	phosphomannomutase 1 [Source:VGNC Symbol;Acc:VGNC:44733]
ENSCAFG00000014581	ARL4D	10.9402	2.32692	0.641265	3.62864	0.000284919	0.000730355	ADP ribosylation factor like GTPase 4D [Source:VGNC Symbol;Acc:VGNC:38114]
ENSCAFG00000012257	AP2M1	3622.87	2.32641	0.25214	9.22663	2.79278e-20	7.42014e-19	Canis lupus familiaris adaptor related protein complex 2 subunit mu 1 (AP2M1), mRNA. [Source:RefSeq mRNA;Acc:NM_001287104]
ENSCAFG00000017874	ICAM4	1336.39	2.32523	0.309282	7.51815	5.55546e-14	6.41068e-13	intercellular adhesion molecule 4 (Landsteiner-Wiener blood group) [Source:NCBI gene;Acc:611265]
ENSCAFG00000011175	NKAIN1	35.585	2.32465	0.372926	6.23352	4.56057e-10	2.96069e-09	sodium/potassium transporting ATPase interacting 1 [Source:VGNC Symbol;Acc:VGNC:43824]
ENSCAFG00000030694	TMEM38A	204.342	2.31733	0.27372	8.46607	2.53804e-17	4.52119e-16	transmembrane protein 38A [Source:VGNC Symbol;Acc:VGNC:47574]
ENSCAFG00000015708	ACTA2	269.601	2.3154	0.546366	4.23782	2.25704e-05	7.04009e-05	actin alpha 2, smooth muscle [Source:VGNC Symbol;Acc:VGNC:37539]
ENSCAFG00000020357	DNAJB4	1077.76	2.31393	0.210922	10.9706	5.29478e-28	3.91675e-26	DnaJ heat shock protein family (Hsp40) member B4 [Source:VGNC Symbol;Acc:VGNC:49082]
ENSCAFG00000019991	PTPA	894.791	2.31325	0.226963	10.1922	2.14865e-24	9.58709e-23	protein phosphatase 2 phosphatase activator [Source:VGNC Symbol;Acc:VGNC:45164]
ENSCAFG00000031754	ENSCAFG00000031754	125.817	2.31115	0.714665	3.23389	0.00122117	0.00279809	histone H2A type 1-E [Source:NCBI gene;Acc:106558252]
ENSCAFG00000000459	TBC1D15	8828.3	2.3096	0.214085	10.7882	3.91173e-27	2.54534e-25	TBC1 domain family member 15 [Source:VGNC Symbol;Acc:VGNC:47134]
ENSCAFG00000006467	TMEM178A	21.0704	2.30789	0.295287	7.81576	5.4631e-15	7.31786e-14	transmembrane protein 178A [Source:VGNC Symbol;Acc:VGNC:47504]
ENSCAFG00000019045	SSBP3	3342.66	2.30003	0.279308	8.23473	1.79965e-16	2.87433e-15	single stranded DNA binding protein 3 [Source:VGNC Symbol;Acc:VGNC:53451]
ENSCAFG00000011930	CCNDBP1	14737.4	2.29649	0.29549	7.77182	7.73685e-15	1.01533e-13	cyclin D1 binding protein 1 [Source:VGNC Symbol;Acc:VGNC:38897]
ENSCAFG00000031979	PRKG1	426.871	2.28708	0.248771	9.19351	3.80229e-20	9.86001e-19	protein kinase cGMP-dependent 1 [Source:VGNC Symbol;Acc:VGNC:49948]
ENSCAFG00000005213	IL15RA	227.435	2.28597	0.227784	10.0357	1.06227e-23	4.36554e-22	interleukin 15 receptor subunit alpha [Source:VGNC Symbol;Acc:VGNC:41940]
ENSCAFG00000046116	H1F0	2219.13	2.28411	0.255974	8.9232	4.53004e-19	1.01063e-17	H1 histone family member 0 [Source:HGNC Symbol;Acc:HGNC:4714]
ENSCAFG00000004808	KCTD21	125.096	2.27735	0.289493	7.86668	3.64171e-15	4.96934e-14	potassium channel tetramerization domain containing 21 [Source:VGNC Symbol;Acc:VGNC:52263]
ENSCAFG00000012866	UROS	3868.13	2.27546	0.261874	8.68916	3.65119e-18	7.28941e-17	uroporphyrinogen III synthase [Source:VGNC Symbol;Acc:VGNC:48170]
ENSCAFG00000042028	ENSCAFG00000042028	1005.93	2.27097	0.539246	4.21139	2.53809e-05	7.82814e-05
ENSCAFG00000012339	ATF3	23.8332	2.26874	0.363003	6.24991	4.10688e-10	2.68351e-09	activating transcription factor 3 [Source:VGNC Symbol;Acc:VGNC:38209]
ENSCAFG00000011934	ARHGEF12	16040.3	2.26849	0.297461	7.62619	2.41801e-14	2.93989e-13	Rho guanine nucleotide exchange factor 12 [Source:VGNC Symbol;Acc:VGNC:38075]
ENSCAFG00000010369	AZIN2	3714.52	2.26711	0.307866	7.36394	1.78558e-13	1.93944e-12	antizyme inhibitor 2 [Source:VGNC Symbol;Acc:VGNC:38330]
ENSCAFG00000010221	SUFU	64.2898	2.26428	0.254346	8.90237	5.46651e-19	1.20805e-17	SUFU negative regulator of hedgehog signaling [Source:VGNC Symbol;Acc:VGNC:46971]
ENSCAFG00000018007	PSMD10	1358.13	2.25824	0.218337	10.3429	4.50577e-25	2.17624e-23	proteasome 26S subunit, non-ATPase 10 [Source:VGNC Symbol;Acc:VGNC:45106]
ENSCAFG00000018813	ERAL1	4777.14	2.2542	0.279603	8.06214	7.49696e-16	1.11267e-14	Era like 12S mitochondrial rRNA chaperone 1 [Source:VGNC Symbol;Acc:VGNC:40432]
ENSCAFG00000019703	RHBDF1	400.441	2.25283	0.260884	8.63539	5.85265e-18	1.13149e-16	rhomboid 5 homolog 1 [Source:VGNC Symbol;Acc:VGNC:45546]
ENSCAFG00000016340	WDR26	6305.04	2.25229	0.233612	9.64116	5.3578e-22	1.79295e-20	WD repeat domain 26 [Source:VGNC Symbol;Acc:VGNC:48358]
ENSCAFG00000004595	CD300LF	445.214	2.24907	0.262846	8.55663	1.16216e-17	2.14924e-16	CD300 molecule like family member f [Source:NCBI gene;Acc:483297]
ENSCAFG00000009277	DCLRE1B	3949.9	2.24798	0.30524	7.36465	1.77619e-13	1.93222e-12	DNA cross-link repair 1B [Source:VGNC Symbol;Acc:VGNC:39807]
ENSCAFG00000002968	JOSD2	184.172	2.24683	0.247818	9.06645	1.22956e-19	2.93403e-18	Josephin domain containing 2 [Source:VGNC Symbol;Acc:VGNC:42193]
ENSCAFG00000015429	PDIA2	19.6599	2.24637	0.440766	5.09652	3.45947e-07	1.46278e-06	protein disulfide isomerase family A member 2 [Source:VGNC Symbol;Acc:VGNC:44376]
ENSCAFG00000013382	PPM1J	197.92	2.24614	0.262419	8.55933	1.13521e-17	2.10506e-16	protein phosphatase, Mg2+/Mn2+ dependent 1J [Source:VGNC Symbol;Acc:VGNC:44869]
ENSCAFG00000007705	CCNB1	68.2771	2.24463	0.356128	6.30288	2.92161e-10	1.95353e-09	cyclin B1 [Source:NCBI gene;Acc:608420]
ENSCAFG00000019340	PAQR4	55.1726	2.24185	0.292379	7.66762	1.75222e-14	2.17365e-13	progestin and adipoQ receptor family member 4 [Source:VGNC Symbol;Acc:VGNC:44260]
ENSCAFG00000010049	GFRA2	7.50279	2.23863	0.653423	3.426	0.000612535	0.00147913	GDNF family receptor alpha 2 [Source:VGNC Symbol;Acc:VGNC:41190]
ENSCAFG00000019400	DPH7	243.23	2.23826	0.272017	8.2284	1.89725e-16	3.02677e-15	diphthamide biosynthesis 7 [Source:VGNC Symbol;Acc:VGNC:53234]
ENSCAFG00000013511	REXO2	6727.11	2.23084	0.293103	7.61111	2.71753e-14	3.26783e-13	RNA exonuclease 2 [Source:VGNC Symbol;Acc:VGNC:45490]
ENSCAFG00000018341	TYMS	1937.28	2.22904	0.33141	6.72592	1.74488e-11	1.39422e-10	thymidylate synthetase [Source:VGNC Symbol;Acc:VGNC:48025]
ENSCAFG00000029353	LNP1	374.367	2.2263	0.362567	6.14038	8.2326e-10	5.15638e-09	leukemia NUP98 fusion partner 1 [Source:HGNC Symbol;Acc:HGNC:28014]
ENSCAFG00000002427	TMOD1	1673.04	2.22276	0.323006	6.88149	5.92307e-12	5.15153e-11	tropomodulin 1 [Source:VGNC Symbol;Acc:VGNC:47623]
ENSCAFG00000011922	KPNA1	13375.7	2.2213	0.201168	11.042	2.39579e-28	1.91323e-26	karyopherin subunit alpha 1 [Source:VGNC Symbol;Acc:VGNC:42500]
ENSCAFG00000018641	LGALS9	24031.8	2.22104	0.285688	7.77434	7.58389e-15	9.97115e-14	galectin 9 [Source:NCBI gene;Acc:442861]
ENSCAFG00000003878	TULP2	44.4981	2.21957	0.329927	6.72747	1.72638e-11	1.38101e-10	tubby like protein 2 [Source:VGNC Symbol;Acc:VGNC:47997]
ENSCAFG00000002477	CORO2A	277.169	2.21774	0.347368	6.3844	1.72066e-10	1.18664e-09	coronin 2A [Source:VGNC Symbol;Acc:VGNC:39529]
ENSCAFG00000000462	TPH2	30.5827	2.21734	0.294493	7.52935	5.0995e-14	5.93815e-13	tryptophan hydroxylase 2 [Source:VGNC Symbol;Acc:VGNC:47739]
ENSCAFG00000002729	PSME4	20261.4	2.21642	0.160365	13.8211	1.90074e-43	1.33575e-40	proteasome activator subunit 4 [Source:VGNC Symbol;Acc:VGNC:45119]
ENSCAFG00000013495	OLR1	108.914	2.21189	0.315858	7.00281	2.50886e-12	2.3017e-11	oxidized low density lipoprotein receptor 1 [Source:VGNC Symbol;Acc:VGNC:44120]
ENSCAFG00000004457	CENPA	166.845	2.21188	0.309447	7.14782	8.81644e-13	8.62318e-12	centromere protein A [Source:VGNC Symbol;Acc:VGNC:39101]
ENSCAFG00000008972	PAK6	14.3055	2.21023	0.533115	4.14589	3.38503e-05	0.000102052	p21 (RAC1) activated kinase 6 [Source:HGNC Symbol;Acc:HGNC:16061]
ENSCAFG00000031944	GYPA	35399.3	2.21004	0.292173	7.56415	3.90398e-14	4.60709e-13	glycophorin A (MNS blood group) [Source:NCBI gene;Acc:100126181]
ENSCAFG00000012075	HORMAD1	4.45859	2.20992	0.623248	3.54581	0.000391401	0.000979374	HORMA domain containing 1 [Source:HGNC Symbol;Acc:HGNC:25245]
ENSCAFG00000019901	SLC7A5	433.912	2.20768	0.228745	9.65128	4.85442e-22	1.62837e-20	Canis lupus familiaris solute carrier family 7 member 5 (SLC7A5), mRNA. [Source:RefSeq mRNA;Acc:NM_001284482]
ENSCAFG00000016863	LMNA	3876.4	2.20137	0.299122	7.35944	1.84679e-13	2.00128e-12	Canis lupus familiaris lamin A/C (LMNA), mRNA. [Source:RefSeq mRNA;Acc:NM_001287151]
ENSCAFG00000003966	ANKRD50	4211.94	2.19561	0.232419	9.44678	3.49405e-21	1.04933e-19	ankyrin repeat domain 50 [Source:VGNC Symbol;Acc:VGNC:37907]
ENSCAFG00000049343	ENSCAFG00000049343	66.7112	2.19528	2.25814	0.972163	0.330969	0.415705
ENSCAFG00000044726	ENSCAFG00000044726	13838	2.1944	0.367849	5.9655	2.43883e-09	1.41761e-08
ENSCAFG00000028626	SLPI	74.8811	2.18746	0.415426	5.26559	1.3974e-07	6.2629e-07	secretory leukocyte peptidase inhibitor [Source:VGNC Symbol;Acc:VGNC:49651]
ENSCAFG00000047022	FKBPL	216.936	2.18632	0.234802	9.31131	1.26263e-20	3.5141e-19	FKBP prolyl isomerase like [Source:HGNC Symbol;Acc:HGNC:13949]
ENSCAFG00000013241	APOLD1	49.2557	2.18257	0.367158	5.94451	2.77283e-09	1.59853e-08	apolipoprotein L domain containing 1 [Source:VGNC Symbol;Acc:VGNC:38007]
ENSCAFG00000018442	LPIN2	5652.16	2.17894	0.180649	12.0618	1.68093e-33	2.71556e-31	lipin 2 [Source:VGNC Symbol;Acc:VGNC:42752]
ENSCAFG00000007578	TP53INP2	6.28258	2.1787	0.640644	3.4008	0.000671888	0.00161095	tumor protein p53 inducible nuclear protein 2 [Source:VGNC Symbol;Acc:VGNC:47726]
ENSCAFG00000018993	USP7	24035.9	2.16957	0.201876	10.747	6.12027e-27	3.87479e-25	ubiquitin specific peptidase 7 [Source:VGNC Symbol;Acc:VGNC:54088]
ENSCAFG00000016325	CNIH3	7.16346	2.1671	0.633497	3.42085	0.000624251	0.00150443	cornichon family AMPA receptor auxiliary protein 3 [Source:VGNC Symbol;Acc:VGNC:39401]
ENSCAFG00000009651	PPP1R15B	3846.8	2.16465	0.164354	13.1707	1.29359e-39	5.19468e-37	protein phosphatase 1 regulatory subunit 15B [Source:VGNC Symbol;Acc:VGNC:44883]
ENSCAFG00000000609	ADM2	417.856	2.15388	0.436605	4.93324	8.08762e-07	3.23114e-06	adrenomedullin 2 [Source:VGNC Symbol;Acc:VGNC:37661]
ENSCAFG00000030496	FHAD1	8.45802	2.1529	0.527101	4.08441	4.41892e-05	0.000130369	forkhead associated phosphopeptide binding domain 1 [Source:VGNC Symbol;Acc:VGNC:40868]
ENSCAFG00000045787	ENSCAFG00000045787	4.58109	2.15267	0.747462	2.87997	0.00397709	0.00826772
ENSCAFG00000010377	RNF10	128138	2.15137	0.361696	5.94802	2.71399e-09	1.56718e-08	ring finger protein 10 [Source:HGNC Symbol;Acc:HGNC:10055]
ENSCAFG00000018309	USP14	2634.68	2.15047	0.319337	6.73419	1.64845e-11	1.32243e-10	ubiquitin specific peptidase 14 [Source:VGNC Symbol;Acc:VGNC:48179]
ENSCAFG00000046655	SLC28A3	1539.4	2.14381	0.302264	7.09251	1.317e-12	1.25272e-11	solute carrier family 28 member 3 [Source:HGNC Symbol;Acc:HGNC:16484]
ENSCAFG00000015326	SLC38A5	135.013	2.14322	0.270396	7.92621	2.2593e-15	3.15337e-14	solute carrier family 38 member 5 [Source:VGNC Symbol;Acc:VGNC:54601]
ENSCAFG00000019662	PIGQ	433.503	2.14037	0.245601	8.71482	2.91216e-18	5.87236e-17	phosphatidylinositol glycan anchor biosynthesis class Q [Source:VGNC Symbol;Acc:VGNC:44539]
ENSCAFG00000003783	FOXO3	9168.52	2.13675	0.178753	11.9536	6.21694e-33	9.09764e-31	forkhead box O3 [Source:VGNC Symbol;Acc:VGNC:40963]
ENSCAFG00000006865	PAMR1	3.90458	2.13672	0.926059	2.30732	0.0210369	0.0372526	peptidase domain containing associated with muscle regeneration 1 [Source:VGNC Symbol;Acc:VGNC:44251]
ENSCAFG00000007662	ACSL1	21675.9	2.1351	0.240663	8.87174	7.20087e-19	1.58138e-17	acyl-CoA synthetase long chain family member 1 [Source:VGNC Symbol;Acc:VGNC:37532]
ENSCAFG00000009114	SLC25A37	11873.8	2.13435	0.223351	9.55602	1.22368e-21	3.94469e-20	solute carrier family 25 member 37 [Source:VGNC Symbol;Acc:VGNC:54360]
ENSCAFG00000012066	ABCC9	14.7053	2.13164	0.781393	2.728	0.00637201	0.0126567	ATP binding cassette subfamily C member 9 [Source:VGNC Symbol;Acc:VGNC:37444]
ENSCAFG00000017007	ASPHD1	11.6692	2.1274	0.534329	3.98144	6.85001e-05	0.000195685	aspartate beta-hydroxylase domain containing 1 [Source:VGNC Symbol;Acc:VGNC:38187]
ENSCAFG00000003407	ADD2	1546.86	2.12627	0.413492	5.14223	2.71492e-07	1.16407e-06	adducin 2 [Source:VGNC Symbol;Acc:VGNC:37629]
ENSCAFG00000000120	IL23A	5.37395	2.12541	0.621678	3.41883	0.000628915	0.00151412	interleukin 23 subunit alpha [Source:VGNC Symbol;Acc:VGNC:41972]
ENSCAFG00000028830	ENSCAFG00000028830	1654.95	2.12502	0.617028	3.44395	0.000573277	0.00139402	histone H2A type 1-E [Source:NCBI gene;Acc:106558252]
ENSCAFG00000006065	PRNP	5215.07	2.12261	0.194114	10.9349	7.84891e-28	5.68641e-26	prion protein [Source:VGNC Symbol;Acc:VGNC:45004]
ENSCAFG00000031588	SEC62	32863.5	2.11801	0.210108	10.0806	6.73273e-24	2.85887e-22	SEC62 homolog, preprotein translocation factor [Source:NCBI gene;Acc:609416]
ENSCAFG00000049434	ENSCAFG00000049434	23407.6	2.11736	0.357672	5.91984	3.22262e-09	1.84121e-08	siah E3 ubiquitin protein ligase 2 [Source:HGNC Symbol;Acc:HGNC:10858]
ENSCAFG00000015603	PPM1A	33865.1	2.11434	0.290926	7.26763	3.65856e-13	3.78932e-12	protein phosphatase, Mg2+/Mn2+ dependent 1A [Source:VGNC Symbol;Acc:VGNC:44862]
ENSCAFG00000012891	PARD3B	4372.96	2.11036	0.32798	6.43441	1.23951e-10	8.73686e-10	par-3 family cell polarity regulator beta [Source:VGNC Symbol;Acc:VGNC:44264]
ENSCAFG00000008038	PSMD9	6351.48	2.10903	0.303069	6.95891	3.42917e-12	3.08606e-11	proteasome 26S subunit, non-ATPase 9 [Source:VGNC Symbol;Acc:VGNC:52958]
ENSCAFG00000031810	UBE2R2	9274.68	2.10891	0.238679	8.83575	9.94295e-19	2.15661e-17	ubiquitin conjugating enzyme E2 R2 [Source:VGNC Symbol;Acc:VGNC:48064]
ENSCAFG00000001505	UBE2H	23502.9	2.10848	0.217438	9.69693	3.10707e-22	1.06465e-20	ubiquitin conjugating enzyme E2 H [Source:VGNC Symbol;Acc:VGNC:48054]
ENSCAFG00000019996	CRAT	31555	2.10755	0.403907	5.2179	1.80963e-07	7.94575e-07	carnitine O-acetyltransferase [Source:VGNC Symbol;Acc:VGNC:39592]
ENSCAFG00000013663	GNAZ	519.077	2.10318	0.229823	9.15128	5.62636e-20	1.4168e-18	G protein subunit alpha z [Source:VGNC Symbol;Acc:VGNC:41310]
ENSCAFG00000013252	NMNAT2	25.943	2.1003	0.605836	3.46679	0.00052672	0.00128838	nicotinamide nucleotide adenylyltransferase 2 [Source:VGNC Symbol;Acc:VGNC:43863]
ENSCAFG00000000567	PABPC1	14113.2	2.09967	0.270668	7.75736	8.67152e-15	1.12955e-13	poly(A) binding protein cytoplasmic 1 [Source:VGNC Symbol;Acc:VGNC:51778]
ENSCAFG00000019171	SEPTIN12	35.9777	2.09748	0.355627	5.89799	3.67965e-09	2.08538e-08	septin 12 [Source:VGNC Symbol;Acc:VGNC:46013]
ENSCAFG00000017706	OTOA	106.133	2.09696	0.466052	4.49942	6.81396e-06	2.32734e-05	otoancorin [Source:VGNC Symbol;Acc:VGNC:44175]
ENSCAFG00000019975	USP20	5440.07	2.09347	0.211586	9.89418	4.41217e-23	1.68973e-21	ubiquitin specific peptidase 20 [Source:VGNC Symbol;Acc:VGNC:48182]
ENSCAFG00000009409	ECI2	1235.35	2.08713	0.233503	8.93832	3.95118e-19	8.89966e-18	enoyl-CoA delta isomerase 2 [Source:VGNC Symbol;Acc:VGNC:40186]
ENSCAFG00000020047	WDR34	33.7503	2.08691	0.406377	5.1354	2.81544e-07	1.20386e-06	WD repeat domain 34 [Source:VGNC Symbol;Acc:VGNC:48361]
ENSCAFG00000014679	ENSCAFG00000014679	171.264	2.0864	0.242163	8.61572	6.95062e-18	1.32913e-16	pleckstrin homology, MyTH4 and FERM domain containing H3 [Source:VGNC Symbol;Acc:VGNC:55788]
ENSCAFG00000007245	IL1A	73.8782	2.08357	0.322059	6.46952	9.8313e-11	7.03917e-10	interleukin 1 alpha [Source:VGNC Symbol;Acc:VGNC:41956]
ENSCAFG00000011429	ENSCAFG00000011429	3739.12	2.08348	0.142521	14.6187	2.13414e-48	2.49961e-45	dual specificity tyrosine phosphorylation regulated kinase 3 [Source:VGNC Symbol;Acc:VGNC:40158]
ENSCAFG00000019225	DOHH	489.083	2.08289	0.231329	9.00401	2.17615e-19	5.08914e-18	deoxyhypusine hydroxylase [Source:VGNC Symbol;Acc:VGNC:40054]
ENSCAFG00000016296	DNAH14	152.357	2.08239	0.77964	2.67097	0.00756335	0.0147602	dynein axonemal heavy chain 14 [Source:VGNC Symbol;Acc:VGNC:49870]
ENSCAFG00000012811	PPOX	559.126	2.08186	0.292666	7.11343	1.13198e-12	1.08823e-11	protoporphyrinogen oxidase [Source:VGNC Symbol;Acc:VGNC:44874]
ENSCAFG00000016577	ENSCAFG00000016577	668.19	2.07831	1.42066	1.46292	0.14349	0.203856
ENSCAFG00000019716	ENSCAFG00000019716	19.2661	2.07432	0.514515	4.0316	5.53987e-05	0.000161113	hyperpolarization activated cyclic nucleotide gated potassium and sodium channel 2 [Source:HGNC Symbol;Acc:HGNC:4846]
ENSCAFG00000009691	AP2A2	9348.76	2.07333	0.214813	9.65179	4.8305e-22	1.62423e-20	adaptor related protein complex 2 subunit alpha 2 [Source:VGNC Symbol;Acc:VGNC:37959]
ENSCAFG00000008693	ADGRG3	132.353	2.07174	0.29866	6.9368	4.01067e-12	3.57451e-11	adhesion G protein-coupled receptor G3 [Source:VGNC Symbol;Acc:VGNC:37645]
ENSCAFG00000015804	WNK1	17555.2	2.06493	0.211852	9.74705	1.89904e-22	6.72318e-21	WNK lysine deficient protein kinase 1 [Source:VGNC Symbol;Acc:VGNC:48418]
ENSCAFG00000015572	ENSCAFG00000015572	6288.23	2.06358	0.289617	7.12522	1.03917e-12	1.00589e-11	GATA binding protein 1 [Source:HGNC Symbol;Acc:HGNC:4170]
ENSCAFG00000044693	ENSCAFG00000044693	4.34041	2.06299	0.771116	2.67533	0.00746566	0.0145878
ENSCAFG00000015048	SLC27A2	502.774	2.06227	0.412028	5.00517	5.58126e-07	2.28671e-06	solute carrier family 27 member 2 [Source:VGNC Symbol;Acc:VGNC:46330]
ENSCAFG00000042877	LOC100684983	7859.89	2.05757	0.224946	9.14694	5.85674e-20	1.46825e-18	cytochrome c oxidase subunit 7B, mitochondrial [Source:NCBI gene;Acc:100684983]
ENSCAFG00000000316	SLC16A7	10794.6	2.05517	0.154784	13.2777	3.1184e-40	1.36966e-37	solute carrier family 16 member 7 [Source:VGNC Symbol;Acc:VGNC:46245]
ENSCAFG00000002997	COL9A2	42.478	2.05364	0.391597	5.24426	1.56907e-07	6.96787e-07	collagen type IX alpha 2 chain [Source:VGNC Symbol;Acc:VGNC:39486]
ENSCAFG00000016627	ARHGAP23	212.796	2.05361	0.277747	7.3938	1.42696e-13	1.56932e-12	Rho GTPase activating protein 23 [Source:VGNC Symbol;Acc:VGNC:38052]
ENSCAFG00000028980	LOC102152131	502.781	2.05318	0.189041	10.861	1.76735e-27	1.22365e-25	sialic acid-binding Ig-like lectin 14 [Source:NCBI gene;Acc:102152131]
ENSCAFG00000006686	MFHAS1	1620.08	2.05128	0.314405	6.52433	6.83073e-11	4.99771e-10	malignant fibrous histiocytoma amplified sequence 1 [Source:HGNC Symbol;Acc:HGNC:16982]
ENSCAFG00000006720	AMOTL2	14.8439	2.04806	0.552086	3.70967	0.000207531	0.000544492	angiomotin like 2 [Source:VGNC Symbol;Acc:VGNC:37837]
ENSCAFG00000029224	HBM	28908.1	2.04803	0.483329	4.23734	2.26186e-05	7.05358e-05	hemoglobin subunit mu [Source:VGNC Symbol;Acc:VGNC:41610]
ENSCAFG00000009732	TSPAN2	2413.66	2.04316	0.206415	9.89829	4.23439e-23	1.63053e-21	tetraspanin 2 [Source:VGNC Symbol;Acc:VGNC:47918]
ENSCAFG00000023324	S100A12	109949	2.04186	0.23623	8.64352	5.45057e-18	1.05666e-16	S100 calcium binding protein A12 [Source:VGNC Symbol;Acc:VGNC:45824]
ENSCAFG00000002995	TAX1BP1	43615.1	2.04152	0.214166	9.53242	1.53665e-21	4.87532e-20	Tax1 binding protein 1 [Source:VGNC Symbol;Acc:VGNC:47125]
ENSCAFG00000018201	RIOK3	47173.8	2.04134	0.302345	6.75171	1.46113e-11	1.18228e-10	RIO kinase 3 [Source:VGNC Symbol;Acc:VGNC:53629]
ENSCAFG00000020090	LDHD	125.958	2.04107	0.377453	5.40747	6.39228e-08	3.02341e-07	lactate dehydrogenase D [Source:VGNC Symbol;Acc:VGNC:42621]
ENSCAFG00000015211	APOBEC3Z1	10.3285	2.041	0.745611	2.73736	0.00619349	0.01233	Canis lupus familiaris apolipoprotein B mRNA editing enzyme, catalytic polypeptide-like 3Z1 (APOBEC3Z1), mRNA. [Source:RefSeq mRNA;Acc:NM_001346132]
ENSCAFG00000017618	DRP2	7.6378	2.04016	0.489966	4.16387	3.12892e-05	9.50854e-05	dystrophin related protein 2 [Source:VGNC Symbol;Acc:VGNC:54135]
ENSCAFG00000028982	ENSCAFG00000028982	163.638	2.04015	0.258313	7.89796	2.8351e-15	3.92585e-14
ENSCAFG00000046394	ENSCAFG00000046394	91.5365	2.03905	0.343444	5.93706	2.90174e-09	1.66805e-08
ENSCAFG00000013289	PBX1	216.353	2.03816	0.179308	11.3668	6.11656e-30	5.97002e-28	PBX homeobox 1 [Source:VGNC Symbol;Acc:VGNC:44286]
ENSCAFG00000030211	SDC4	55.7088	2.03669	0.297106	6.8551	7.12609e-12	6.12957e-11	syndecan 4 [Source:VGNC Symbol;Acc:VGNC:45944]
ENSCAFG00000043071	C24H20orf27	1735.62	2.03576	0.215247	9.45775	3.14626e-21	9.50981e-20	chromosome 20 open reading frame 27 [Source:HGNC Symbol;Acc:HGNC:15873]
ENSCAFG00000000506	MCCD1	15.5462	2.03558	0.470695	4.32463	1.52788e-05	4.90375e-05	mitochondrial coiled-coil domain 1 [Source:VGNC Symbol;Acc:VGNC:43072]
ENSCAFG00000006514	GPR84	13.0764	2.03414	0.426879	4.76515	1.88711e-06	7.071e-06	G protein-coupled receptor 84 [Source:VGNC Symbol;Acc:VGNC:41446]
ENSCAFG00000011911	COL6A1	19.577	2.03375	0.598679	3.39706	0.000681135	0.0016309	collagen type VI alpha 1 chain [Source:VGNC Symbol;Acc:VGNC:39480]
ENSCAFG00000005340	SERTAD3	2435.62	2.02989	0.165751	12.2466	1.75125e-34	3.19659e-32	SERTA domain containing 3 [Source:VGNC Symbol;Acc:VGNC:53981]
ENSCAFG00000005153	CD93	213.252	2.02533	0.344708	5.8755	4.21575e-09	2.36915e-08	CD93 molecule [Source:VGNC Symbol;Acc:VGNC:58296]
ENSCAFG00000015035	KIF17	5.14044	2.0215	0.87728	2.30428	0.0212068	0.037525	kinesin family member 17 [Source:VGNC Symbol;Acc:VGNC:42386]
ENSCAFG00000043546	ENSCAFG00000043546	574.774	2.0212	0.250061	8.08282	6.32885e-16	9.45292e-15
ENSCAFG00000048378	ENSCAFG00000048378	497.862	2.01524	1.6841	1.19663	0.231453	0.30791	histone H3.1 [Source:NCBI gene;Acc:106557493]
ENSCAFG00000007881	CEP55	1884.85	2.01426	0.200843	10.029	1.13631e-23	4.64266e-22	centrosomal protein 55 [Source:VGNC Symbol;Acc:VGNC:39130]
ENSCAFG00000048005	ENSCAFG00000048005	3667.2	2.00589	0.219475	9.13947	6.27598e-20	1.56399e-18	ATP synthase F1 subunit epsilon [Source:HGNC Symbol;Acc:HGNC:838]
ENSCAFG00000018314	CD209	15.5788	2.0052	0.540706	3.70848	0.000208507	0.00054685	CD209 molecule [Source:NCBI gene;Acc:485000]
ENSCAFG00000030972	GYPC	321.125	2.00467	0.300984	6.66038	2.73117e-11	2.12124e-10	glycophorin C (Gerbich blood group) [Source:NCBI gene;Acc:609898]
ENSCAFG00000003085	CNR1	30.4715	2.00466	0.428843	4.67457	2.94564e-06	1.06402e-05	cannabinoid receptor 1 [Source:VGNC Symbol;Acc:VGNC:39426]
ENSCAFG00000002129	PDK4	44.5551	2.00241	0.59639	3.35755	0.000786362	0.00186286	pyruvate dehydrogenase kinase 4 [Source:VGNC Symbol;Acc:VGNC:44383]
ENSCAFG00000013772	UNC80	17.3016	2.00181	0.636692	3.14408	0.00166611	0.00373004	unc-80 homolog, NALCN channel complex subunit [Source:VGNC Symbol;Acc:VGNC:48145]
ENSCAFG00000003409	RRM2	1027	1.99997	0.255206	7.83668	4.62627e-15	6.24613e-14	ribonucleotide reductase regulatory subunit M2 [Source:VGNC Symbol;Acc:VGNC:45761]
ENSCAFG00000012343	ZMAT5	633.518	1.99722	0.360127	5.54587	2.92494e-08	1.44856e-07	zinc finger matrin-type 5 [Source:VGNC Symbol;Acc:VGNC:48642]
ENSCAFG00000014650	CDCA3	196.486	1.99449	0.292387	6.8214	9.01552e-12	7.61955e-11	cell division cycle associated 3 [Source:VGNC Symbol;Acc:VGNC:39013]
ENSCAFG00000020374	ELMO3	361.028	1.99399	0.217338	9.17461	4.532e-20	1.16662e-18	engulfment and cell motility 3 [Source:VGNC Symbol;Acc:VGNC:40311]
ENSCAFG00000043319	ENSCAFG00000043319	168.324	1.99376	0.296198	6.73119	1.68278e-11	1.34766e-10
ENSCAFG00000001402	KDELR3	7.57249	1.9937	0.465097	4.28662	1.81408e-05	5.74773e-05	KDEL endoplasmic reticulum protein retention receptor 3 [Source:VGNC Symbol;Acc:VGNC:42316]
ENSCAFG00000007651	DTX4	1859.04	1.99332	0.218474	9.12385	7.25011e-20	1.78459e-18	deltex E3 ubiquitin ligase 4 [Source:VGNC Symbol;Acc:VGNC:40119]
ENSCAFG00000008851	HECTD4	27594.4	1.99232	0.254933	7.81505	5.49427e-15	7.34748e-14	HECT domain E3 ubiquitin protein ligase 4 [Source:VGNC Symbol;Acc:VGNC:41644]
ENSCAFG00000003532	AASS	1612.02	1.99223	0.305556	6.52003	7.02918e-11	5.13488e-10	aminoadipate-semialdehyde synthase [Source:VGNC Symbol;Acc:VGNC:37419]
ENSCAFG00000048539	BIRC5	1393.01	1.98849	0.317976	6.25361	4.0108e-10	2.62561e-09	baculoviral IAP repeat containing 5 [Source:NCBI gene;Acc:442936]
ENSCAFG00000002336	ENSCAFG00000002336	5.59251	1.9858	0.970301	2.04658	0.0406993	0.0674483
ENSCAFG00000015340	ADK	3825.66	1.97999	0.281396	7.0363	1.97416e-12	1.83997e-11	adenosine kinase [Source:VGNC Symbol;Acc:VGNC:37659]
ENSCAFG00000007669	CLCN3	3839.57	1.97639	0.129707	15.2374	1.99728e-52	3.50897e-49	Canis lupus familiaris chloride voltage-gated channel 3 (CLCN3), transcript variant 1, mRNA. [Source:RefSeq mRNA;Acc:NM_001308463]
ENSCAFG00000025484	ENSCAFG00000025484	1646.32	1.97625	0.321133	6.154	7.55532e-10	4.76616e-09
ENSCAFG00000001762	TMEM229A	8.97949	1.9739	0.507805	3.88712	0.000101441	0.000280826	transmembrane protein 229A [Source:VGNC Symbol;Acc:VGNC:47539]
ENSCAFG00000003897	RNF11	61256.7	1.9736	0.372899	5.29258	1.206e-07	5.46432e-07	ring finger protein 11 [Source:VGNC Symbol;Acc:VGNC:45620]
ENSCAFG00000014007	SNX15	2043.3	1.97273	0.206081	9.57256	1.04294e-21	3.40106e-20	sorting nexin 15 [Source:VGNC Symbol;Acc:VGNC:46624]
ENSCAFG00000019708	CA6	263.581	1.97258	0.333998	5.90596	3.50603e-09	1.99342e-08	carbonic anhydrase 6 [Source:VGNC Symbol;Acc:VGNC:38614]
ENSCAFG00000020140	SLC2A8	439.265	1.97258	0.241027	8.18406	2.74448e-16	4.27646e-15	solute carrier family 2 member 8 [Source:VGNC Symbol;Acc:VGNC:46344]
ENSCAFG00000049113	ENSCAFG00000049113	842.354	1.96717	0.226731	8.67622	4.09123e-18	8.09944e-17
ENSCAFG00000004370	ENSCAFG00000004370	3.13143	1.9664	1.09546	1.79504	0.072648	0.112329
ENSCAFG00000003953	MKRN1	17420.4	1.96581	0.307826	6.3861	1.70169e-10	1.17472e-09	makorin ring finger protein 1 [Source:NCBI gene;Acc:475528]
ENSCAFG00000011956	EMC9	193.627	1.9598	0.273866	7.15606	8.30271e-13	8.14906e-12	ER membrane protein complex subunit 9 [Source:VGNC Symbol;Acc:VGNC:40338]
ENSCAFG00000007119	CCM2L	13.5654	1.95962	0.501958	3.90396	9.46319e-05	0.00026369	CCM2 like scaffold protein [Source:VGNC Symbol;Acc:VGNC:54616]
ENSCAFG00000004263	LRRC41	2906.71	1.95781	0.189146	10.3508	4.1505e-25	2.01156e-23	leucine rich repeat containing 41 [Source:VGNC Symbol;Acc:VGNC:42798]
ENSCAFG00000015414	CREG1	42616.8	1.95756	0.288398	6.7877	1.13934e-11	9.4586e-11	cellular repressor of E1A stimulated genes 1 [Source:VGNC Symbol;Acc:VGNC:39605]
ENSCAFG00000018622	DAB2	37.9619	1.95681	0.619755	3.15739	0.00159187	0.00357294	DAB adaptor protein 2 [Source:VGNC Symbol;Acc:VGNC:39759]
ENSCAFG00000016252	USP18	1109.59	1.95656	0.315401	6.2034	5.52575e-10	3.55119e-09	ubiquitin specific peptidase 18 [Source:NCBI gene;Acc:486763]
ENSCAFG00000011756	PLXNA2	6.37309	1.95271	0.982879	1.98673	0.0469528	0.0765838	plexin A2 [Source:VGNC Symbol;Acc:VGNC:44719]
ENSCAFG00000010368	ENSCAFG00000010368	61969	1.95216	0.309978	6.29771	3.02069e-10	2.01594e-09	adiponectin receptor 1 [Source:VGNC Symbol;Acc:VGNC:37657]
ENSCAFG00000003326	PCBP1	366.026	1.94894	0.293623	6.63757	3.18897e-11	2.44924e-10
ENSCAFG00000013210	ENSCAFG00000013210	17849.4	1.94466	0.320627	6.06519	1.31799e-09	8.01228e-09	PITH domain containing 1 [Source:VGNC Symbol;Acc:VGNC:44582]
ENSCAFG00000008592	ENSCAFG00000008592	6.6696	1.94395	0.49903	3.89547	9.80095e-05	0.000272346
ENSCAFG00000005218	FBH1	10797.4	1.94187	0.19648	9.88327	4.91989e-23	1.87396e-21	F-box DNA helicase 1 [Source:VGNC Symbol;Acc:VGNC:40765]
ENSCAFG00000007030	ESPL1	965.061	1.93902	0.289679	6.69368	2.17622e-11	1.71739e-10	extra spindle pole bodies like 1, separase [Source:VGNC Symbol;Acc:VGNC:40475]
ENSCAFG00000010293	CISH	87.406	1.93862	0.240913	8.04699	8.48548e-16	1.24883e-14	cytokine inducible SH2 containing protein [Source:VGNC Symbol;Acc:VGNC:39281]
ENSCAFG00000047094	ENSCAFG00000047094	142.355	1.93844	0.25965	7.4656	8.29234e-14	9.34634e-13
ENSCAFG00000019222	FZR1	1832.31	1.93805	0.169118	11.4598	2.10024e-30	2.1705e-28	fizzy and cell division cycle 20 related 1 [Source:VGNC Symbol;Acc:VGNC:41036]
ENSCAFG00000000677	ENSCAFG00000000677	51.3578	1.93645	0.321736	6.01875	1.75765e-09	1.04677e-08	LDL receptor related protein 12 [Source:VGNC Symbol;Acc:VGNC:59046]
ENSCAFG00000017369	ENSCAFG00000017369	77760.6	1.93617	0.396228	4.8865	1.02642e-06	4.0252e-06	phosphatidylcholine transfer protein [Source:VGNC Symbol;Acc:VGNC:44326]
ENSCAFG00000014850	COPS2	5892.27	1.93182	0.214549	9.00407	2.17496e-19	5.08914e-18	COP9 signalosome subunit 2 [Source:VGNC Symbol;Acc:VGNC:39509]
ENSCAFG00000000330	FBXO30	18745.8	1.92586	0.250646	7.68358	1.54708e-14	1.93282e-13	F-box protein 30 [Source:VGNC Symbol;Acc:VGNC:40772]
ENSCAFG00000032747	FN3K	988.598	1.9258	0.293292	6.56616	5.16295e-11	3.85575e-10	fructosamine 3 kinase [Source:VGNC Symbol;Acc:VGNC:54306]
ENSCAFG00000009618	CSDE1	101786	1.92574	0.211441	9.10768	8.41615e-20	2.0572e-18	cold shock domain containing E1 [Source:VGNC Symbol;Acc:VGNC:39650]
ENSCAFG00000023644	TEX29	3.58851	1.92544	0.837218	2.29981	0.0214588	0.0379233	testis expressed 29 [Source:VGNC Symbol;Acc:VGNC:47272]
ENSCAFG00000011734	DCUN1D1	8591.81	1.92272	0.237619	8.09159	5.88893e-16	8.82398e-15	defective in cullin neddylation 1 domain containing 1 [Source:VGNC Symbol;Acc:VGNC:39822]
ENSCAFG00000001019	UBE2B	3252.24	1.92228	0.17513	10.9763	4.96853e-28	3.73437e-26	ubiquitin conjugating enzyme E2 B [Source:VGNC Symbol;Acc:VGNC:56072]
ENSCAFG00000010766	TESMIN	8.09183	1.92212	0.572331	3.3584	0.000783943	0.00185806	testis expressed metallothionein like protein [Source:VGNC Symbol;Acc:VGNC:47258]
ENSCAFG00000001128	TG	46.2861	1.92177	0.310292	6.19342	5.88736e-10	3.76979e-09	thyroglobulin [Source:VGNC Symbol;Acc:VGNC:47306]
ENSCAFG00000015217	LOC610636	5157.16	1.92086	0.218836	8.77759	1.67011e-18	3.50348e-17	tubulin alpha-1B chain [Source:NCBI gene;Acc:610636]
ENSCAFG00000029531	ENSCAFG00000029531	625.677	1.91725	0.34851	5.50127	3.77061e-08	1.84462e-07
ENSCAFG00000025105	ENSCAFG00000025105	129135	1.9124	0.313523	6.0997	1.06267e-09	6.55054e-09
ENSCAFG00000030501	LOC487739	1786.3	1.91146	0.296574	6.44516	1.15482e-10	8.17399e-10	interferon gamma receptor 2 [Source:NCBI gene;Acc:487739]
ENSCAFG00000000137	TXNL1	27615.3	1.91113	0.283871	6.73238	1.66909e-11	1.33822e-10	thioredoxin like 1 [Source:VGNC Symbol;Acc:VGNC:48018]
ENSCAFG00000016019	FADS2	1479.54	1.91078	0.273715	6.98092	2.93259e-12	2.66092e-11	fatty acid desaturase 2 [Source:VGNC Symbol;Acc:VGNC:40564]
ENSCAFG00000018122	CHST9	222.666	1.90724	0.873775	2.18275	0.029054	0.04986	carbohydrate sulfotransferase 9 [Source:VGNC Symbol;Acc:VGNC:49746]
ENSCAFG00000017664	SLC14A1	1601.9	1.90711	0.200551	9.50933	1.91899e-21	6.00701e-20	solute carrier family 14 member 1 [Source:VGNC Symbol;Acc:VGNC:53833]
ENSCAFG00000017557	ENSCAFG00000017557	85238.3	1.89617	0.23499	8.06914	7.07939e-16	1.05403e-14	S100 calcium binding protein A8 [Source:VGNC Symbol;Acc:VGNC:45833]
ENSCAFG00000004805	WBP4	6734.28	1.89546	0.212749	8.90937	5.13252e-19	1.13961e-17	WW domain binding protein 4 [Source:VGNC Symbol;Acc:VGNC:48343]
ENSCAFG00000012667	CYBRD1	434.102	1.89528	0.168315	11.2603	2.06103e-29	1.90577e-27	cytochrome b reductase 1 [Source:VGNC Symbol;Acc:VGNC:50286]
ENSCAFG00000000856	NUP50	8842.7	1.89416	0.198076	9.56277	1.14643e-21	3.7127e-20	nucleoporin 50 [Source:VGNC Symbol;Acc:VGNC:44056]
ENSCAFG00000009692	LOC478720	2890.6	1.88992	0.228387	8.27508	1.28373e-16	2.09801e-15	transmembrane protein 14C [Source:NCBI gene;Acc:478720]
ENSCAFG00000029464	CDC34	7824.49	1.88943	0.266632	7.08627	1.37771e-12	1.30748e-11	cell division cycle 34 [Source:VGNC Symbol;Acc:VGNC:38993]
ENSCAFG00000000840	ENSCAFG00000000840	1533.43	1.88461	0.232751	8.09712	5.62765e-16	8.46858e-15	solute carrier family 22 member 4 [Source:VGNC Symbol;Acc:VGNC:51760]
ENSCAFG00000011148	RGS9	523.355	1.88262	0.347582	5.41635	6.08295e-08	2.88545e-07	regulator of G protein signaling 9 [Source:VGNC Symbol;Acc:VGNC:45539]
ENSCAFG00000023645	ENSCAFG00000023645	159.807	1.88261	0.388011	4.85195	1.22253e-06	4.72053e-06	receptor accessory protein 6 [Source:HGNC Symbol;Acc:HGNC:30078]
ENSCAFG00000020342	IFI44	1384.08	1.882	0.284289	6.62001	3.59183e-11	2.74067e-10	interferon induced protein 44 [Source:VGNC Symbol;Acc:VGNC:41873]
ENSCAFG00000012593	ENSCAFG00000012593	4105.05	1.88115	0.223359	8.4221	3.69797e-17	6.3773e-16	centromere protein F [Source:HGNC Symbol;Acc:HGNC:1857]
ENSCAFG00000029451	ENSCAFG00000029451	314.067	1.87879	1.34281	1.39915	0.161767	0.226008
ENSCAFG00000000865	ENPP2	517.428	1.87719	0.197586	9.50063	2.08615e-21	6.5013e-20	ectonucleotide pyrophosphatase/phosphodiesterase 2 [Source:VGNC Symbol;Acc:VGNC:40375]
ENSCAFG00000006290	CUL4A	45176.5	1.87689	0.351287	5.34289	9.14775e-08	4.21961e-07	cullin 4A [Source:VGNC Symbol;Acc:VGNC:39731]
ENSCAFG00000004859	ECHDC3	1505.78	1.87675	0.263486	7.12276	1.05787e-12	1.02188e-11	enoyl-CoA hydratase domain containing 3 [Source:VGNC Symbol;Acc:VGNC:49790]
ENSCAFG00000000561	MIOX	11671.4	1.87638	0.413764	4.5349	5.76298e-06	1.99553e-05	myo-inositol oxygenase [Source:VGNC Symbol;Acc:VGNC:43240]
ENSCAFG00000013297	IGF2BP2	468.046	1.87336	0.346201	5.41119	6.2608e-08	2.96481e-07	insulin like growth factor 2 mRNA binding protein 2 [Source:VGNC Symbol;Acc:VGNC:41899]
ENSCAFG00000007450	RMND5A	15981.9	1.86934	0.228003	8.19877	2.42864e-16	3.82675e-15	required for meiotic nuclear division 5 homolog A [Source:VGNC Symbol;Acc:VGNC:45610]
ENSCAFG00000028837	UQCR10	4000.13	1.86789	0.280008	6.67086	2.54312e-11	1.98686e-10	ubiquinol-cytochrome c reductase, complex III subunit X [Source:VGNC Symbol;Acc:VGNC:48162]
ENSCAFG00000010689	SLC39A8	4.94111	1.86597	0.565136	3.30181	0.000960634	0.00224095	solute carrier family 39 member 8 [Source:VGNC Symbol;Acc:VGNC:46407]
ENSCAFG00000012286	STRADB	106929	1.86445	0.332218	5.61214	1.9984e-08	1.01582e-07	STE20 related adaptor beta [Source:VGNC Symbol;Acc:VGNC:46940]
ENSCAFG00000006175	CDC25B	1988.39	1.86372	0.303401	6.14277	8.10963e-10	5.09071e-09	cell division cycle 25B [Source:VGNC Symbol;Acc:VGNC:38990]
ENSCAFG00000012504	ACTN3	14.2211	1.86198	0.434836	4.28202	1.85203e-05	5.85346e-05	actinin alpha 3 [Source:VGNC Symbol;Acc:VGNC:54902]
ENSCAFG00000001229	ILRUN	5029.66	1.8591	0.246966	7.52775	5.16217e-14	6.00118e-13	inflammation and lipid regulator with UBA-like and NBR1-like domains [Source:VGNC Symbol;Acc:VGNC:49210]
ENSCAFG00000047832	ENSCAFG00000047832	782.968	1.85178	0.211424	8.75861	1.97673e-18	4.07972e-17
ENSCAFG00000025112	NDUFA5	1348.15	1.85094	0.190858	9.69802	3.07407e-22	1.05638e-20	NADH:ubiquinone oxidoreductase subunit A5 [Source:NCBI gene;Acc:475214]
ENSCAFG00000003772	SNX3	24290.3	1.85045	0.187439	9.87228	5.49019e-23	2.08553e-21	sorting nexin 3 [Source:VGNC Symbol;Acc:VGNC:46636]
ENSCAFG00000009414	ENSCAFG00000009414	6.87444	1.84678	0.567969	3.25156	0.00114774	0.00264191	ChaC glutathione specific gamma-glutamylcyclotransferase 1 [Source:HGNC Symbol;Acc:HGNC:28680]
ENSCAFG00000031460	ICAM1	28.9185	1.84504	0.243478	7.57783	3.51372e-14	4.16052e-13	intercellular adhesion molecule 1 [Source:VGNC Symbol;Acc:VGNC:41856]
ENSCAFG00000012804	MACO1	14699.8	1.83782	0.250113	7.34797	2.01244e-13	2.16576e-12	macoilin 1 [Source:VGNC Symbol;Acc:VGNC:47589]
ENSCAFG00000009827	TBC1D7	1573.07	1.83686	0.209658	8.76119	1.93197e-18	4.00499e-17	TBC1 domain family member 7 [Source:VGNC Symbol;Acc:VGNC:49771]
ENSCAFG00000012137	ABCB10	2745.77	1.83466	0.177165	10.3557	3.94333e-25	1.91777e-23	ATP binding cassette subfamily B member 10 [Source:VGNC Symbol;Acc:VGNC:37432]
ENSCAFG00000010971	SATB2	6.95329	1.83208	0.560694	3.26752	0.00108495	0.00251013	SATB homeobox 2 [Source:VGNC Symbol;Acc:VGNC:45876]
ENSCAFG00000015764	RHOJ	3.64634	1.83072	0.90719	2.01801	0.04359	0.0716641	ras homolog family member J [Source:VGNC Symbol;Acc:VGNC:45562]
ENSCAFG00000019449	SLC9A3R2	18.7893	1.8305	0.448142	4.08464	4.41461e-05	0.000130297	Canis lupus familiaris SLC9A3 regulator 2 (SLC9A3R2), mRNA. [Source:RefSeq mRNA;Acc:NM_001284463]
ENSCAFG00000009096	LXN	3367.49	1.82992	0.27607	6.62847	3.39174e-11	2.59787e-10	latexin [Source:VGNC Symbol;Acc:VGNC:42871]
ENSCAFG00000015331	DYRK4	29.1905	1.82859	0.541058	3.37966	0.000725758	0.00173008	dual specificity tyrosine phosphorylation regulated kinase 4 [Source:HGNC Symbol;Acc:HGNC:3095]
ENSCAFG00000006089	SMOX	5874.13	1.82506	0.200282	9.11246	8.05379e-20	1.9755e-18	spermine oxidase [Source:VGNC Symbol;Acc:VGNC:46568]
ENSCAFG00000031854	MRAP2	11.7681	1.82247	0.418787	4.35177	1.35042e-05	4.37632e-05	melanocortin 2 receptor accessory protein 2 [Source:VGNC Symbol;Acc:VGNC:43357]
ENSCAFG00000009244	ENSCAFG00000009244	1020.14	1.82192	0.254502	7.15875	8.14134e-13	8.0243e-12
ENSCAFG00000004901	STEAP3	223.182	1.81879	0.222598	8.17076	3.06445e-16	4.74871e-15	STEAP3 metalloreductase [Source:VGNC Symbol;Acc:VGNC:46898]
ENSCAFG00000004629	ENSCAFG00000004629	23.0679	1.81855	1.18503	1.53461	0.12488	0.18091
ENSCAFG00000028679	ENSCAFG00000028679	33.7326	1.81721	0.282946	6.42246	1.34087e-10	9.42299e-10
ENSCAFG00000030902	TRIM59	1629.46	1.81716	0.206799	8.78709	1.53482e-18	3.23417e-17	tripartite motif containing 59 [Source:VGNC Symbol;Acc:VGNC:47829]
ENSCAFG00000012963	MGP	6.28472	1.81581	0.685971	2.64707	0.0081193	0.0157555	matrix Gla protein [Source:HGNC Symbol;Acc:HGNC:7060]
ENSCAFG00000029647	LOC482711	7.58183	1.81317	0.51776	3.50195	0.000461869	0.00114007	3-oxo-5-beta-steroid 4-dehydrogenase [Source:NCBI gene;Acc:482711]
ENSCAFG00000019195	C6H16orf71	9.52616	1.81077	0.398093	4.5486	5.40028e-06	1.87688e-05	chromosome 6 C16orf71 homolog [Source:VGNC Symbol;Acc:VGNC:52570]
ENSCAFG00000012743	OAT	2950.58	1.80906	0.210829	8.5807	9.4295e-18	1.76474e-16	ornithine aminotransferase [Source:VGNC Symbol;Acc:VGNC:53005]
ENSCAFG00000003979	SPRY1	52.0978	1.80798	0.34116	5.29949	1.16125e-07	5.28028e-07	sprouty RTK signaling antagonist 1 [Source:VGNC Symbol;Acc:VGNC:54828]
ENSCAFG00000025324	LOC611536	893.7	1.80721	0.180888	9.99078	1.67255e-23	6.75506e-22	C-type lectin domain family 4 member D [Source:HGNC Symbol;Acc:HGNC:14554]
ENSCAFG00000031918	TMEM26	22.1279	1.80425	0.437437	4.1246	3.71382e-05	0.000111177	transmembrane protein 26 [Source:VGNC Symbol;Acc:VGNC:47562]
ENSCAFG00000005338	BLVRB	32285.8	1.80262	0.359013	5.02105	5.13902e-07	2.11691e-06	biliverdin reductase B [Source:VGNC Symbol;Acc:VGNC:38472]
ENSCAFG00000000277	CCDC28A	2383.8	1.80118	0.230745	7.80596	5.9049e-15	7.85922e-14	coiled-coil domain containing 28A [Source:VGNC Symbol;Acc:VGNC:38830]
ENSCAFG00000015194	TRPC6	243.395	1.80094	0.235058	7.66169	1.83508e-14	2.27243e-13	transient receptor potential cation channel subfamily C member 6 [Source:VGNC Symbol;Acc:VGNC:47871]
ENSCAFG00000012015	MCM3AP	5258.22	1.80066	0.216314	8.32431	8.48249e-17	1.41425e-15	minichromosome maintenance complex component 3 associated protein [Source:VGNC Symbol;Acc:VGNC:43083]
ENSCAFG00000006732	PXDNL	5.57649	1.79698	0.62608	2.87021	0.004102	0.00849721	peroxidasin like [Source:VGNC Symbol;Acc:VGNC:45218]
ENSCAFG00000016119	LOC480110	59199.4	1.79611	0.239828	7.48917	6.93129e-14	7.92027e-13	H3 histone family member 3A [Source:HGNC Symbol;Acc:HGNC:4764]
ENSCAFG00000046255	ZC3H7B	468.398	1.79357	0.292676	6.12819	8.88838e-10	5.54242e-09	zinc finger CCCH-type containing 7B [Source:HGNC Symbol;Acc:HGNC:30869]
ENSCAFG00000016212	MAX	5206.21	1.79123	0.232398	7.70758	1.28225e-14	1.62068e-13	MYC associated factor X [Source:VGNC Symbol;Acc:VGNC:43045]
ENSCAFG00000012914	CLIC4	2816.17	1.7901	0.272562	6.56767	5.11089e-11	3.82297e-10	chloride intracellular channel 4 [Source:VGNC Symbol;Acc:VGNC:39340]
ENSCAFG00000007420	CBFA2T2	3475.09	1.78842	0.298548	5.99039	2.09344e-09	1.22904e-08	CBFA2/RUNX1 partner transcriptional co-repressor 2 [Source:VGNC Symbol;Acc:VGNC:80255]
ENSCAFG00000019909	MAP1LC3B	716.661	1.78809	0.248239	7.2031	5.88598e-13	5.9091e-12	microtubule associated protein 1 light chain 3 beta [Source:NCBI gene;Acc:479619]
ENSCAFG00000001196	AGO2	8740.31	1.7869	0.242138	7.37968	1.58672e-13	1.73687e-12	argonaute RISC catalytic component 2 [Source:VGNC Symbol;Acc:VGNC:37707]
ENSCAFG00000017231	ENSCAFG00000017231	586.822	1.78454	0.168436	10.5947	3.15219e-26	1.78645e-24
ENSCAFG00000018250	PLS3	29.3906	1.78402	0.470764	3.78962	0.000150877	0.000404921	plastin 3 [Source:VGNC Symbol;Acc:VGNC:44712]
ENSCAFG00000017085	RAD23A	814.922	1.78227	0.21397	8.32954	8.11543e-17	1.36275e-15	RAD23 homolog A, nucleotide excision repair protein [Source:VGNC Symbol;Acc:VGNC:45315]
ENSCAFG00000019717	BSG	2540.49	1.77922	0.307918	5.77824	7.54868e-09	4.10274e-08	basigin [Source:VGNC Symbol;Acc:VGNC:54577]
ENSCAFG00000019372	CCNF	161.09	1.77867	0.312081	5.69939	1.2024e-08	6.33896e-08	cyclin F [Source:VGNC Symbol;Acc:VGNC:38899]
ENSCAFG00000007410	SNTA1	27.9178	1.77841	0.350838	5.06905	3.99806e-07	1.6744e-06	syntrophin alpha 1 [Source:VGNC Symbol;Acc:VGNC:49653]
ENSCAFG00000003861	FTL	129794	1.77763	0.249432	7.12672	1.02786e-12	9.97006e-12	ferritin light chain [Source:NCBI gene;Acc:477042]
ENSCAFG00000016958	KIF22	292.029	1.77471	0.310206	5.72107	1.05853e-08	5.64404e-08	kinesin family member 22 [Source:VGNC Symbol;Acc:VGNC:42398]
ENSCAFG00000010750	ZDHHC23	31.5486	1.77313	0.394584	4.49367	7.00075e-06	2.38481e-05	zinc finger DHHC-type containing 23 [Source:VGNC Symbol;Acc:VGNC:48589]
ENSCAFG00000029078	LOC611231	1479.51	1.77199	0.493721	3.58905	0.000331889	0.000842916	histone H2A type 1-H [Source:NCBI gene;Acc:611231]
ENSCAFG00000023966	CCDC153	17.5687	1.77196	0.56993	3.10908	0.00187672	0.00416308	coiled-coil domain containing 153 [Source:VGNC Symbol;Acc:VGNC:38803]
ENSCAFG00000050001	ENSCAFG00000050001	7694.9	1.77038	0.260727	6.79016	1.12011e-11	9.30448e-11
ENSCAFG00000016369	ATP6V1D	6994.26	1.76955	0.204419	8.65647	4.86613e-18	9.53883e-17	ATPase H+ transporting V1 subunit D [Source:VGNC Symbol;Acc:VGNC:38280]
ENSCAFG00000012461	ENSCAFG00000012461	3905.88	1.76936	0.321992	5.49503	3.90648e-08	1.90711e-07	ankyrin repeat and SOCS box containing 1 [Source:HGNC Symbol;Acc:HGNC:16011]
ENSCAFG00000002609	TMEM86B	18.5063	1.76654	0.303666	5.81738	5.97758e-09	3.28954e-08	transmembrane protein 86B [Source:VGNC Symbol;Acc:VGNC:47609]
ENSCAFG00000029093	LYPD6	4.84829	1.76507	0.952389	1.85331	0.0638381	0.100217	LY6/PLAUR domain containing 6 [Source:VGNC Symbol;Acc:VGNC:42888]
ENSCAFG00000012922	SMTN	54.2159	1.76443	0.239739	7.35979	1.84206e-13	1.9977e-12	smoothelin [Source:VGNC Symbol;Acc:VGNC:46575]
ENSCAFG00000011677	EPB41	328795	1.76411	0.311358	5.66585	1.46294e-08	7.61542e-08	erythrocyte membrane protein band 4.1 [Source:VGNC Symbol;Acc:VGNC:40392]
ENSCAFG00000003803	NRDC	14733.2	1.76354	0.208884	8.4427	3.10086e-17	5.41399e-16	nardilysin convertase [Source:VGNC Symbol;Acc:VGNC:43964]
ENSCAFG00000006794	GTF3A	12737.3	1.75595	0.24699	7.10942	1.16535e-12	1.11878e-11	general transcription factor IIIA [Source:VGNC Symbol;Acc:VGNC:58304]
ENSCAFG00000015640	MAPK6	4909.92	1.75592	0.129564	13.5525	7.65685e-42	4.30468e-39	mitogen-activated protein kinase 6 [Source:VGNC Symbol;Acc:VGNC:42999]
ENSCAFG00000012136	NEK2	239.357	1.75552	0.275766	6.36597	1.94064e-10	1.32728e-09	NIMA related kinase 2 [Source:VGNC Symbol;Acc:VGNC:43731]
ENSCAFG00000044566	ENSCAFG00000044566	2910.79	1.75458	0.287654	6.09964	1.06309e-09	6.55054e-09	fumarylacetoacetate hydrolase domain containing 1 [Source:HGNC Symbol;Acc:HGNC:14169]
ENSCAFG00000032457	MAFA	11.3257	1.75385	0.455424	3.85102	0.000117626	0.000322269	MAF bZIP transcription factor A [Source:VGNC Symbol;Acc:VGNC:42920]
ENSCAFG00000029470	S100A9	131614	1.75328	0.233262	7.51638	5.63153e-14	6.49312e-13	S100 calcium binding protein A9 [Source:NCBI gene;Acc:490463]
ENSCAFG00000044970	CDKN2D	3935.77	1.75319	0.165668	10.5826	3.58977e-26	2.00215e-24	cyclin dependent kinase inhibitor 2D [Source:HGNC Symbol;Acc:HGNC:1790]
ENSCAFG00000018621	CACHD1	5.24472	1.75125	0.686636	2.55048	0.0107574	0.0203029	cache domain containing 1 [Source:VGNC Symbol;Acc:VGNC:38630]
ENSCAFG00000028573	RTL9	3.73626	1.75003	0.842248	2.07781	0.0377272	0.063052	retrotransposon Gag like 9 [Source:VGNC Symbol;Acc:VGNC:45795]
ENSCAFG00000013747	TAB3	1279.02	1.74871	0.185252	9.43962	3.74125e-21	1.11879e-19	TGF-beta activated kinase 1 (MAP3K7) binding protein 3 [Source:VGNC Symbol;Acc:VGNC:47060]
ENSCAFG00000010539	CBS	272.689	1.74857	0.382481	4.57165	4.8391e-06	1.69441e-05
ENSCAFG00000002535	PPM1B	10728.2	1.74431	0.186778	9.33898	9.72698e-21	2.80149e-19	protein phosphatase, Mg2+/Mn2+ dependent 1B [Source:VGNC Symbol;Acc:VGNC:44863]
ENSCAFG00000016447	CD5L	215.369	1.74386	0.36675	4.75489	1.98556e-06	7.39653e-06	Canis lupus familiaris CD5 molecule like (CD5L), mRNA. [Source:RefSeq mRNA;Acc:NM_001308534]
ENSCAFG00000017509	ENSCAFG00000017509	596.549	1.74256	0.241817	7.20613	5.75627e-13	5.79129e-12
ENSCAFG00000002007	SAMD9L	61490.5	1.74157	0.184791	9.42452	4.32061e-21	1.28385e-19	sterile alpha motif domain containing 9 like [Source:VGNC Symbol;Acc:VGNC:54356]
ENSCAFG00000020052	FRRS1	2608.24	1.73836	0.266517	6.52251	6.91397e-11	5.05334e-10	ferric chelate reductase 1 [Source:VGNC Symbol;Acc:VGNC:40985]
ENSCAFG00000015343	DCAF6	2094.22	1.73828	0.169936	10.229	1.46988e-24	6.75137e-23	DDB1 and CUL4 associated factor 6 [Source:VGNC Symbol;Acc:VGNC:39795]
ENSCAFG00000017829	CA4	997.856	1.73561	0.390722	4.44205	8.91047e-06	2.98396e-05	carbonic anhydrase 4 [Source:VGNC Symbol;Acc:VGNC:38612]
ENSCAFG00000017728	CDR2	270.879	1.7312	0.222411	7.7838	7.03768e-15	9.27035e-14	cerebellar degeneration related protein 2 [Source:VGNC Symbol;Acc:VGNC:39078]
ENSCAFG00000005373	SLC24A3	78.4055	1.73117	0.191891	9.02164	1.85296e-19	4.36968e-18	solute carrier family 24 member 3 [Source:VGNC Symbol;Acc:VGNC:46287]
ENSCAFG00000009781	HERC6	5881.77	1.72904	0.30384	5.69065	1.26559e-08	6.63976e-08	HECT and RLD domain containing E3 ubiquitin protein ligase family member 6 [Source:VGNC Symbol;Acc:VGNC:41662]
ENSCAFG00000015014	SLC7A4	4.32036	1.72675	0.843175	2.04791	0.0405686	0.0672475	solute carrier family 7 member 4 [Source:VGNC Symbol;Acc:VGNC:46475]
ENSCAFG00000049155	ENSCAFG00000049155	174.834	1.72651	0.257984	6.69231	2.19671e-11	1.73259e-10
ENSCAFG00000031481	LOC608048	39.0211	1.72647	0.735903	2.34605	0.0189735	0.033971
ENSCAFG00000011781	GPER1	48.8541	1.72589	0.363177	4.75219	2.01224e-06	7.486e-06	G protein-coupled estrogen receptor 1 [Source:VGNC Symbol;Acc:VGNC:41379]
ENSCAFG00000029509	MCEMP1	3238.32	1.72473	0.21498	8.02273	1.03422e-15	1.51259e-14	mast cell expressed membrane protein 1 [Source:HGNC Symbol;Acc:HGNC:27291]
ENSCAFG00000019003	CARHSP1	8650.97	1.72455	0.28541	6.04235	1.51885e-09	9.15803e-09	calcium regulated heat stable protein 1 [Source:VGNC Symbol;Acc:VGNC:38720]
ENSCAFG00000043141	ENSCAFG00000043141	7.59329	1.72319	1.02702	1.67785	0.093377	0.14026
ENSCAFG00000009920	GMPR	546.89	1.72001	0.244366	7.03867	1.94085e-12	1.81222e-11	guanosine monophosphate reductase [Source:VGNC Symbol;Acc:VGNC:41294]
ENSCAFG00000017011	HERC1	102022	1.71825	0.195281	8.79888	1.38186e-18	2.94274e-17	HECT and RLD domain containing E3 ubiquitin protein ligase family member 1 [Source:VGNC Symbol;Acc:VGNC:41661]
ENSCAFG00000014285	DMAC2L	557.171	1.71661	0.302496	5.6748	1.38849e-08	7.24397e-08	distal membrane arm assembly complex 2 like [Source:VGNC Symbol;Acc:VGNC:59036]
ENSCAFG00000002926	MOB1B	4360.98	1.71656	0.247564	6.93379	4.09708e-12	3.63768e-11	MOB kinase activator 1B [Source:VGNC Symbol;Acc:VGNC:43300]
ENSCAFG00000030507	LOC488289	708.293	1.71569	0.30616	5.60391	2.09567e-08	1.06296e-07	histone H2A type 1-H [Source:NCBI gene;Acc:488289]
ENSCAFG00000011957	LSS	95.2506	1.71546	0.263376	6.51336	7.34871e-11	5.35439e-10	lanosterol synthase [Source:VGNC Symbol;Acc:VGNC:42851]
ENSCAFG00000030425	ENSCAFG00000030425	3.83637	1.70872	1.40391	1.21712	0.223558	0.299021
ENSCAFG00000030570	ENSCAFG00000030570	1688.8	1.7084	0.516973	3.30461	0.000951073	0.00222049	histone H2B type 1 [Source:NCBI gene;Acc:478743]
ENSCAFG00000016124	CLDN7	6.40293	1.70827	0.50605	3.37569	0.000736301	0.00175402	claudin 7 [Source:VGNC Symbol;Acc:VGNC:53320]
ENSCAFG00000007774	CELA1	94.1433	1.70741	0.329752	5.17785	2.24459e-07	9.73393e-07	chymotrypsin like elastase 1 [Source:VGNC Symbol;Acc:VGNC:39092]
ENSCAFG00000001553	TXN2	3206.79	1.70672	0.269866	6.32432	2.54349e-10	1.71539e-09	thioredoxin 2 [Source:VGNC Symbol;Acc:VGNC:48009]
ENSCAFG00000010168	NUCKS1	6882.86	1.70657	0.208251	8.19479	2.51029e-16	3.94214e-15	nuclear casein kinase and cyclin dependent kinase substrate 1 [Source:VGNC Symbol;Acc:VGNC:53125]
ENSCAFG00000001487	LGALS1	12861.7	1.70621	0.266913	6.39238	1.63326e-10	1.13137e-09	galectin 1 [Source:NCBI gene;Acc:610276]
ENSCAFG00000009912	ERG	69.394	1.70508	0.301114	5.66259	1.49104e-08	7.74737e-08	ETS transcription factor ERG [Source:VGNC Symbol;Acc:VGNC:40448]
ENSCAFG00000010426	COL4A3	114.781	1.70436	0.26668	6.39102	1.64781e-10	1.14032e-09	collagen type IV alpha 3 chain [Source:VGNC Symbol;Acc:VGNC:59075]
ENSCAFG00000000710	SLC27A6	403.021	1.70411	0.294075	5.79482	6.83964e-09	3.7347e-08	solute carrier family 27 member 6 [Source:VGNC Symbol;Acc:VGNC:46333]
ENSCAFG00000018009	ATG4A	899.57	1.70242	0.211706	8.04143	8.87929e-16	1.30406e-14	autophagy related 4A cysteine peptidase [Source:VGNC Symbol;Acc:VGNC:38223]
ENSCAFG00000007131	MERTK	153.137	1.69974	0.262658	6.47132	9.71486e-11	6.96645e-10	MER proto-oncogene, tyrosine kinase [Source:VGNC Symbol;Acc:VGNC:43162]
ENSCAFG00000029155	ENSCAFG00000029155	14866.7	1.69887	0.290289	5.85234	4.84697e-09	2.70012e-08
ENSCAFG00000005931	ENSCAFG00000005931	20003.4	1.6978	0.310536	5.46731	4.56923e-08	2.20917e-07	proteasome 26S subunit, non-ATPase 8 [Source:VGNC Symbol;Acc:VGNC:45115]
ENSCAFG00000043726	ISCA1	155.511	1.69647	0.259778	6.53044	6.55752e-11	4.81284e-10	iron-sulfur cluster assembly 1 [Source:NCBI gene;Acc:100683051]
ENSCAFG00000011290	RNF123	742.64	1.69226	0.21459	7.88603	3.11947e-15	4.29845e-14	ring finger protein 123 [Source:VGNC Symbol;Acc:VGNC:45626]
ENSCAFG00000013905	ENSCAFG00000013905	37153.4	1.68774	0.236939	7.12308	1.05539e-12	1.02019e-11
ENSCAFG00000004565	CD300E	2728.66	1.68489	0.243799	6.91098	4.81313e-12	4.24661e-11	CD300e molecule [Source:VGNC Symbol;Acc:VGNC:38947]
ENSCAFG00000001448	PIM1	16283.5	1.68241	0.19055	8.82923	1.05403e-18	2.27914e-17	Pim-1 proto-oncogene, serine/threonine kinase [Source:NCBI gene;Acc:481772]
ENSCAFG00000016600	CCNB2	236.806	1.68036	0.283218	5.93311	2.97248e-09	1.70593e-08	Canis lupus familiaris cyclin B2 (CCNB2), mRNA. [Source:RefSeq mRNA;Acc:NM_001313810]
ENSCAFG00000009509	F13A1	27101	1.67904	0.230145	7.29558	2.97383e-13	3.12152e-12	coagulation factor XIII A chain [Source:VGNC Symbol;Acc:VGNC:40545]
ENSCAFG00000000782	GTSE1	259.421	1.67848	0.254049	6.60691	3.92418e-11	2.9781e-10	G2 and S-phase expressed 1 [Source:VGNC Symbol;Acc:VGNC:41559]
ENSCAFG00000014770	ENSCAFG00000014770	49769.6	1.67702	0.315103	5.32212	1.02563e-07	4.68942e-07	elongation factor for RNA polymerase II [Source:VGNC Symbol;Acc:VGNC:40306]
ENSCAFG00000004250	RAB10	9367.61	1.6764	0.185847	9.02028	1.87611e-19	4.40948e-18	RAB10, member RAS oncogene family [Source:VGNC Symbol;Acc:VGNC:45247]
ENSCAFG00000004350	ACAD9	1312.53	1.67501	0.216555	7.73479	1.03574e-14	1.33676e-13	acyl-CoA dehydrogenase family member 9 [Source:VGNC Symbol;Acc:VGNC:54913]
ENSCAFG00000015320	NDUFA9	1349.13	1.66873	0.234464	7.11721	1.10134e-12	1.06168e-11	NADH:ubiquinone oxidoreductase subunit A9 [Source:VGNC Symbol;Acc:VGNC:57343]
ENSCAFG00000014310	APEX2	212.568	1.66852	0.200913	8.30471	1.00063e-16	1.65263e-15	apurinic/apyrimidinic endodeoxyribonuclease 2 [Source:VGNC Symbol;Acc:VGNC:37983]
ENSCAFG00000017933	ENSCAFG00000017933	10.7042	1.66822	0.490646	3.40004	0.00067375	0.00161431	CMT1A duplicated region transcript 1 [Source:NCBI gene;Acc:479512]
ENSCAFG00000006062	COL4A1	10.4186	1.66495	0.517869	3.215	0.00130446	0.00297247	collagen type IV alpha 1 chain [Source:VGNC Symbol;Acc:VGNC:39473]
ENSCAFG00000004260	UQCRH	42797.6	1.66437	0.312323	5.32902	9.87428e-08	4.53095e-07	ubiquinol-cytochrome c reductase hinge protein [Source:NCBI gene;Acc:608530]
ENSCAFG00000006611	HOXC4	6.53569	1.66356	0.590965	2.81499	0.00487786	0.00994175	homeobox C4 [Source:VGNC Symbol;Acc:VGNC:41759]
ENSCAFG00000020003	MIGA2	662.682	1.66338	0.22273	7.46811	8.13527e-14	9.18403e-13	mitoguardin 2 [Source:VGNC Symbol;Acc:VGNC:43233]
ENSCAFG00000017049	PANK3	14917.4	1.66252	0.232163	7.16099	8.00964e-13	7.9167e-12	pantothenate kinase 3 [Source:VGNC Symbol;Acc:VGNC:44252]
ENSCAFG00000019939	ZDHHC7	2841.94	1.66235	0.192648	8.62891	6.19401e-18	1.19419e-16	zinc finger DHHC-type containing 7 [Source:VGNC Symbol;Acc:VGNC:48593]
ENSCAFG00000025202	ENSCAFG00000025202	1032.37	1.66131	0.260635	6.37408	1.84059e-10	1.26439e-09	carbonic anhydrase 2 [Source:VGNC Symbol;Acc:VGNC:38610]
ENSCAFG00000002049	RUSC2	207.913	1.6605	0.159089	10.4376	1.67047e-25	8.63179e-24	RUN and SH3 domain containing 2 [Source:VGNC Symbol;Acc:VGNC:45810]
ENSCAFG00000007225	FAM107A	77.3475	1.65824	0.414582	3.99979	6.33998e-05	0.000182637	family with sequence similarity 107 member A [Source:VGNC Symbol;Acc:VGNC:40575]
ENSCAFG00000029248	PPP1R14A	30.3422	1.65777	0.283542	5.84663	5.01619e-09	2.79108e-08	protein phosphatase 1 regulatory inhibitor subunit 14A [Source:VGNC Symbol;Acc:VGNC:53753]
ENSCAFG00000019490	HAGH	14836.9	1.65414	0.37815	4.37429	1.2183e-05	3.98863e-05	hydroxyacylglutathione hydrolase [Source:VGNC Symbol;Acc:VGNC:41585]
ENSCAFG00000032180	NME4	534278	1.65405	0.349269	4.73575	2.18248e-06	8.07443e-06	NME/NM23 nucleoside diphosphate kinase 4 [Source:NCBI gene;Acc:611514]
ENSCAFG00000004322	APMAP	2052.17	1.6537	0.162072	10.2035	1.91248e-24	8.64306e-23	adipocyte plasma membrane associated protein [Source:VGNC Symbol;Acc:VGNC:37990]
ENSCAFG00000007051	PLAG1	20.39	1.65303	0.265166	6.23395	4.54807e-10	2.95393e-09	PLAG1 zinc finger [Source:VGNC Symbol;Acc:VGNC:44638]
ENSCAFG00000010240	SLC22A18	14.0712	1.65104	0.513894	3.2128	0.00131447	0.0029909	solute carrier family 22 member 18 [Source:VGNC Symbol;Acc:VGNC:52047]
ENSCAFG00000012199	BAG3	8.17461	1.64956	0.394551	4.18085	2.90421e-05	8.86399e-05	BCL2 associated athanogene 3 [Source:VGNC Symbol;Acc:VGNC:38365]
ENSCAFG00000032161	BATF3	136.815	1.64722	0.33014	4.98947	6.0545e-07	2.46642e-06	basic leucine zipper ATF-like transcription factor 3 [Source:VGNC Symbol;Acc:VGNC:38387]
ENSCAFG00000044475	ATP5MD	3867.01	1.64627	0.205878	7.99632	1.28192e-15	1.84983e-14	ATP synthase membrane subunit DAPIT [Source:NCBI gene;Acc:100682634]
ENSCAFG00000020058	SNX7	704.116	1.64425	0.168257	9.77227	1.48094e-22	5.30985e-21	sorting nexin 7 [Source:VGNC Symbol;Acc:VGNC:46643]
ENSCAFG00000015665	EIF2AK1	3574.33	1.64376	0.20716	7.93473	2.1096e-15	2.95617e-14	eukaryotic translation initiation factor 2 alpha kinase 1 [Source:VGNC Symbol;Acc:VGNC:40256]
ENSCAFG00000025557	ENSCAFG00000025557	20.5543	1.64226	0.579281	2.83499	0.00458268	0.009396
ENSCAFG00000017772	C9H17orf64	7066.86	1.6413	0.217073	7.56103	3.99884e-14	4.71508e-13	chromosome 9 C17orf64 homolog [Source:VGNC Symbol;Acc:VGNC:51927]
ENSCAFG00000001456	GCAT	369.147	1.63875	0.310967	5.26987	1.36523e-07	6.1324e-07	glycine C-acetyltransferase [Source:VGNC Symbol;Acc:VGNC:41138]
ENSCAFG00000011512	FBXO40	21.6215	1.63834	0.507965	3.2253	0.00125839	0.00287402	F-box protein 40 [Source:VGNC Symbol;Acc:VGNC:40780]
ENSCAFG00000011495	GPX1	71642.1	1.63802	0.303162	5.40312	6.54906e-08	3.08987e-07	glutathione peroxidase 1 [Source:VGNC Symbol;Acc:VGNC:41461]
ENSCAFG00000045329	ENSCAFG00000045329	3848.75	1.63435	0.512147	3.19117	0.001417	0.00320183
ENSCAFG00000007742	TFDP2	11707.1	1.63408	0.248946	6.56397	5.23943e-11	3.90872e-10	transcription factor Dp-2 [Source:VGNC Symbol;Acc:VGNC:47292]
ENSCAFG00000009748	SYCP2L	10.3789	1.63405	0.605715	2.69772	0.00698152	0.0137392	synaptonemal complex protein 2 like [Source:VGNC Symbol;Acc:VGNC:49778]
ENSCAFG00000011038	WIPI1	1698.76	1.63315	0.114073	14.3167	1.72208e-46	1.51274e-43	WD repeat domain, phosphoinositide interacting 1 [Source:VGNC Symbol;Acc:VGNC:48412]
ENSCAFG00000007478	CHMP4B	49548.1	1.63274	0.29525	5.53002	3.20198e-08	1.58019e-07	charged multivesicular body protein 4B [Source:VGNC Symbol;Acc:VGNC:54643]
ENSCAFG00000014655	GNB3	14.4719	1.63271	0.50587	3.22753	0.00124862	0.00285449	G protein subunit beta 3 [Source:VGNC Symbol;Acc:VGNC:41314]
ENSCAFG00000017906	WARS1	4718.3	1.63169	0.180873	9.02117	1.86095e-19	4.38118e-18	tryptophanyl-tRNA synthetase [Source:VGNC Symbol;Acc:VGNC:48331]
ENSCAFG00000001526	ENSCAFG00000001526	811.914	1.63166	0.308657	5.28633	1.24792e-07	5.64335e-07	intraflagellar transport 27 [Source:VGNC Symbol;Acc:VGNC:41885]
ENSCAFG00000016584	HK3	13790.1	1.63121	0.171902	9.48917	2.3289e-21	7.20985e-20	hexokinase 3 [Source:VGNC Symbol;Acc:VGNC:41700]
ENSCAFG00000013672	SORD	453.634	1.63075	0.138393	11.7835	4.74758e-32	6.17845e-30	sorbitol dehydrogenase [Source:VGNC Symbol;Acc:VGNC:46662]
ENSCAFG00000004320	CNBP	27917.1	1.63009	0.263482	6.18671	6.14331e-10	3.92474e-09	CCHC-type zinc finger nucleic acid binding protein [Source:VGNC Symbol;Acc:VGNC:39390]
ENSCAFG00000005564	UCP2	463.001	1.62993	0.255928	6.36868	1.90658e-10	1.3059e-09	uncoupling protein 2 [Source:VGNC Symbol;Acc:VGNC:48111]
ENSCAFG00000001807	DDX58	2216.66	1.62448	0.315275	5.15256	2.56958e-07	1.10512e-06	DExD/H-box helicase 58 [Source:VGNC Symbol;Acc:VGNC:39867]
ENSCAFG00000029395	HADHB	3344	1.62383	0.191573	8.47629	2.32483e-17	4.15719e-16	hydroxyacyl-CoA dehydrogenase trifunctional multienzyme complex subunit beta [Source:NCBI gene;Acc:607926]
ENSCAFG00000014960	ATP8B4	16037.3	1.62368	0.187656	8.65245	5.04047e-18	9.83942e-17	ATPase phospholipid transporting 8B4 (putative) [Source:VGNC Symbol;Acc:VGNC:59104]
ENSCAFG00000011134	DAD1	6275.47	1.6233	0.151158	10.7391	6.66723e-27	4.20215e-25	defender against cell death 1 [Source:NCBI gene;Acc:480238]
ENSCAFG00000006926	LOC486036	11.7849	1.62236	0.505429	3.20988	0.00132792	0.00301855	ATPase, aminophospholipid transporter, class I, type 8A, member 2-like [Source:NCBI gene;Acc:486036]
ENSCAFG00000002120	CD274	92.2339	1.62131	0.29669	5.46467	4.63772e-08	2.24074e-07	Canis lupus familiaris CD274 molecule (CD274), mRNA. [Source:RefSeq mRNA;Acc:NM_001291972]
ENSCAFG00000028654	GNG12	69.7395	1.62111	0.45591	3.55577	0.000376874	0.000945885	G protein subunit gamma 12 [Source:VGNC Symbol;Acc:VGNC:41318]
ENSCAFG00000008613	TROAP	17.364	1.62098	0.366271	4.42563	9.61616e-06	3.20349e-05	trophinin associated protein [Source:VGNC Symbol;Acc:VGNC:47863]
ENSCAFG00000003108	LYRM2	1610.91	1.61981	0.33275	4.86796	1.12755e-06	4.38389e-06	LYR motif containing 2 [Source:VGNC Symbol;Acc:VGNC:42894]
ENSCAFG00000011295	PSMB5	1910.5	1.61965	0.131058	12.3582	4.39892e-35	8.708e-33	proteasome subunit beta 5 [Source:VGNC Symbol;Acc:VGNC:45097]
ENSCAFG00000041271	ENSCAFG00000041271	3611.03	1.61867	0.227623	7.11118	1.15058e-12	1.10536e-11
ENSCAFG00000018515	MARCHF2	14566.4	1.61819	0.234531	6.8997	5.21128e-12	4.57207e-11	membrane associated ring-CH-type finger 2 [Source:VGNC Symbol;Acc:VGNC:43015]
ENSCAFG00000009167	SLC48A1	547.567	1.61744	0.266207	6.07587	1.23315e-09	7.53236e-09	solute carrier family 48 member 1 [Source:VGNC Symbol;Acc:VGNC:46429]
ENSCAFG00000008684	SLC4A5	21.9745	1.61608	0.43412	3.72266	0.000197137	0.000518868	solute carrier family 4 member 5 [Source:VGNC Symbol;Acc:VGNC:46435]
ENSCAFG00000006798	RASL11A	5.63184	1.61592	0.576714	2.80193	0.00507974	0.0103158	RAS like family 11 member A [Source:VGNC Symbol;Acc:VGNC:45377]
ENSCAFG00000010588	MARCKSL1	127.95	1.61571	0.326213	4.95294	7.31009e-07	2.94141e-06	MARCKS like 1 [Source:VGNC Symbol;Acc:VGNC:43022]
ENSCAFG00000020252	NQO1	548.973	1.61396	0.20688	7.80142	6.12158e-15	8.12454e-14	NAD(P)H quinone dehydrogenase 1 [Source:VGNC Symbol;Acc:VGNC:53429]
ENSCAFG00000011775	GPR146	457.92	1.61353	0.257729	6.26057	3.83582e-10	2.52163e-09	G protein-coupled receptor 146 [Source:VGNC Symbol;Acc:VGNC:41402]
ENSCAFG00000020099	WDR59	1874.38	1.61146	0.21529	7.48506	7.15146e-14	8.14536e-13	WD repeat domain 59 [Source:VGNC Symbol;Acc:VGNC:48376]
ENSCAFG00000025145	ZNF777	810.221	1.61114	0.24196	6.65869	2.76278e-11	2.1418e-10	zinc finger protein 777 [Source:VGNC Symbol;Acc:VGNC:48814]
ENSCAFG00000009883	TENT5C	133200	1.61107	0.40285	3.99919	6.35596e-05	0.00018306	terminal nucleotidyltransferase 5C [Source:VGNC Symbol;Acc:VGNC:40683]
ENSCAFG00000000320	SERF2	58006.9	1.60942	0.249451	6.45183	1.10505e-10	7.85605e-10	small EDRK-rich factor 2 [Source:VGNC Symbol;Acc:VGNC:49647]
ENSCAFG00000008568	AGPAT5	1714.24	1.60936	0.235985	6.81976	9.1195e-12	7.69355e-11	1-acylglycerol-3-phosphate O-acyltransferase 5 [Source:VGNC Symbol;Acc:VGNC:49767]
ENSCAFG00000005637	MMADHC	8051.31	1.60842	0.163477	9.83884	7.65918e-23	2.85543e-21	metabolism of cobalamin associated D [Source:HGNC Symbol;Acc:HGNC:25221]
ENSCAFG00000001875	CKAP4	1742.14	1.60777	0.189634	8.47827	2.2857e-17	4.09243e-16	cytoskeleton associated protein 4 [Source:VGNC Symbol;Acc:VGNC:39288]
ENSCAFG00000041666	LOC100685053	2460.06	1.60705	0.258393	6.21938	4.99122e-10	3.22833e-09	ubiquitin [Source:NCBI gene;Acc:100685053]
ENSCAFG00000006888	IL31RA	902.577	1.60482	0.205216	7.82015	5.27597e-15	7.08249e-14	interleukin 31 receptor A [Source:VGNC Symbol;Acc:VGNC:41981]
ENSCAFG00000004339	ENSCAFG00000004339	950.127	1.60222	0.336025	4.76814	1.8593e-06	6.97238e-06
ENSCAFG00000044944	ENSCAFG00000044944	216.479	1.59785	0.236207	6.76461	1.3367e-11	1.09356e-10
ENSCAFG00000029379	UBE2S	1341.16	1.59512	0.218314	7.30654	2.74106e-13	2.89231e-12	Canis lupus familiaris ubiquitin conjugating enzyme E2 S (UBE2S), mRNA. [Source:RefSeq mRNA;Acc:NM_001286964]
ENSCAFG00000019538	STK11	5346.45	1.59209	0.182049	8.74542	2.22179e-18	4.56539e-17	serine/threonine kinase 11 [Source:VGNC Symbol;Acc:VGNC:54369]
ENSCAFG00000019472	RPS2	47426.9	1.59141	0.236711	6.723	1.78018e-11	1.42e-10
ENSCAFG00000014660	ENSCAFG00000014660	61.5659	1.59121	0.273647	5.81483	6.0697e-09	3.33501e-08	amine oxidase copper containing 3 [Source:VGNC Symbol;Acc:VGNC:37949]
ENSCAFG00000011858	TBCEL	37765	1.59069	0.304865	5.21768	1.81178e-07	7.95271e-07	tubulin folding cofactor E like [Source:VGNC Symbol;Acc:VGNC:47158]
ENSCAFG00000005259	CDC20	231.043	1.58933	0.307214	5.17337	2.29915e-07	9.95518e-07	cell division cycle 20 [Source:VGNC Symbol;Acc:VGNC:38987]
ENSCAFG00000003422	GRB10	1813.44	1.58893	0.163818	9.69937	3.03363e-22	1.04504e-20	growth factor receptor bound protein 10 [Source:VGNC Symbol;Acc:VGNC:51874]
ENSCAFG00000017340	TOM1L1	347.316	1.58723	0.204577	7.7586	8.58749e-15	1.11964e-13	target of myb1 like 1 membrane trafficking protein [Source:VGNC Symbol;Acc:VGNC:47708]
ENSCAFG00000029893	LOC491435	10.0682	1.5871	0.55056	2.8827	0.00394286	0.00820747	olfactory receptor 9A4-like [Source:NCBI gene;Acc:491435]
ENSCAFG00000023381	SWI5	259.693	1.58611	0.249794	6.34968	2.15766e-10	1.46715e-09
ENSCAFG00000018651	LOC481043	1356.6	1.58377	0.185851	8.52172	1.57206e-17	2.86952e-16
ENSCAFG00000011462	ENSCAFG00000011462	52.7369	1.58367	0.228478	6.93136	4.168e-12	3.69831e-11	complement factor I [Source:VGNC Symbol;Acc:VGNC:39176]
ENSCAFG00000003037	ENSCAFG00000003037	6.29208	1.58339	0.846491	1.87053	0.06141	0.0968707	WAS/WASL interacting protein family member 3 [Source:VGNC Symbol;Acc:VGNC:54799]
ENSCAFG00000016211	MICAL3	928.298	1.57991	0.20967	7.53519	4.87608e-14	5.68322e-13	microtubule associated monooxygenase, calponin and LIM domain containing 3 [Source:VGNC Symbol;Acc:VGNC:43219]
ENSCAFG00000009343	SLC40A1	3760.52	1.57707	0.191247	8.24628	1.63406e-16	2.63682e-15	solute carrier family 40 member 1 [Source:VGNC Symbol;Acc:VGNC:46411]
ENSCAFG00000004946	WBP2	967.011	1.57396	0.23221	6.77818	1.21696e-11	1.00614e-10	WW domain binding protein 2 [Source:VGNC Symbol;Acc:VGNC:48341]
ENSCAFG00000020088	LCN2	416.205	1.57257	0.456121	3.44772	0.000565347	0.0013766	lipocalin 2 [Source:VGNC Symbol;Acc:VGNC:42612]
ENSCAFG00000029357	NCEH1	530.771	1.57228	0.204249	7.69789	1.38336e-14	1.74065e-13	neutral cholesterol ester hydrolase 1 [Source:VGNC Symbol;Acc:VGNC:43649]
ENSCAFG00000044518	ENSCAFG00000044518	13.4583	1.57171	1.45759	1.07829	0.280903	0.362243
ENSCAFG00000001740	LARGE1	106.896	1.57039	0.205953	7.625	2.44042e-14	2.96457e-13	LARGE xylosyl- and glucuronyltransferase 1 [Source:VGNC Symbol;Acc:VGNC:42585]
ENSCAFG00000042572	ENSCAFG00000042572	1545.27	1.57029	0.158326	9.91811	3.47284e-23	1.35585e-21
ENSCAFG00000008365	CNBD2	22.2121	1.57009	0.3745	4.1925	2.75897e-05	8.45222e-05	cyclic nucleotide binding domain containing 2 [Source:VGNC Symbol;Acc:VGNC:39389]
ENSCAFG00000010398	KIAA0319	9.28273	1.56861	0.643746	2.43669	0.0148222	0.0271294	KIAA0319 [Source:VGNC Symbol;Acc:VGNC:42343]
ENSCAFG00000004032	TAL1	3212.96	1.56661	0.179359	8.73447	2.44808e-18	4.97942e-17	TAL bHLH transcription factor 1, erythroid differentiation factor [Source:VGNC Symbol;Acc:VGNC:47096]
ENSCAFG00000015901	FTH1	28095.5	1.56358	0.281982	5.54496	2.94025e-08	1.45563e-07	ferritin heavy chain 1 [Source:VGNC Symbol;Acc:VGNC:56089]
ENSCAFG00000030421	NSG2	26.064	1.56003	0.459543	3.39475	0.000686925	0.00164392	neuronal vesicle trafficking associated 2 [Source:VGNC Symbol;Acc:VGNC:51908]
ENSCAFG00000032376	ZNF485	472.501	1.55933	0.183184	8.51235	1.7044e-17	3.099e-16	zinc finger protein 485 [Source:VGNC Symbol;Acc:VGNC:48738]
ENSCAFG00000030105	IL33	5.49669	1.55838	0.639675	2.4362	0.0148424	0.0271522	interleukin 33 [Source:VGNC Symbol;Acc:VGNC:41982]
ENSCAFG00000005442	DNAH17	24.4789	1.55753	0.384455	4.05127	5.09414e-05	0.000148915	dynein axonemal heavy chain 17 [Source:VGNC Symbol;Acc:VGNC:40014]
ENSCAFG00000015996	CCNB3	608.988	1.55722	0.207336	7.51057	5.88692e-14	6.76539e-13	cyclin B3 [Source:VGNC Symbol;Acc:VGNC:38895]
ENSCAFG00000043706	SMIM22	53.5485	1.55715	0.31651	4.91975	8.66535e-07	3.45312e-06	small integral membrane protein 22 [Source:HGNC Symbol;Acc:HGNC:48329]
ENSCAFG00000013004	CACNA1E	85.0681	1.55652	0.396086	3.92975	8.5033e-05	0.000239315	calcium voltage-gated channel subunit alpha1 E [Source:VGNC Symbol;Acc:VGNC:38635]
ENSCAFG00000025057	LAMB1	19.2591	1.55487	0.358623	4.33566	1.45322e-05	4.67926e-05	laminin subunit beta 1 [Source:VGNC Symbol;Acc:VGNC:42567]
ENSCAFG00000019920	NUP214	1172.83	1.55434	0.208374	7.45937	8.69346e-14	9.76711e-13	nucleoporin 214 [Source:VGNC Symbol;Acc:VGNC:44052]
ENSCAFG00000049897	ENSCAFG00000049897	92.3995	1.55418	0.190674	8.15099	3.60957e-16	5.5506e-15
ENSCAFG00000023443	UBB	110411	1.55409	0.24285	6.39937	1.5602e-10	1.08289e-09	ubiquitin B [Source:VGNC Symbol;Acc:VGNC:49664]
ENSCAFG00000006142	DCN	38.6893	1.55403	0.329527	4.71594	2.40596e-06	8.81308e-06	decorin [Source:VGNC Symbol;Acc:VGNC:54200]
ENSCAFG00000029584	EIF1	3602.95	1.55378	0.238924	6.50323	7.86156e-11	5.69852e-10	eukaryotic translation initiation factor 1 [Source:VGNC Symbol;Acc:VGNC:40253]
ENSCAFG00000018588	L3MBTL4	125.081	1.55288	0.246107	6.3098	2.79402e-10	1.87089e-09	L3MBTL histone methyl-lysine binding protein 4 [Source:VGNC Symbol;Acc:VGNC:50636]
ENSCAFG00000024748	CD55	11004.6	1.55033	0.169655	9.13814	6.35328e-20	1.58045e-18	CD55 molecule [Source:VGNC Symbol;Acc:VGNC:53335]
ENSCAFG00000009298	HIPK1	21091	1.54991	0.250069	6.19793	5.7212e-10	3.67008e-09	homeodomain interacting protein kinase 1 [Source:VGNC Symbol;Acc:VGNC:41693]
ENSCAFG00000020053	PALMD	4.57682	1.54936	0.698634	2.2177	0.0265753	0.0460334	palmdelphin [Source:VGNC Symbol;Acc:VGNC:44249]
ENSCAFG00000043962	ENSCAFG00000043962	39.5403	1.54871	0.228515	6.77726	1.22476e-11	1.01081e-10
ENSCAFG00000049971	ENSCAFG00000049971	71.4621	1.54785	0.607622	2.54739	0.0108533	0.020459
ENSCAFG00000007579	PIK3CB	6937	1.54781	0.123589	12.5238	5.53138e-36	1.21474e-33	phosphatidylinositol-4,5-bisphosphate 3-kinase catalytic subunit beta [Source:VGNC Symbol;Acc:VGNC:44556]
ENSCAFG00000009850	DNAH5	49.2528	1.54733	0.395391	3.91342	9.09999e-05	0.000254376	dynein axonemal heavy chain 5 [Source:VGNC Symbol;Acc:VGNC:40016]
ENSCAFG00000012031	ENSCAFG00000012031	1767.56	1.54701	0.147875	10.4616	1.29633e-25	6.74812e-24	SPO11 initiator of meiotic double stranded breaks [Source:VGNC Symbol;Acc:VGNC:46750]
ENSCAFG00000010206	CTSE	4912.12	1.54657	0.230014	6.72382	1.77021e-11	1.41285e-10	cathepsin E [Source:VGNC Symbol;Acc:VGNC:39710]
ENSCAFG00000029759	LOC488297	1093.18	1.54623	0.523736	2.95231	0.00315404	0.00669032	histone cluster 1 H2A family member i [Source:HGNC Symbol;Acc:HGNC:4725]
ENSCAFG00000010112	TSPAN32	168.366	1.54615	0.165649	9.33392	1.0203e-20	2.92064e-19	tetraspanin 32 [Source:VGNC Symbol;Acc:VGNC:47921]
ENSCAFG00000009111	ARL6	302.863	1.54439	0.27625	5.59056	2.26345e-08	1.14024e-07	ADP ribosylation factor like GTPase 6 [Source:VGNC Symbol;Acc:VGNC:38118]
ENSCAFG00000003874	NUCB1	3600.71	1.54101	0.226486	6.80398	1.01771e-11	8.53456e-11	nucleobindin 1 [Source:VGNC Symbol;Acc:VGNC:53746]
ENSCAFG00000001711	HMOX1	885.643	1.54086	0.200037	7.70286	1.33058e-14	1.68026e-13	heme oxygenase 1 [Source:VGNC Symbol;Acc:VGNC:41719]
ENSCAFG00000000354	LTC4S	5.71147	1.53938	0.417296	3.68895	0.000225184	0.000587954	leukotriene C4 synthase [Source:VGNC Symbol;Acc:VGNC:51742]
ENSCAFG00000043872	ENSCAFG00000043872	3439.96	1.53801	0.145299	10.5851	3.49251e-26	1.95566e-24
ENSCAFG00000001916	PIP5K1B	1542.39	1.53791	0.214969	7.15413	8.42056e-13	8.2532e-12	phosphatidylinositol-4-phosphate 5-kinase type 1 beta [Source:VGNC Symbol;Acc:VGNC:44575]
ENSCAFG00000002393	SEMA4C	84.7637	1.53549	0.292186	5.25518	1.47883e-07	6.59838e-07	semaphorin 4C [Source:VGNC Symbol;Acc:VGNC:45996]
ENSCAFG00000033667	ENSCAFG00000033667	2904.34	1.53453	0.242934	6.31665	2.67298e-10	1.79497e-09	C-X9-C motif containing 2 [Source:NCBI gene;Acc:481143]
ENSCAFG00000003410	ST7	398.102	1.53333	0.192562	7.96281	1.68182e-15	2.37567e-14	suppression of tumorigenicity 7 [Source:VGNC Symbol;Acc:VGNC:49656]
ENSCAFG00000018571	ADGRE1	15863.4	1.53136	0.222798	6.8733	6.27313e-12	5.43917e-11	adhesion G protein-coupled receptor E1 [Source:VGNC Symbol;Acc:VGNC:37636]
ENSCAFG00000001918	GTPBP2	601.311	1.53129	0.181549	8.43458	3.32392e-17	5.7819e-16	GTP binding protein 2 [Source:VGNC Symbol;Acc:VGNC:41558]
ENSCAFG00000000804	FBLN1	24.8716	1.52968	0.368923	4.14635	3.37821e-05	0.00010189	fibulin 1 [Source:VGNC Symbol;Acc:VGNC:40750]
ENSCAFG00000008858	BMP2K	17450.3	1.52918	0.19862	7.69901	1.37127e-14	1.72699e-13	BMP2 inducible kinase [Source:VGNC Symbol;Acc:VGNC:38479]
ENSCAFG00000030737	ERICH4	5.39129	1.52896	0.571985	2.67307	0.00751607	0.014674	glutamate rich 4 [Source:VGNC Symbol;Acc:VGNC:40455]
ENSCAFG00000013463	EHBP1L1	19180.9	1.52884	0.133809	11.4255	3.11763e-30	3.17524e-28	EH domain binding protein 1 like 1 [Source:VGNC Symbol;Acc:VGNC:40245]
ENSCAFG00000014636	TMBIM1	1399.98	1.52877	0.140078	10.9137	9.91538e-28	7.11024e-26	transmembrane BAX inhibitor motif containing 1 [Source:VGNC Symbol;Acc:VGNC:49789]
ENSCAFG00000017144	VASH1	202.116	1.52686	0.256983	5.94148	2.82453e-09	1.627e-08	vasohibin 1 [Source:VGNC Symbol;Acc:VGNC:48233]
ENSCAFG00000023655	SULT1C4	622.453	1.52632	0.151672	10.0633	8.02503e-24	3.34694e-22	sulfotransferase family 1C member 4 [Source:VGNC Symbol;Acc:VGNC:46978]
ENSCAFG00000012363	UBE2F	2064.98	1.52504	0.188056	8.1095	5.08295e-16	7.69837e-15	ubiquitin conjugating enzyme E2 F (putative) [Source:VGNC Symbol;Acc:VGNC:59099]
ENSCAFG00000025093	C4BPB	184.381	1.52343	0.367239	4.14833	3.34906e-05	0.000101119	complement component 4 binding protein beta [Source:VGNC Symbol;Acc:VGNC:38594]
ENSCAFG00000018730	TXNDC2	597.805	1.52274	0.389443	3.91004	9.22796e-05	0.000257697	thioredoxin domain containing 2 [Source:VGNC Symbol;Acc:VGNC:48014]
ENSCAFG00000017250	DENND4A	47658.3	1.52259	0.192077	7.92697	2.24556e-15	3.1373e-14	DENN domain containing 4A [Source:VGNC Symbol;Acc:VGNC:39890]
ENSCAFG00000007539	ADM	5.17784	1.52063	0.507596	2.99574	0.0027378	0.00587746	adrenomedullin [Source:VGNC Symbol;Acc:VGNC:37660]
ENSCAFG00000024544	TGM7	106.767	1.52024	0.336557	4.51705	6.27072e-06	2.15542e-05	transglutaminase 7 [Source:VGNC Symbol;Acc:VGNC:47320]
ENSCAFG00000016966	TPM1	12554.7	1.5202	0.145997	10.4126	2.17224e-25	1.09823e-23	tropomyosin 1 [Source:VGNC Symbol;Acc:VGNC:55006]
ENSCAFG00000016286	DNAJB1	1155.82	1.51906	0.196357	7.73621	1.02427e-14	1.32318e-13	DnaJ heat shock protein family (Hsp40) member B1 [Source:VGNC Symbol;Acc:VGNC:54594]
ENSCAFG00000009587	BMP1	4.32966	1.51869	0.579746	2.61957	0.00880399	0.0169507	bone morphogenetic protein 1 [Source:VGNC Symbol;Acc:VGNC:38475]
ENSCAFG00000045330	ENSCAFG00000045330	60.7382	1.51809	0.249234	6.09104	1.12182e-09	6.8973e-09
ENSCAFG00000007902	SLC11A2	2060.01	1.5177	0.271896	5.58191	2.37885e-08	1.19325e-07	solute carrier family 11 member 2 [Source:VGNC Symbol;Acc:VGNC:46217]
ENSCAFG00000010567	BSDC1	3884.48	1.5173	0.120112	12.6324	1.40006e-36	3.45224e-34	BSD domain containing 1 [Source:VGNC Symbol;Acc:VGNC:38539]
ENSCAFG00000012058	CTCFL	36.3288	1.51696	0.348708	4.35023	1.35995e-05	4.40317e-05	CCCTC-binding factor like [Source:VGNC Symbol;Acc:VGNC:54644]
ENSCAFG00000005097	RHBDF2	277.525	1.51549	0.150454	10.0728	7.2864e-24	3.05702e-22	rhomboid 5 homolog 2 [Source:VGNC Symbol;Acc:VGNC:45547]
ENSCAFG00000006424	GXYLT2	9.14176	1.51392	0.51971	2.91301	0.00357965	0.00752048	glucoside xylosyltransferase 2 [Source:VGNC Symbol;Acc:VGNC:41571]
ENSCAFG00000014951	NSD2	19965.8	1.51164	0.304177	4.9696	6.709e-07	2.71352e-06	nuclear receptor binding SET domain protein 2 [Source:VGNC Symbol;Acc:VGNC:43981]
ENSCAFG00000003679	ENSCAFG00000003679	673.201	1.51024	0.183591	8.22615	1.93335e-16	3.07737e-15	chromosome 15 C16orf87 homolog [Source:VGNC Symbol;Acc:VGNC:49227]
ENSCAFG00000009609	TMEM117	2947.65	1.50882	0.197419	7.64273	2.12668e-14	2.61281e-13	transmembrane protein 117 [Source:VGNC Symbol;Acc:VGNC:47454]
ENSCAFG00000020104	CNN3	1424.03	1.5077	0.371829	4.05482	5.01729e-05	0.00014679	calponin 3 [Source:VGNC Symbol;Acc:VGNC:39405]
ENSCAFG00000009027	FAM83D	93.4525	1.50436	0.287575	5.2312	1.68413e-07	7.43884e-07	family with sequence similarity 83 member D [Source:VGNC Symbol;Acc:VGNC:40702]
ENSCAFG00000015785	ENSCAFG00000015785	12177	1.50433	0.250022	6.01681	1.77886e-09	1.05851e-08	WD repeat domain 45 [Source:VGNC Symbol;Acc:VGNC:54611]
ENSCAFG00000017621	CARM1	940.152	1.50369	0.288391	5.21409	1.84726e-07	8.09077e-07	coactivator associated arginine methyltransferase 1 [Source:VGNC Symbol;Acc:VGNC:38721]
ENSCAFG00000004201	SLC1A5	210.27	1.5007	0.183772	8.16614	3.18415e-16	4.92877e-15	Canis lupus familiaris solute carrier family 1 member 5 (SLC1A5), mRNA. [Source:RefSeq mRNA;Acc:NM_001284450]
ENSCAFG00000002807	FPR2	1928.04	1.50039	0.280331	5.35221	8.68874e-08	4.02108e-07	formyl peptide receptor 2 [Source:HGNC Symbol;Acc:HGNC:3827]
ENSCAFG00000017009	NFIX	41.1851	1.49907	0.268557	5.58194	2.37857e-08	1.19325e-07	nuclear factor I X [Source:VGNC Symbol;Acc:VGNC:43779]
ENSCAFG00000004033	PDZK1IP1	25.9755	1.49715	0.578617	2.58746	0.00966875	0.0184464	PDZK1 interacting protein 1 [Source:VGNC Symbol;Acc:VGNC:44404]
ENSCAFG00000001529	CYC1	3372.88	1.49608	0.26188	5.71283	1.11112e-08	5.88869e-08	cytochrome c1 [Source:VGNC Symbol;Acc:VGNC:50287]
ENSCAFG00000001941	TMEM63B	171.808	1.49469	0.148301	10.0787	6.85956e-24	2.89523e-22	transmembrane protein 63B [Source:VGNC Symbol;Acc:VGNC:47596]
ENSCAFG00000000334	ADAMTS2	21.6879	1.4942	0.464635	3.21586	0.00130055	0.00296403	ADAM metallopeptidase with thrombospondin type 1 motif 2 [Source:VGNC Symbol;Acc:VGNC:37598]
ENSCAFG00000011804	CIART	23.2526	1.49358	0.534893	2.7923	0.0052334	0.0105866	circadian associated repressor of transcription [Source:VGNC Symbol;Acc:VGNC:39265]
ENSCAFG00000018315	ALKBH5	1841.02	1.49341	0.1903	7.84765	4.23896e-15	5.73974e-14	alkB homolog 5, RNA demethylase [Source:VGNC Symbol;Acc:VGNC:53262]
ENSCAFG00000029151	CALM3	7004.26	1.49212	0.249417	5.98243	2.19831e-09	1.28631e-08	calmodulin 3 [Source:HGNC Symbol;Acc:HGNC:1449]
ENSCAFG00000018956	ENSCAFG00000018956	38.8653	1.48958	0.265953	5.6009	2.13243e-08	1.07966e-07
ENSCAFG00000029086	ARF4	6338.54	1.48954	0.160504	9.28036	1.68908e-20	4.60972e-19	ADP ribosylation factor 4 [Source:VGNC Symbol;Acc:VGNC:38030]
ENSCAFG00000013587	LOC100856028	12.4896	1.4895	0.770305	1.93364	0.0531569	0.0853169
ENSCAFG00000031940	ENSCAFG00000031940	1620.36	1.48881	0.320283	4.64843	3.34466e-06	1.19701e-05	histone H4 [Source:NCBI gene;Acc:483167]
ENSCAFG00000032631	LOC483289	207.717	1.48818	0.170434	8.73174	2.50778e-18	5.08613e-17
ENSCAFG00000016984	PER1	228.815	1.48674	0.348742	4.26314	2.01575e-05	6.34236e-05	period circadian regulator 1 [Source:VGNC Symbol;Acc:VGNC:44420]
ENSCAFG00000031318	P3H3	33.6363	1.48599	0.480881	3.09014	0.00200064	0.00441152	prolyl 3-hydroxylase 3 [Source:VGNC Symbol;Acc:VGNC:44221]
ENSCAFG00000028834	ENSCAFG00000028834	1330.44	1.48485	0.171404	8.66286	4.60086e-18	9.04407e-17	family with sequence similarity 104 member A [Source:VGNC Symbol;Acc:VGNC:55641]
ENSCAFG00000015881	ZMYND15	20.1764	1.48409	0.319393	4.64659	3.37469e-06	1.20721e-05	zinc finger MYND-type containing 15 [Source:VGNC Symbol;Acc:VGNC:48653]
ENSCAFG00000000323	USP15	8552.49	1.48204	0.156372	9.47761	2.60185e-21	7.94977e-20	ubiquitin specific peptidase 15 [Source:VGNC Symbol;Acc:VGNC:48180]
ENSCAFG00000031150	PAIP2	11375.5	1.48095	0.172837	8.56846	1.04876e-17	1.95496e-16	poly(A) binding protein interacting protein 2 [Source:HGNC Symbol;Acc:HGNC:17970]
ENSCAFG00000030763	FAM210B	463.767	1.48059	0.32955	4.49275	7.03093e-06	2.39331e-05	family with sequence similarity 210 member B [Source:VGNC Symbol;Acc:VGNC:40658]
ENSCAFG00000018463	COPS3	3633.12	1.47966	0.206758	7.1565	8.2765e-13	8.12902e-12	COP9 signalosome subunit 3 [Source:VGNC Symbol;Acc:VGNC:39510]
ENSCAFG00000011654	TIFA	466.04	1.47739	0.193137	7.64944	2.0185e-14	2.48642e-13	TRAF interacting protein with forkhead associated domain [Source:VGNC Symbol;Acc:VGNC:54373]
ENSCAFG00000031865	SCARF1	217.408	1.47703	0.199906	7.38862	1.48357e-13	1.63024e-12	scavenger receptor class F member 1 [Source:HGNC Symbol;Acc:HGNC:16820]
ENSCAFG00000018724	SPAG5	1383.72	1.47532	0.25111	5.87522	4.22278e-09	2.37215e-08	sperm associated antigen 5 [Source:HGNC Symbol;Acc:HGNC:13452]
ENSCAFG00000014333	S100P	4631.94	1.47506	0.195399	7.54895	4.38767e-14	5.16488e-13	S100 calcium binding protein P [Source:VGNC Symbol;Acc:VGNC:45834]
ENSCAFG00000016139	MOGAT1	439.266	1.47464	0.244218	6.03819	1.55855e-09	9.3653e-09	monoacylglycerol O-acyltransferase 1 [Source:VGNC Symbol;Acc:VGNC:43308]
ENSCAFG00000030619	DSTN	360.999	1.47439	0.272973	5.40121	6.6191e-08	3.12082e-07	destrin, actin depolymerizing factor [Source:VGNC Symbol;Acc:VGNC:40111]
ENSCAFG00000047313	IFRD2	6909.77	1.47418	0.328315	4.49012	7.11819e-06	2.42125e-05	interferon related developmental regulator 2 [Source:HGNC Symbol;Acc:HGNC:5457]
ENSCAFG00000016229	ENSCAFG00000016229	1440.4	1.47405	0.238812	6.17242	6.72519e-10	4.26739e-09	peroxisomal biogenesis factor 26 [Source:VGNC Symbol;Acc:VGNC:44433]
ENSCAFG00000044122	LOC491817	5.09204	1.47326	0.522326	2.82059	0.0047936	0.00978563	poly(rC)-binding protein 1-like [Source:NCBI gene;Acc:491817]
ENSCAFG00000008249	GYG1	4913.39	1.46939	0.212883	6.90233	5.11567e-12	4.49661e-11	glycogenin 1 [Source:VGNC Symbol;Acc:VGNC:41572]
ENSCAFG00000041409	ENSCAFG00000041409	27.9525	1.46835	0.707139	2.07647	0.0378504	0.063234
ENSCAFG00000010423	COL4A4	212.332	1.46799	0.262875	5.58437	2.34548e-08	1.17903e-07	collagen type IV alpha 4 chain [Source:VGNC Symbol;Acc:VGNC:39476]
ENSCAFG00000008483	NDRG4	518.74	1.46785	0.182636	8.03702	9.20468e-16	1.35044e-14	NDRG family member 4 [Source:VGNC Symbol;Acc:VGNC:43681]
ENSCAFG00000016875	TTLL6	26.721	1.46658	0.568644	2.57909	0.00990615	0.0188379	tubulin tyrosine ligase like 6 [Source:VGNC Symbol;Acc:VGNC:47977]
ENSCAFG00000011868	PCK2	205.706	1.46639	0.16224	9.03841	1.58971e-19	3.76785e-18	phosphoenolpyruvate carboxykinase 2, mitochondrial [Source:VGNC Symbol;Acc:VGNC:44308]
ENSCAFG00000009441	CD82	16699.3	1.46383	0.28246	5.18242	2.19025e-07	9.51592e-07	CD82 molecule [Source:VGNC Symbol;Acc:VGNC:38976]
ENSCAFG00000042602	ENSCAFG00000042602	2226.86	1.46377	0.241136	6.07031	1.27667e-09	7.79138e-09
ENSCAFG00000013292	RNASEH2C	2130.82	1.46285	0.251273	5.82177	5.82289e-09	3.21196e-08	ribonuclease H2 subunit C [Source:VGNC Symbol;Acc:VGNC:45614]
ENSCAFG00000011045	ENSCAFG00000011045	332.742	1.46234	0.266776	5.48151	4.21714e-08	2.04951e-07	MYCBP associated and testis expressed 1 [Source:VGNC Symbol;Acc:VGNC:42909]
ENSCAFG00000048026	STOML2	942.66	1.46201	0.241988	6.04165	1.52542e-09	9.18586e-09	stomatin like 2 [Source:HGNC Symbol;Acc:HGNC:14559]
ENSCAFG00000009301	TOMM70	5785.16	1.46197	0.198236	7.37489	1.64475e-13	1.79759e-12	translocase of outer mitochondrial membrane 70 [Source:VGNC Symbol;Acc:VGNC:49630]
ENSCAFG00000019270	PLXNB3	119.642	1.45775	0.232064	6.28169	3.34918e-10	2.22566e-09	plexin B3 [Source:VGNC Symbol;Acc:VGNC:44724]
ENSCAFG00000019411	OAZ1	58113.9	1.45585	0.240011	6.06579	1.3131e-09	7.98946e-09	ornithine decarboxylase antizyme 1 [Source:HGNC Symbol;Acc:HGNC:8095]
ENSCAFG00000019634	FUNDC2	2388.32	1.45562	0.203529	7.15189	8.55885e-13	8.3829e-12	FUN14 domain containing 2 [Source:VGNC Symbol;Acc:VGNC:41008]
ENSCAFG00000014553	TPI1	10510.9	1.45555	0.157505	9.24126	2.43613e-20	6.49712e-19	triosephosphate isomerase 1 [Source:VGNC Symbol;Acc:VGNC:47740]
ENSCAFG00000011809	CRYBA4	11.2175	1.4533	0.371039	3.91685	8.97152e-05	0.000251135	crystallin beta A4 [Source:VGNC Symbol;Acc:VGNC:39638]
ENSCAFG00000029233	SKA2	737.905	1.45325	0.245676	5.91529	3.31296e-09	1.88823e-08	spindle and kinetochore associated complex subunit 2 [Source:VGNC Symbol;Acc:VGNC:46194]
ENSCAFG00000048719	ENSCAFG00000048719	55.2162	1.45171	0.46806	3.10154	0.00192515	0.00425842
ENSCAFG00000019665	R3HDM4	8276.75	1.45169	0.267604	5.42476	5.8032e-08	2.76582e-07	R3H domain containing 4 [Source:VGNC Symbol;Acc:VGNC:45245]
ENSCAFG00000004728	FRMD4A	376.659	1.45132	0.214394	6.76941	1.29308e-11	1.06034e-10	FERM domain containing 4A [Source:VGNC Symbol;Acc:VGNC:40980]
ENSCAFG00000008270	SORBS1	316.073	1.45082	0.279299	5.19452	2.05244e-07	8.94481e-07	sorbin and SH3 domain containing 1 [Source:VGNC Symbol;Acc:VGNC:46657]
ENSCAFG00000010711	ATP6V1A	4920.9	1.44945	0.107358	13.5011	1.54028e-41	8.01801e-39	ATPase H+ transporting V1 subunit A [Source:VGNC Symbol;Acc:VGNC:38276]
ENSCAFG00000004444	ZNF746	799.441	1.4493	0.194347	7.45729	8.83233e-14	9.9152e-13
ENSCAFG00000005174	DNAJB6	1446.97	1.44922	0.141057	10.274	9.23169e-25	4.29641e-23	DnaJ heat shock protein family (Hsp40) member B6 [Source:VGNC Symbol;Acc:VGNC:51797]
ENSCAFG00000011430	STXBP5L	148.835	1.44915	0.293744	4.93337	8.08245e-07	3.22999e-06	syntaxin binding protein 5 like [Source:VGNC Symbol;Acc:VGNC:46964]
ENSCAFG00000020092	ZNRF1	664.08	1.44819	0.194277	7.45428	9.03579e-14	1.01355e-12	zinc and ring finger 1 [Source:VGNC Symbol;Acc:VGNC:48839]
ENSCAFG00000010370	MS4A7	107.006	1.44811	0.199694	7.25164	4.11758e-13	4.22427e-12	membrane spanning 4-domains A7 [Source:VGNC Symbol;Acc:VGNC:49673]
ENSCAFG00000016491	MAFK	1198.57	1.4481	0.148104	9.77755	1.40578e-22	5.07924e-21	MAF bZIP transcription factor K [Source:VGNC Symbol;Acc:VGNC:42922]
ENSCAFG00000008582	VCAN	58808.5	1.44672	0.211088	6.85365	7.19889e-12	6.18462e-11	versican [Source:VGNC Symbol;Acc:VGNC:48241]
ENSCAFG00000017532	SEPTIN4	11189.4	1.44642	0.296154	4.884	1.03955e-06	4.07215e-06	septin 4 [Source:VGNC Symbol;Acc:VGNC:55818]
ENSCAFG00000003619	CLCN1	14.5445	1.446	0.357399	4.04589	5.21241e-05	0.00015215	chloride voltage-gated channel 1 [Source:VGNC Symbol;Acc:VGNC:39301]
ENSCAFG00000003297	LRRN3	46.3351	1.4449	0.379475	3.80763	0.000140305	0.000378937	leucine rich repeat neuronal 3 [Source:VGNC Symbol;Acc:VGNC:42826]
ENSCAFG00000006946	CSNK2A1	31595.6	1.44447	0.264618	5.45869	4.79658e-08	2.31272e-07	casein kinase 2 alpha 1 [Source:NCBI gene;Acc:477185]
ENSCAFG00000015444	DMXL2	1194.36	1.44385	0.16972	8.50723	1.78141e-17	3.23067e-16	Dmx like 2 [Source:VGNC Symbol;Acc:VGNC:40007]
ENSCAFG00000019911	PLPP7	129.828	1.44345	0.295361	4.88705	1.02356e-06	4.01511e-06	phospholipid phosphatase 7 (inactive) [Source:HGNC Symbol;Acc:HGNC:28174]
ENSCAFG00000043258	PET117	3203.3	1.44333	0.293268	4.92153	8.58709e-07	3.42485e-06	PET117 cytochrome c oxidase chaperone [Source:HGNC Symbol;Acc:HGNC:40045]
ENSCAFG00000015521	ZWINT	281.661	1.44322	0.248424	5.80949	6.26628e-09	3.44034e-08	ZW10 interacting kinetochore protein [Source:VGNC Symbol;Acc:VGNC:48866]
ENSCAFG00000011899	HJURP	100.958	1.44254	0.303889	4.74691	2.06543e-06	7.67168e-06	Holliday junction recognition protein [Source:VGNC Symbol;Acc:VGNC:41697]
ENSCAFG00000005961	MRPS31	33079.7	1.44111	0.296493	4.86053	1.17071e-06	4.53536e-06	mitochondrial ribosomal protein S31 [Source:VGNC Symbol;Acc:VGNC:43421]
ENSCAFG00000012749	GID8	2860.02	1.43776	0.241943	5.94257	2.80588e-09	1.61692e-08	GID complex subunit 8 homolog [Source:VGNC Symbol;Acc:VGNC:41211]
ENSCAFG00000005179	CAPN5	551.311	1.43776	0.225748	6.36887	1.90425e-10	1.30493e-09	calpain 5 [Source:VGNC Symbol;Acc:VGNC:38705]
ENSCAFG00000009527	RREB1	1884.45	1.43719	0.22682	6.33624	2.35438e-10	1.59397e-09	ras responsive element binding protein 1 [Source:VGNC Symbol;Acc:VGNC:45758]
ENSCAFG00000043032	ENSCAFG00000043032	363.639	1.43613	0.275167	5.21911	1.79788e-07	7.90155e-07
ENSCAFG00000043156	ENSCAFG00000043156	138.422	1.43525	1.44367	0.994166	0.320142	0.404059
ENSCAFG00000007913	RFESD	283.319	1.4346	0.216659	6.62145	3.55683e-11	2.71544e-10	Rieske Fe-S domain containing [Source:VGNC Symbol;Acc:VGNC:45497]
ENSCAFG00000017353	SH3BGRL	2561.73	1.43446	0.213832	6.70836	1.96825e-11	1.56381e-10	SH3 domain binding glutamate rich protein like [Source:VGNC Symbol;Acc:VGNC:46116]
ENSCAFG00000014337	BLOC1S4	1769.96	1.43332	0.21401	6.69745	2.12091e-11	1.67751e-10	biogenesis of lysosomal organelles complex 1 subunit 4 [Source:VGNC Symbol;Acc:VGNC:38468]
ENSCAFG00000011179	FAM20C	372.385	1.43053	0.283994	5.03718	4.72435e-07	1.9593e-06	FAM20C golgi associated secretory pathway kinase [Source:VGNC Symbol;Acc:VGNC:40656]
ENSCAFG00000019776	ADAMTS13	8.03636	1.42924	0.437414	3.26747	0.00108514	0.00251014	ADAM metallopeptidase with thrombospondin type 1 motif 13 [Source:VGNC Symbol;Acc:VGNC:37592]
ENSCAFG00000009031	CMYA5	10.7507	1.42767	0.519311	2.74916	0.00597488	0.0119387	cardiomyopathy associated 5 [Source:VGNC Symbol;Acc:VGNC:39387]
ENSCAFG00000020008	SH3GLB2	1876.33	1.42712	0.209735	6.8044	1.01473e-11	8.51557e-11	SH3 domain containing GRB2 like, endophilin B2 [Source:VGNC Symbol;Acc:VGNC:46128]
ENSCAFG00000006830	MSR1	56.8932	1.42647	0.209736	6.80123	1.0373e-11	8.67815e-11	macrophage scavenger receptor 1 [Source:VGNC Symbol;Acc:VGNC:43448]
ENSCAFG00000004521	FGD5	21.6157	1.42594	0.354683	4.02033	5.81167e-05	0.000168488	FYVE, RhoGEF and PH domain containing 5 [Source:VGNC Symbol;Acc:VGNC:40837]
ENSCAFG00000003725	NOCT	963.867	1.42575	0.203461	7.0075	2.4261e-12	2.2316e-11	nocturnin [Source:VGNC Symbol;Acc:VGNC:43876]
ENSCAFG00000013259	NUF2	321.333	1.42514	0.237455	6.00173	1.95228e-09	1.15339e-08	NUF2 component of NDC80 kinetochore complex [Source:VGNC Symbol;Acc:VGNC:44038]
ENSCAFG00000013979	BCL2A1	5095.55	1.42455	0.262952	5.41751	6.04353e-08	2.86772e-07	BCL2 related protein A1 [Source:VGNC Symbol;Acc:VGNC:57339]
ENSCAFG00000002306	TMEM106B	1833.95	1.42401	0.144296	9.86868	5.69073e-23	2.15588e-21	transmembrane protein 106B [Source:HGNC Symbol;Acc:HGNC:22407]
ENSCAFG00000012827	TCN2	1100.93	1.42365	0.301055	4.72888	2.25759e-06	8.32381e-06	transcobalamin 2 [Source:VGNC Symbol;Acc:VGNC:47205]
ENSCAFG00000018063	ACSL4	10007.3	1.42133	0.215816	6.58585	4.52287e-11	3.40669e-10	acyl-CoA synthetase long chain family member 4 [Source:VGNC Symbol;Acc:VGNC:37534]
ENSCAFG00000014738	COX8A	3520.44	1.42074	0.232289	6.11624	9.58098e-10	5.94528e-09	cytochrome c oxidase subunit VIIIA (ubiquitous) [Source:NCBI gene;Acc:476040]
ENSCAFG00000010160	TPMT	1471.15	1.41968	0.202357	7.01574	2.28743e-12	2.11214e-11	thiopurine S-methyltransferase [Source:VGNC Symbol;Acc:VGNC:47745]
ENSCAFG00000005527	P4HA3	46.9383	1.41808	0.352802	4.01948	5.83264e-05	0.000168991	prolyl 4-hydroxylase subunit alpha 3 [Source:VGNC Symbol;Acc:VGNC:44224]
ENSCAFG00000029355	ENSCAFG00000029355	3595.17	1.418	0.149627	9.47695	2.61823e-21	7.98247e-20	torsin 1A interacting protein 2 [Source:HGNC Symbol;Acc:HGNC:24055]
ENSCAFG00000007224	HTR7	157.979	1.41779	0.226899	6.24857	4.14231e-10	2.70163e-09	5-hydroxytryptamine receptor 7 [Source:VGNC Symbol;Acc:VGNC:41834]
ENSCAFG00000004682	FAM171A1	158.03	1.41635	0.225543	6.27971	3.39201e-10	2.24987e-09	family with sequence similarity 171 member A1 [Source:VGNC Symbol;Acc:VGNC:40622]
ENSCAFG00000003480	STK17A	17186.4	1.41629	0.140948	10.0483	9.34857e-24	3.87593e-22	serine/threonine kinase 17a [Source:VGNC Symbol;Acc:VGNC:46907]
ENSCAFG00000016106	CDC6	1920.52	1.41563	0.24663	5.7399	9.47318e-09	5.07995e-08	cell division cycle 6 [Source:VGNC Symbol;Acc:VGNC:39009]
ENSCAFG00000004861	AAMDC	1071.68	1.41479	0.282098	5.01523	5.29708e-07	2.17946e-06	adipogenesis associated Mth938 domain containing [Source:VGNC Symbol;Acc:VGNC:37411]
ENSCAFG00000003251	EIPR1	986.446	1.4102	0.169757	8.30717	9.80139e-17	1.62451e-15	EARP complex and GARP complex interacting protein 1 [Source:VGNC Symbol;Acc:VGNC:40295]
ENSCAFG00000006237	ACPP	319.058	1.41009	0.262	5.38202	7.36548e-08	3.44269e-07	acid phosphatase, prostate [Source:VGNC Symbol;Acc:VGNC:54915]
ENSCAFG00000002931	DCK	3436	1.40928	0.286378	4.92105	8.60817e-07	3.43228e-06	deoxycytidine kinase [Source:VGNC Symbol;Acc:VGNC:39802]
ENSCAFG00000010992	LOC100856408	221.779	1.40911	0.467811	3.01214	0.00259417	0.00559648
ENSCAFG00000028758	MTHFD2L	533.41	1.40875	0.246253	5.72073	1.0607e-08	5.65346e-08	methylenetetrahydrofolate dehydrogenase (NADP+ dependent) 2 like [Source:VGNC Symbol;Acc:VGNC:51777]
ENSCAFG00000011029	COX17	1855.26	1.40859	0.195352	7.21052	5.57395e-13	5.62801e-12	cytochrome c oxidase copper chaperone COX17 [Source:VGNC Symbol;Acc:VGNC:39536]
ENSCAFG00000010184	DEK	20380.8	1.40825	0.261905	5.37693	7.57664e-08	3.53552e-07	DEK proto-oncogene [Source:VGNC Symbol;Acc:VGNC:49852]
ENSCAFG00000017270	PGK1	9400.59	1.40814	0.146908	9.5852	9.22749e-22	3.03729e-20	phosphoglycerate kinase 1 [Source:VGNC Symbol;Acc:VGNC:49941]
ENSCAFG00000047077	LOC102154691	27911.5	1.40807	0.295581	4.76375	1.90032e-06	7.11293e-06	short transmembrane mitochondrial protein 1 [Source:HGNC Symbol;Acc:HGNC:41909]
ENSCAFG00000012781	XPR1	6978.83	1.40623	0.189251	7.4305	1.08191e-13	1.20589e-12	xenotropic and polytropic retrovirus receptor 1 [Source:NCBI gene;Acc:490301]
ENSCAFG00000024655	ENSCAFG00000024655	10.1562	1.40501	0.471342	2.98087	0.00287434	0.0061464
ENSCAFG00000013086	ENSCAFG00000013086	11.7709	1.40447	0.420185	3.3425	0.00083026	0.0019609	chromosome 38 C1orf226 homolog [Source:NCBI gene;Acc:106558358]
ENSCAFG00000023919	SLC8A3	3201.31	1.40445	0.410199	3.42382	0.000617466	0.00148936	solute carrier family 8 member A3 [Source:VGNC Symbol;Acc:VGNC:46482]
ENSCAFG00000031158	EPDR1	1032.12	1.40429	0.294485	4.76863	1.85482e-06	6.95927e-06	ependymin related 1 [Source:VGNC Symbol;Acc:VGNC:51868]
ENSCAFG00000004677	AKAP11	11742.2	1.40418	0.287231	4.88868	1.01517e-06	3.98776e-06	A-kinase anchoring protein 11 [Source:VGNC Symbol;Acc:VGNC:37753]
ENSCAFG00000009652	TWF1	2371.42	1.40306	0.138642	10.12	4.50395e-24	1.9538e-22	twinfilin actin binding protein 1 [Source:VGNC Symbol;Acc:VGNC:48001]
ENSCAFG00000010870	UBE3B	3807.97	1.40095	0.169567	8.26191	1.43365e-16	2.3241e-15	ubiquitin protein ligase E3B [Source:VGNC Symbol;Acc:VGNC:48069]
ENSCAFG00000016621	UNC5A	13.2376	1.40066	0.360544	3.88484	0.000102396	0.000283245	unc-5 netrin receptor A [Source:VGNC Symbol;Acc:VGNC:48139]
ENSCAFG00000019301	CLUH	945.596	1.40026	0.207003	6.76444	1.33825e-11	1.09419e-10	clustered mitochondria homolog [Source:VGNC Symbol;Acc:VGNC:54935]
ENSCAFG00000017922	UBL7	1472.88	1.39984	0.23655	5.91774	3.26399e-09	1.86258e-08	ubiquitin like 7 [Source:VGNC Symbol;Acc:VGNC:48079]
ENSCAFG00000014535	GPC2	5.51964	1.39973	0.649644	2.15462	0.0311918	0.0531525	glypican 2 [Source:VGNC Symbol;Acc:VGNC:41372]
ENSCAFG00000029474	GADD45A	62043.3	1.39946	0.271842	5.14807	2.63176e-07	1.13083e-06	growth arrest and DNA damage inducible alpha [Source:VGNC Symbol;Acc:VGNC:41069]
ENSCAFG00000016179	IQSEC2	42.1004	1.39931	0.572607	2.44376	0.0145352	0.0266456	IQ motif and Sec7 domain 2 [Source:VGNC Symbol;Acc:VGNC:42084]
ENSCAFG00000030793	LOC483397	5813.48	1.39898	0.300044	4.6626	3.12238e-06	1.12235e-05	interferon-induced transmembrane protein 1 [Source:NCBI gene;Acc:483397]
ENSCAFG00000011723	TAF12	2198.58	1.39787	0.18436	7.58227	3.39568e-14	4.02754e-13	Canis lupus familiaris TATA-box binding protein associated factor 12 (TAF12), mRNA. [Source:RefSeq mRNA;Acc:NM_001287043]
ENSCAFG00000002837	TMEM245	2242.37	1.39779	0.273198	5.11642	3.11397e-07	1.32346e-06	transmembrane protein 245 [Source:VGNC Symbol;Acc:VGNC:47551]
ENSCAFG00000030286	ENSCAFG00000030286	4601.9	1.39698	0.324324	4.30736	1.65215e-05	5.27389e-05	hemoglobin subunit beta-like [Source:NCBI gene;Acc:609402]
ENSCAFG00000030838	PTGES	8.69341	1.39662	0.445236	3.13681	0.00170798	0.00381769	prostaglandin E synthase [Source:VGNC Symbol;Acc:VGNC:45145]
ENSCAFG00000006241	RNF14	4667.47	1.3964	0.173365	8.05469	7.96783e-16	1.17882e-14	ring finger protein 14 [Source:VGNC Symbol;Acc:VGNC:45633]
ENSCAFG00000013102	GLUL	33567.7	1.39445	0.159161	8.76124	1.93116e-18	4.00499e-17	Canis lupus familiaris glutamate-ammonia ligase (GLUL), transcript variant 2, mRNA. [Source:RefSeq mRNA;Acc:NM_001293224]
ENSCAFG00000005893	MAFG	260.848	1.39424	0.143111	9.74233	1.98939e-22	7.00773e-21	MAF bZIP transcription factor G [Source:VGNC Symbol;Acc:VGNC:42921]
ENSCAFG00000007909	RHOBTB3	29.4502	1.39358	0.390651	3.56732	0.000360651	0.000908414	Rho related BTB domain containing 3 [Source:VGNC Symbol;Acc:VGNC:53200]
ENSCAFG00000016309	DOK3	2149.82	1.39352	0.200648	6.94511	3.78177e-12	3.37692e-11	docking protein 3 [Source:VGNC Symbol;Acc:VGNC:40057]
ENSCAFG00000031142	FAM222B	51.6596	1.3919	0.248407	5.60331	2.10298e-08	1.0659e-07	family with sequence similarity 222 member B [Source:VGNC Symbol;Acc:VGNC:40671]
ENSCAFG00000024769	LOC608687	621.485	1.39101	0.182756	7.61128	2.71399e-14	3.26783e-13	placenta-specific gene 8 protein [Source:NCBI gene;Acc:608687]
ENSCAFG00000048502	ENSCAFG00000048502	188.562	1.39064	0.295808	4.70117	2.58674e-06	9.42372e-06
ENSCAFG00000007838	ENSCAFG00000007838	26.9458	1.38973	0.457819	3.03554	0.00240104	0.00522071	serpin family G member 1 [Source:VGNC Symbol;Acc:VGNC:52042]
ENSCAFG00000013036	FN3KRP	3350.07	1.38926	0.176356	7.87762	3.33672e-15	4.57537e-14	fructosamine 3 kinase related protein [Source:VGNC Symbol;Acc:VGNC:40923]
ENSCAFG00000049620	ENSCAFG00000049620	12.1863	1.38906	0.519755	2.67253	0.00752817	0.0146936
ENSCAFG00000010181	NUPR2	401.34	1.3884	0.328726	4.22358	2.40447e-05	7.44873e-05	nuclear protein 2, transcriptional regulator [Source:VGNC Symbol;Acc:VGNC:44065]
ENSCAFG00000009033	DYSF	13.5532	1.38729	0.505461	2.74461	0.00605824	0.0120926	dysferlin [Source:VGNC Symbol;Acc:VGNC:40159]
ENSCAFG00000002856	CYCS	1916.32	1.38721	0.201065	6.89931	5.22551e-12	4.58169e-11	cytochrome c, somatic [Source:VGNC Symbol;Acc:VGNC:50288]
ENSCAFG00000018069	ENSCAFG00000018069	9732.06	1.38606	0.149889	9.24726	2.30314e-20	6.20126e-19	centriolar coiled-coil protein 110 [Source:VGNC Symbol;Acc:VGNC:38909]
ENSCAFG00000024949	KBTBD7	2598.19	1.38518	0.203804	6.79662	1.071e-11	8.92286e-11	kelch repeat and BTB domain containing 7 [Source:VGNC Symbol;Acc:VGNC:56746]
ENSCAFG00000017362	NUP210L	366.978	1.38487	0.219288	6.31531	2.69617e-10	1.80968e-09	nucleoporin 210 like [Source:VGNC Symbol;Acc:VGNC:44051]
ENSCAFG00000001405	NRBP2	442.871	1.38404	0.137854	10.0399	1.01786e-23	4.19531e-22	nuclear receptor binding protein 2 [Source:VGNC Symbol;Acc:VGNC:43962]
ENSCAFG00000002633	CRIPT	1054.94	1.38403	0.143647	9.63494	5.69276e-22	1.89601e-20	CXXC repeat containing interactor of PDZ3 domain [Source:VGNC Symbol;Acc:VGNC:39615]
ENSCAFG00000013954	KIF18B	53.9068	1.38264	0.371613	3.72064	0.00019872	0.000522742	kinesin family member 18B [Source:VGNC Symbol;Acc:VGNC:42388]
ENSCAFG00000015282	GGT6	4.17115	1.38245	0.828297	1.66903	0.0951111	0.142499	gamma-glutamyltransferase 6 [Source:VGNC Symbol;Acc:VGNC:41202]
ENSCAFG00000019842	SPG7	2021	1.3824	0.188831	7.32085	2.46407e-13	2.62169e-12	SPG7 matrix AAA peptidase subunit, paraplegin [Source:VGNC Symbol;Acc:VGNC:46736]
ENSCAFG00000030635	ENSCAFG00000030635	11238.2	1.38208	0.2027	6.81837	9.20815e-12	7.76368e-11
ENSCAFG00000005238	PPP1CB	7645.65	1.38179	0.181733	7.60337	2.88509e-14	3.45106e-13	protein phosphatase 1 catalytic subunit beta [Source:VGNC Symbol;Acc:VGNC:44875]
ENSCAFG00000013329	LUZP1	55.0468	1.38169	0.234872	5.88273	4.03554e-09	2.27607e-08	leucine zipper protein 1 [Source:VGNC Symbol;Acc:VGNC:42868]
ENSCAFG00000014286	HROB	17.2622	1.38053	0.356129	3.87649	0.000105976	0.000292278	chromosome 9 C17orf53 homolog [Source:VGNC Symbol;Acc:VGNC:49206]
ENSCAFG00000017974	NOL4	2747.39	1.3805	0.375452	3.67692	0.000236071	0.000614213	nucleolar protein 4 [Source:VGNC Symbol;Acc:VGNC:43882]
ENSCAFG00000042292	ENSCAFG00000042292	45.9802	1.37983	0.350565	3.93601	8.28491e-05	0.000233683
ENSCAFG00000006371	NRG1	284.745	1.37895	0.233863	5.89641	3.71489e-09	2.1045e-08	neuregulin 1 [Source:VGNC Symbol;Acc:VGNC:43967]
ENSCAFG00000017487	LOC100685282	37.1518	1.37753	0.283088	4.86607	1.13837e-06	4.42229e-06
ENSCAFG00000009941	STMND1	5.01425	1.37698	0.612839	2.24689	0.0246469	0.0430058	stathmin domain containing 1 [Source:VGNC Symbol;Acc:VGNC:46929]
ENSCAFG00000010816	PTP4A2	32432	1.3762	0.193118	7.12624	1.03146e-12	9.99117e-12	protein tyrosine phosphatase 4A2 [Source:VGNC Symbol;Acc:VGNC:45162]
ENSCAFG00000046997	ENSCAFG00000046997	103.589	1.3761	0.637795	2.1576	0.0309592	0.0527944
ENSCAFG00000014383	MAP4K5	4162.03	1.37447	0.230177	5.97137	2.35276e-09	1.37098e-08	mitogen-activated protein kinase kinase kinase kinase 5 [Source:VGNC Symbol;Acc:VGNC:42985]
ENSCAFG00000019096	IDS	1423.43	1.37441	0.270714	5.07697	3.83494e-07	1.61088e-06	iduronate 2-sulfatase [Source:VGNC Symbol;Acc:VGNC:54165]
ENSCAFG00000018753	NDUFA11	1029.92	1.3737	0.193272	7.10757	1.18101e-12	1.13305e-11	NADH:ubiquinone oxidoreductase subunit A11 [Source:NCBI gene;Acc:476735]
ENSCAFG00000007948	FDFT1	1001.27	1.37335	0.163481	8.40066	4.43981e-17	7.5822e-16	farnesyl-diphosphate farnesyltransferase 1 [Source:VGNC Symbol;Acc:VGNC:40811]
ENSCAFG00000030927	NFE2	13698.5	1.37255	0.15833	8.66891	4.36266e-18	8.59989e-17	nuclear factor, erythroid 2 [Source:VGNC Symbol;Acc:VGNC:43771]
ENSCAFG00000001186	ENSCAFG00000001186	701.085	1.37119	0.202998	6.75467	1.43159e-11	1.15971e-10	bromodomain containing 8 [Source:HGNC Symbol;Acc:HGNC:19874]
ENSCAFG00000007653	ST3GAL5	3734.8	1.36975	0.168007	8.15293	3.55206e-16	5.46815e-15	ST3 beta-galactoside alpha-2,3-sialyltransferase 5 [Source:VGNC Symbol;Acc:VGNC:46853]
ENSCAFG00000011796	ENSCAFG00000011796	69.8624	1.36952	0.254318	5.38507	7.24177e-08	3.38938e-07	MCF.2 cell line derived transforming sequence-like 2 [Source:HGNC Symbol;Acc:HGNC:30319]
ENSCAFG00000002541	YBX1	32048.5	1.3695	0.216757	6.31813	2.64748e-10	1.7787e-09	Y-box binding protein 1 [Source:HGNC Symbol;Acc:HGNC:8014]
ENSCAFG00000031010	DCAF8	5853.22	1.36915	0.144032	9.50588	1.98354e-21	6.19527e-20	DDB1 and CUL4 associated factor 8 [Source:HGNC Symbol;Acc:HGNC:24891]
ENSCAFG00000002020	ENPP4	3295.44	1.36797	0.166917	8.1955	2.49556e-16	3.92339e-15	ectonucleotide pyrophosphatase/phosphodiesterase 4 [Source:VGNC Symbol;Acc:VGNC:49603]
ENSCAFG00000018530	MAP2K3	777.545	1.36721	0.122904	11.1242	9.56669e-29	8.05148e-27	mitogen-activated protein kinase kinase 3 [Source:VGNC Symbol;Acc:VGNC:42961]
ENSCAFG00000015466	TSPAN9	272.576	1.36689	0.239441	5.70865	1.13878e-08	6.02394e-08	tetraspanin 9 [Source:VGNC Symbol;Acc:VGNC:47926]
ENSCAFG00000011403	ASPM	14054.6	1.36586	0.279794	4.88168	1.05187e-06	4.11583e-06	abnormal spindle microtubule assembly [Source:VGNC Symbol;Acc:VGNC:38189]
ENSCAFG00000005718	E2F7	93.9308	1.36534	0.191895	7.11505	1.11872e-12	1.07622e-11	E2F transcription factor 7 [Source:VGNC Symbol;Acc:VGNC:40169]
ENSCAFG00000016689	CLTB	1336.58	1.36428	0.219895	6.20421	5.49717e-10	3.53605e-09	clathrin light chain B [Source:VGNC Symbol;Acc:VGNC:39366]
ENSCAFG00000008485	MED12L	6413.75	1.36359	0.275957	4.9413	7.76015e-07	3.11181e-06	mediator complex subunit 12L [Source:VGNC Symbol;Acc:VGNC:43121]
ENSCAFG00000007249	IL1B	613.587	1.36213	0.267043	5.10077	3.38267e-07	1.43203e-06	interleukin 1 beta [Source:VGNC Symbol;Acc:VGNC:41957]
ENSCAFG00000011636	FAM241A	1227.99	1.35987	0.211002	6.44481	1.15748e-10	8.18331e-10	family with sequence similarity 241 member A [Source:VGNC Symbol;Acc:VGNC:40674]
ENSCAFG00000010710	KCTD3	2492.31	1.35975	0.155617	8.73778	2.37742e-18	4.84973e-17	potassium channel tetramerization domain containing 3 [Source:VGNC Symbol;Acc:VGNC:42307]
ENSCAFG00000019715	POLR3K	9143.92	1.3596	0.293486	4.63259	3.61111e-06	1.28687e-05	RNA polymerase III subunit K [Source:VGNC Symbol;Acc:VGNC:44807]
ENSCAFG00000002193	RNF149	2239.24	1.35855	0.20327	6.68347	2.33354e-11	1.83297e-10
ENSCAFG00000004011	TBXAS1	12335.9	1.35786	0.125526	10.8174	2.84716e-27	1.91468e-25	thromboxane A synthase 1 [Source:VGNC Symbol;Acc:VGNC:47178]
ENSCAFG00000000065	GDF11	14.1132	1.35705	0.35479	3.82494	0.000130803	0.000355529	growth differentiation factor 11 [Source:VGNC Symbol;Acc:VGNC:41159]
ENSCAFG00000019880	GPSM2	2973.2	1.35661	0.222235	6.10439	1.03191e-09	6.36958e-09	G protein signaling modulator 2 [Source:VGNC Symbol;Acc:VGNC:41458]
ENSCAFG00000000784	TTC38	1793.49	1.35633	0.335013	4.0486	5.15246e-05	0.000150557	tetratricopeptide repeat domain 38 [Source:VGNC Symbol;Acc:VGNC:47956]
ENSCAFG00000002461	HEMGN	124462	1.35591	0.379774	3.57031	0.000356557	0.000899068	hemogen [Source:VGNC Symbol;Acc:VGNC:41654]
ENSCAFG00000017133	MAST1	31.4271	1.35419	0.30795	4.39744	1.09536e-05	3.60884e-05	microtubule associated serine/threonine kinase 1 [Source:VGNC Symbol;Acc:VGNC:43032]
ENSCAFG00000008729	BACH1	17399.9	1.35355	0.183967	7.35755	1.8732e-13	2.02522e-12	BTB domain and CNC homolog 1 [Source:VGNC Symbol;Acc:VGNC:38360]
ENSCAFG00000013920	ABL2	652.491	1.3534	0.203882	6.63815	3.17636e-11	2.44222e-10	ABL proto-oncogene 2, non-receptor tyrosine kinase [Source:VGNC Symbol;Acc:VGNC:53323]
ENSCAFG00000018081	SPECC1	19423.2	1.35322	0.28831	4.69361	2.68422e-06	9.75355e-06	sperm antigen with calponin homology and coiled-coil domains 1 [Source:VGNC Symbol;Acc:VGNC:46729]
ENSCAFG00000030931	LIF	20.338	1.3524	0.334958	4.03752	5.40199e-05	0.000157357	LIF interleukin 6 family cytokine [Source:VGNC Symbol;Acc:VGNC:42671]
ENSCAFG00000029371	ENSCAFG00000029371	5.05106	1.35184	0.723132	1.86943	0.0615632	0.0971014
ENSCAFG00000043957	TRIM16	83.6406	1.35145	0.190229	7.10433	1.20903e-12	1.15835e-11	tripartite motif containing 16 [Source:NCBI gene;Acc:489518]
ENSCAFG00000005450	KAT14	2125.17	1.35088	0.227983	5.92535	3.11636e-09	1.78559e-08	lysine acetyltransferase 14 [Source:VGNC Symbol;Acc:VGNC:42208]
ENSCAFG00000012361	ASCC2	1754.34	1.35039	0.168027	8.03678	9.22333e-16	1.35176e-14	activating signal cointegrator 1 complex subunit 2 [Source:VGNC Symbol;Acc:VGNC:38171]
ENSCAFG00000047823	ENSCAFG00000047823	11.6637	1.35011	0.833121	1.62055	0.105115	0.155596
ENSCAFG00000032458	ATP5IF1	6069.89	1.35001	0.256259	5.26814	1.37812e-07	6.1824e-07	ATP synthase inhibitory factor subunit 1 [Source:VGNC Symbol;Acc:VGNC:38292]
ENSCAFG00000020195	ZNF326	1664.29	1.34967	0.193045	6.99148	2.71995e-12	2.47437e-11	zinc finger protein 326 [Source:VGNC Symbol;Acc:VGNC:48699]
ENSCAFG00000001792	LIMCH1	80.892	1.34913	0.30898	4.36641	1.26306e-05	4.12461e-05	LIM and calponin homology domains 1 [Source:VGNC Symbol;Acc:VGNC:42678]
ENSCAFG00000020066	TERF2IP	1896.47	1.34859	0.182768	7.37872	1.59824e-13	1.74812e-12	TERF2 interacting protein [Source:VGNC Symbol;Acc:VGNC:49734]
ENSCAFG00000024295	LOC102156198	2694.8	1.34628	0.204348	6.58819	4.45211e-11	3.35699e-10
ENSCAFG00000004656	ITGA8	240.942	1.34622	0.287036	4.69007	2.73106e-06	9.92117e-06	integrin subunit alpha 8 [Source:VGNC Symbol;Acc:VGNC:42130]
ENSCAFG00000002288	GCLC	4026.85	1.34527	0.166678	8.07108	6.96784e-16	1.03853e-14	glutamate-cysteine ligase catalytic subunit [Source:VGNC Symbol;Acc:VGNC:41147]
ENSCAFG00000006007	ENSCAFG00000006007	120.357	1.34417	0.274692	4.89337	9.91246e-07	3.89923e-06
ENSCAFG00000014834	NDUFB11	895.359	1.34376	0.173489	7.74552	9.51946e-15	1.23428e-13	NADH:ubiquinone oxidoreductase subunit B11 [Source:VGNC Symbol;Acc:VGNC:43700]
ENSCAFG00000018497	NDUFA7	2252.34	1.34172	0.240046	5.58943	2.27815e-08	1.14641e-07	NADH:ubiquinone oxidoreductase subunit A7 [Source:NCBI gene;Acc:476722]
ENSCAFG00000020105	AK1	147.483	1.3414	0.220022	6.09667	1.08302e-09	6.6675e-09	adenylate kinase 1 [Source:VGNC Symbol;Acc:VGNC:37745]
ENSCAFG00000031182	MRPL14	466.562	1.34124	0.182123	7.36446	1.77866e-13	1.93342e-12	mitochondrial ribosomal protein L14 [Source:VGNC Symbol;Acc:VGNC:43379]
ENSCAFG00000010042	PARP3	8.54475	1.34122	0.514612	2.60628	0.00915315	0.017558	poly(ADP-ribose) polymerase family member 3 [Source:NCBI gene;Acc:484745]
ENSCAFG00000015838	CHRNE	11.0077	1.34099	0.497015	2.69808	0.00697397	0.0137301	cholinergic receptor nicotinic epsilon subunit [Source:VGNC Symbol;Acc:VGNC:39247]
ENSCAFG00000011411	MST1	34.9483	1.33926	0.348575	3.8421	0.000121988	0.000333438	macrophage stimulating 1 [Source:HGNC Symbol;Acc:HGNC:7380]
ENSCAFG00000006612	SUCLG2	4039.53	1.33782	0.147262	9.08458	1.04096e-19	2.50955e-18	succinate-CoA ligase GDP-forming beta subunit [Source:VGNC Symbol;Acc:VGNC:46967]
ENSCAFG00000018816	RAI14	33.5371	1.33748	0.315032	4.24553	2.18079e-05	6.82649e-05	retinoic acid induced 14 [Source:VGNC Symbol;Acc:VGNC:45329]
ENSCAFG00000046447	cOR9A7	30.0552	1.33744	0.355756	3.75942	0.000170308	0.000452833	cOR9A7 olfactory receptor family 9 subfamily A-like [Source:NCBI gene;Acc:482759]
ENSCAFG00000015163	CFP	2691.56	1.33526	0.170951	7.81077	5.68394e-15	7.57948e-14	complement factor properdin [Source:VGNC Symbol;Acc:VGNC:39179]
ENSCAFG00000013639	SSC4D	6.91617	1.33419	0.484849	2.75176	0.00592755	0.0118526	scavenger receptor cysteine rich family member with 4 domains [Source:VGNC Symbol;Acc:VGNC:46829]
ENSCAFG00000015729	OPN3	1052.06	1.33378	0.174782	7.6311	2.32768e-14	2.83742e-13	opsin 3 [Source:VGNC Symbol;Acc:VGNC:44130]
ENSCAFG00000000060	ITGA7	87.7295	1.33346	0.194965	6.83951	7.94627e-12	6.76878e-11	integrin subunit alpha 7 [Source:VGNC Symbol;Acc:VGNC:42129]
ENSCAFG00000030234	ENSCAFG00000030234	4.54489	1.33141	0.732537	1.81754	0.0691349	0.107583	chromosome 35 C6orf52 homolog [Source:VGNC Symbol;Acc:VGNC:59136]
ENSCAFG00000014017	BATF2	3.97339	1.33045	0.694274	1.91632	0.0553249	0.0884028	basic leucine zipper ATF-like transcription factor 2 [Source:VGNC Symbol;Acc:VGNC:38386]
ENSCAFG00000006677	ENSCAFG00000006677	16.404	1.32896	0.372547	3.56724	0.000360765	0.000908538
ENSCAFG00000001533	TSPAN33	1283.77	1.32871	0.343984	3.86272	0.000112133	0.000308179	tetraspanin 33 [Source:VGNC Symbol;Acc:VGNC:47922]
ENSCAFG00000006544	PTPN20	27.142	1.32782	0.407344	3.25971	0.00111525	0.00257429	protein tyrosine phosphatase non-receptor type 20 [Source:VGNC Symbol;Acc:VGNC:45173]
ENSCAFG00000004133	CCNA2	516.308	1.32736	0.284099	4.67219	2.98003e-06	1.07506e-05	cyclin A2 [Source:VGNC Symbol;Acc:VGNC:38893]
ENSCAFG00000007887	MCCC2	1225.96	1.32677	0.192242	6.90157	5.14316e-12	4.51588e-11	methylcrotonoyl-CoA carboxylase 2 [Source:VGNC Symbol;Acc:VGNC:43071]
ENSCAFG00000012701	OSBPL11	9409.24	1.3264	0.127762	10.3818	3.0009e-25	1.50634e-23	oxysterol binding protein like 11 [Source:VGNC Symbol;Acc:VGNC:44152]
ENSCAFG00000004272	RAD54L	45.6453	1.32552	0.286267	4.63036	3.65038e-06	1.3002e-05	RAD54 like [Source:VGNC Symbol;Acc:VGNC:49611]
ENSCAFG00000008661	LOC100856405	481.918	1.32402	0.2441	5.42408	5.82529e-08	2.77541e-07	tubulin alpha-1C chain [Source:NCBI gene;Acc:100856405]
ENSCAFG00000018809	TTC23L	54.5076	1.32337	0.2537	5.21627	1.82566e-07	8.00862e-07	tetratricopeptide repeat domain 23 like [Source:VGNC Symbol;Acc:VGNC:47945]
ENSCAFG00000004072	PODXL2	530.376	1.32218	0.270431	4.88914	1.01276e-06	3.97939e-06	podocalyxin like 2 [Source:VGNC Symbol;Acc:VGNC:44765]
ENSCAFG00000005286	SPTBN4	30.8702	1.32194	0.369395	3.57867	0.000345347	0.000873152	spectrin beta, non-erythrocytic 4 [Source:VGNC Symbol;Acc:VGNC:46777]
ENSCAFG00000001758	FBXO7	347.292	1.31957	0.229306	5.75462	8.68377e-09	4.67985e-08	F-box protein 7 [Source:VGNC Symbol;Acc:VGNC:40789]
ENSCAFG00000000143	HSD17B6	12.5529	1.3188	0.399568	3.30055	0.000964956	0.00225002	hydroxysteroid 17-beta dehydrogenase 6 [Source:VGNC Symbol;Acc:VGNC:41808]
ENSCAFG00000017846	ATOX1	211.346	1.31736	0.176202	7.47642	7.63751e-14	8.67786e-13	antioxidant 1 copper chaperone [Source:VGNC Symbol;Acc:VGNC:38237]
ENSCAFG00000012326	MINDY1	812.006	1.3158	0.173111	7.6009	2.94085e-14	3.51476e-13	MINDY lysine 48 deubiquitinase 1 [Source:VGNC Symbol;Acc:VGNC:43236]
ENSCAFG00000049056	ENSCAFG00000049056	65.782	1.31572	0.242619	5.42299	5.86091e-08	2.79048e-07
ENSCAFG00000003165	BPGM	30587.7	1.31435	0.337454	3.8949	9.82401e-05	0.000272824	bisphosphoglycerate mutase [Source:VGNC Symbol;Acc:VGNC:38502]
ENSCAFG00000015089	RETREG2	616.143	1.31361	0.196095	6.69884	2.10077e-11	1.66252e-10	reticulophagy regulator family member 2 [Source:VGNC Symbol;Acc:VGNC:45484]
ENSCAFG00000006869	ZFAND4	1345.3	1.31303	0.186645	7.03491	1.99385e-12	1.8571e-11	Canis lupus familiaris zinc finger AN1-type containing 4 (ZFAND4), mRNA. [Source:RefSeq mRNA;Acc:NM_001302671]
ENSCAFG00000000942	FAM184A	291.34	1.31228	0.306854	4.27655	1.89815e-05	5.99249e-05	family with sequence similarity 184 member A [Source:VGNC Symbol;Acc:VGNC:40633]
ENSCAFG00000001798	SLC30A9	8542.11	1.31117	0.204325	6.41709	1.38904e-10	9.7274e-10	solute carrier family 30 member 9 [Source:VGNC Symbol;Acc:VGNC:46354]
ENSCAFG00000011550	PFKFB2	2991.29	1.31073	0.206221	6.35593	2.07167e-10	1.41072e-09	6-phosphofructo-2-kinase/fructose-2,6-biphosphatase 2 [Source:VGNC Symbol;Acc:VGNC:44443]
ENSCAFG00000002134	IL18RAP	4862.3	1.30979	0.250522	5.22825	1.71119e-07	7.5418e-07	interleukin 18 receptor accessory protein [Source:VGNC Symbol;Acc:VGNC:41954]
ENSCAFG00000047693	ENSCAFG00000047693	2657.77	1.30952	0.286401	4.57235	4.82296e-06	1.68918e-05
ENSCAFG00000017765	GRIA1	9.34327	1.3091	0.398502	3.28506	0.0010196	0.00236644	glutamate ionotropic receptor AMPA type subunit 1 [Source:VGNC Symbol;Acc:VGNC:41480]
ENSCAFG00000003219	SPRED2	33.5682	1.30905	0.288842	4.53207	5.84076e-06	2.01998e-05	sprouty related EVH1 domain containing 2 [Source:VGNC Symbol;Acc:VGNC:46763]
ENSCAFG00000020347	TSNAXIP1	17.4936	1.30868	0.295772	4.4246	9.66193e-06	3.21721e-05	translin associated factor X interacting protein 1 [Source:VGNC Symbol;Acc:VGNC:47909]
ENSCAFG00000005607	SPTLC3	98.2836	1.30704	0.28769	4.54321	5.54031e-06	1.92174e-05	serine palmitoyltransferase long chain base subunit 3 [Source:VGNC Symbol;Acc:VGNC:46781]
ENSCAFG00000045525	ENSCAFG00000045525	665.162	1.30698	0.148576	8.79674	1.40848e-18	2.99488e-17
ENSCAFG00000003704	SHCBP1	683.188	1.30575	0.235203	5.5516	2.83066e-08	1.40633e-07	SHC binding and spindle associated 1 [Source:VGNC Symbol;Acc:VGNC:46143]
ENSCAFG00000000855	IL5	18.7557	1.30492	0.317401	4.11128	3.93472e-05	0.000117216	interleukin 5 [Source:VGNC Symbol;Acc:VGNC:41990]
ENSCAFG00000011983	HSPBAP1	1732.36	1.30447	0.182633	7.14255	9.16172e-13	8.94223e-12	HSPB1 associated protein 1 [Source:VGNC Symbol;Acc:VGNC:41819]
ENSCAFG00000009122	F2	8.82665	1.30424	0.481484	2.70879	0.00675289	0.0133303	coagulation factor II, thrombin [Source:VGNC Symbol;Acc:VGNC:40547]
ENSCAFG00000004971	ACTR3B	241.5	1.30414	0.296368	4.40041	1.08049e-05	3.56652e-05	actin related protein 3B [Source:VGNC Symbol;Acc:VGNC:49707]
ENSCAFG00000001204	KIF20A	284.637	1.30373	0.250019	5.2145	1.84315e-07	8.07526e-07	kinesin family member 20A [Source:VGNC Symbol;Acc:VGNC:42394]
ENSCAFG00000005746	NAV3	196.738	1.30259	0.319663	4.07489	4.60357e-05	0.000135532	neuron navigator 3 [Source:VGNC Symbol;Acc:VGNC:43631]
ENSCAFG00000004902	DIAPH3	300.907	1.30187	0.259494	5.01697	5.24925e-07	2.16042e-06	diaphanous related formin 3 [Source:VGNC Symbol;Acc:VGNC:39957]
ENSCAFG00000014180	SLC25A39	9124.4	1.30108	0.381658	3.40904	0.000651928	0.00156576	solute carrier family 25 member 39 [Source:VGNC Symbol;Acc:VGNC:49801]
ENSCAFG00000000577	TIAM2	1147.81	1.30092	0.219505	5.9266	3.09265e-09	1.77272e-08	T cell lymphoma invasion and metastasis 2 [Source:HGNC Symbol;Acc:HGNC:11806]
ENSCAFG00000030661	TTC33	2008.13	1.30002	0.198489	6.54956	5.77081e-11	4.28014e-10	tetratricopeptide repeat domain 33 [Source:VGNC Symbol;Acc:VGNC:47953]
ENSCAFG00000024214	USP4	4262.98	1.29877	0.175543	7.3986	1.37631e-13	1.52076e-12	ubiquitin specific peptidase 4 [Source:VGNC Symbol;Acc:VGNC:48195]
ENSCAFG00000028821	MINPP1	39454.9	1.29836	0.329945	3.93507	8.31718e-05	0.000234499	multiple inositol-polyphosphate phosphatase 1 [Source:VGNC Symbol;Acc:VGNC:59061]
ENSCAFG00000004038	HIPK2	3382.59	1.29822	0.20844	6.22825	4.71665e-10	3.05496e-09	homeodomain interacting protein kinase 2 [Source:VGNC Symbol;Acc:VGNC:41694]
ENSCAFG00000009911	FBXW4	5515.64	1.29783	0.287607	4.51253	6.40603e-06	2.19816e-05	F-box and WD repeat domain containing 4 [Source:VGNC Symbol;Acc:VGNC:40795]
ENSCAFG00000028871	HTR2A	192.869	1.29627	0.27435	4.7249	2.30229e-06	8.4753e-06	5-hydroxytryptamine receptor 2A [Source:NCBI gene;Acc:403882]
ENSCAFG00000045750	ENSCAFG00000045750	1594.6	1.29591	0.270822	4.7851	1.70901e-06	6.438e-06	histone H3.1 [Source:NCBI gene;Acc:106557493]
ENSCAFG00000015898	RBM47	1236.7	1.29468	0.209636	6.17585	6.58068e-10	4.18703e-09	RNA binding motif protein 47 [Source:VGNC Symbol;Acc:VGNC:53198]
ENSCAFG00000011146	ABHD4	2553.54	1.29432	0.137779	9.39419	5.76575e-21	1.69181e-19	abhydrolase domain containing 4 [Source:VGNC Symbol;Acc:VGNC:37470]
ENSCAFG00000010856	PSMD1	5783.85	1.2943	0.189176	6.84179	7.82102e-12	6.67017e-11	proteasome 26S subunit, non-ATPase 1 [Source:VGNC Symbol;Acc:VGNC:45105]
ENSCAFG00000019017	ENSCAFG00000019017	52.5682	1.29428	0.308379	4.19706	2.70408e-05	8.2964e-05
ENSCAFG00000004360	ACSS1	29890.5	1.29392	0.165015	7.84126	4.46063e-15	6.03408e-14	acyl-CoA synthetase short chain family member 1 [Source:VGNC Symbol;Acc:VGNC:52863]
ENSCAFG00000016720	STARD8	444.334	1.29339	0.176958	7.30904	2.69062e-13	2.84691e-12	StAR related lipid transfer domain containing 8 [Source:VGNC Symbol;Acc:VGNC:46888]
ENSCAFG00000009242	FILIP1L	1676.35	1.29278	0.189041	6.83862	7.99617e-12	6.80715e-11	filamin A interacting protein 1 like [Source:VGNC Symbol;Acc:VGNC:40882]
ENSCAFG00000000649	ATP6V1C1	2698.51	1.29171	0.154734	8.34796	6.9452e-17	1.16904e-15	ATPase H+ transporting V1 subunit C1 [Source:VGNC Symbol;Acc:VGNC:38278]
ENSCAFG00000004755	ETHE1	1939.87	1.29156	0.149684	8.62859	6.21125e-18	1.19588e-16	ETHE1 persulfide dioxygenase [Source:VGNC Symbol;Acc:VGNC:40491]
ENSCAFG00000023134	TNFRSF12A	18.9952	1.28946	0.301039	4.28337	1.84087e-05	5.8234e-05	Canis lupus familiaris TNF receptor superfamily member 12A (TNFRSF12A), mRNA. [Source:RefSeq mRNA;Acc:NM_001193299]
ENSCAFG00000043705	ENSCAFG00000043705	3631.47	1.28934	0.126188	10.2176	1.65341e-24	7.54501e-23
ENSCAFG00000030059	ENSCAFG00000030059	5.0206	1.28899	1.04108	1.23813	0.215668	0.289985
ENSCAFG00000016770	HSD3B7	111.03	1.28733	0.254977	5.04881	4.44571e-07	1.85084e-06	hydroxy-delta-5-steroid dehydrogenase, 3 beta- and steroid delta-isomerase 7 [Source:VGNC Symbol;Acc:VGNC:41811]
ENSCAFG00000009537	ENSCAFG00000009537	9.60139	1.28725	0.577612	2.22857	0.0258425	0.0448859	SPARC like 1 [Source:HGNC Symbol;Acc:HGNC:11220]
ENSCAFG00000015891	GHITM	4677.62	1.28689	0.188461	6.82839	8.5873e-12	7.29271e-11	growth hormone inducible transmembrane protein [Source:VGNC Symbol;Acc:VGNC:41205]
ENSCAFG00000018824	ENSCAFG00000018824	1481.3	1.28688	0.136724	9.41222	4.85787e-21	1.44045e-19	dehydrogenase/reductase 13 [Source:VGNC Symbol;Acc:VGNC:53206]
ENSCAFG00000004186	PIP4K2A	57664.3	1.28577	0.262866	4.89136	1.00143e-06	3.93709e-06	phosphatidylinositol-5-phosphate 4-kinase type 2 alpha [Source:HGNC Symbol;Acc:HGNC:8997]
ENSCAFG00000008652	SHROOM3	40.4533	1.28553	0.397952	3.23037	0.00123631	0.0028291	shroom family member 3 [Source:VGNC Symbol;Acc:VGNC:46158]
ENSCAFG00000007152	PTPRG	4.95932	1.28471	0.576335	2.22911	0.0258068	0.0448349	protein tyrosine phosphatase receptor type G [Source:VGNC Symbol;Acc:VGNC:45188]
ENSCAFG00000004537	AGBL5	66.1162	1.28266	0.285787	4.48816	7.18406e-06	2.4413e-05	ATP/GTP binding protein like 5 [Source:VGNC Symbol;Acc:VGNC:37698]
ENSCAFG00000013782	CCRL2	1714.3	1.28219	0.166193	7.7151	1.20886e-14	1.53569e-13	C-C motif chemokine receptor like 2 [Source:VGNC Symbol;Acc:VGNC:38918]
ENSCAFG00000042866	RBX1	5261.1	1.28166	0.208416	6.14954	7.77087e-10	4.89116e-09	ring-box 1 [Source:HGNC Symbol;Acc:HGNC:9928]
ENSCAFG00000006734	ENSCAFG00000006734	913.465	1.28045	0.166289	7.70013	1.35923e-14	1.7149e-13
ENSCAFG00000013550	LOC100855551	226.704	1.28018	0.240563	5.3216	1.02861e-07	4.69999e-07
ENSCAFG00000019543	ENSCAFG00000019543	6213.43	1.2796	0.207891	6.15513	7.50153e-10	4.73648e-09	strawberry notch homolog 2 [Source:VGNC Symbol;Acc:VGNC:45885]
ENSCAFG00000007871	KCMF1	3194.4	1.27908	0.151927	8.41902	3.79649e-17	6.52907e-16	potassium channel modulatory factor 1 [Source:VGNC Symbol;Acc:VGNC:58310]
ENSCAFG00000014013	LIMD1	1103.11	1.27634	0.300037	4.25394	2.10046e-05	6.59119e-05	LIM domains containing 1 [Source:VGNC Symbol;Acc:VGNC:42679]
ENSCAFG00000012070	FGR	11281.7	1.27549	0.140497	9.07841	1.10174e-19	2.64248e-18	FGR proto-oncogene, Src family tyrosine kinase [Source:VGNC Symbol;Acc:VGNC:40866]
ENSCAFG00000004082	ABTB1	26462.1	1.27363	0.159139	8.00325	1.21179e-15	1.75223e-14	ankyrin repeat and BTB domain containing 1 [Source:VGNC Symbol;Acc:VGNC:37486]
ENSCAFG00000029722	TLCD1	9.25164	1.27348	0.393898	3.23302	0.00122491	0.0028053	TLC domain containing 1 [Source:VGNC Symbol;Acc:VGNC:47393]
ENSCAFG00000006673	PPP1R3B	3963.41	1.27342	0.222181	5.73144	9.95818e-09	5.32986e-08	protein phosphatase 1 regulatory subunit 3B [Source:VGNC Symbol;Acc:VGNC:44897]
ENSCAFG00000008567	SUCNR1	302.824	1.27109	0.289185	4.3954	1.10568e-05	3.63972e-05	succinate receptor 1 [Source:VGNC Symbol;Acc:VGNC:46968]
ENSCAFG00000019809	LOC479911	22.2498	1.27087	0.327843	3.87644	0.000105994	0.000292278	glutathione S-transferase mu 3 [Source:HGNC Symbol;Acc:HGNC:4635]
ENSCAFG00000009713	TSHB	1147.72	1.27082	0.233751	5.43667	5.4287e-08	2.59967e-07	thyroid stimulating hormone subunit beta [Source:VGNC Symbol;Acc:VGNC:47901]
ENSCAFG00000015642	FOXM1	75.4604	1.27058	0.286358	4.43703	9.12105e-06	3.05012e-05	forkhead box M1 [Source:VGNC Symbol;Acc:VGNC:40959]
ENSCAFG00000014582	SERPINI1	425.596	1.26984	0.208574	6.08819	1.14194e-09	7.01483e-09	serpin family I member 1 [Source:VGNC Symbol;Acc:VGNC:46042]
ENSCAFG00000046456	ENSCAFG00000046456	112.7	1.26748	0.32378	3.91464	9.05386e-05	0.000253188
ENSCAFG00000023022	PDZD2	22.1838	1.26684	0.291664	4.34349	1.40236e-05	4.52899e-05	PDZ domain containing 2 [Source:HGNC Symbol;Acc:HGNC:18486]
ENSCAFG00000000830	PDLIM4	15.7568	1.26678	0.43442	2.91604	0.00354509	0.00745567	PDZ and LIM domain 4 [Source:VGNC Symbol;Acc:VGNC:44386]
ENSCAFG00000019700	MPG	3563.65	1.26677	0.262129	4.83262	1.34748e-06	5.15905e-06	N-methylpurine DNA glycosylase [Source:VGNC Symbol;Acc:VGNC:43334]
ENSCAFG00000004295	RNASEH2B	3454.2	1.26643	0.16693	7.58659	3.28447e-14	3.90552e-13	ribonuclease H2 subunit B [Source:VGNC Symbol;Acc:VGNC:45613]
ENSCAFG00000006166	ENSCAFG00000006166	16.0316	1.26314	0.44098	2.86438	0.00417821	0.0086435
ENSCAFG00000001870	STEAP2	720.65	1.26304	0.304739	4.14467	3.40306e-05	0.000102574	STEAP2 metalloreductase [Source:VGNC Symbol;Acc:VGNC:46897]
ENSCAFG00000041166	ENSCAFG00000041166	14.4129	1.26271	0.846999	1.4908	0.136014	0.19477
ENSCAFG00000025256	FOCAD	3452.14	1.26241	0.231182	5.4607	4.74264e-08	2.28829e-07	focadhesin [Source:VGNC Symbol;Acc:VGNC:40938]
ENSCAFG00000045278	ENSCAFG00000045278	137.849	1.26223	0.245683	5.13764	2.78217e-07	1.19036e-06
ENSCAFG00000013940	LOC611538	2301.7	1.26083	0.196842	6.40529	1.50083e-10	1.04634e-09	C-type lectin domain family 4 member E [Source:HGNC Symbol;Acc:HGNC:14555]
ENSCAFG00000024922	ATP5PF	2312.21	1.26036	0.15353	8.2092	2.22663e-16	3.52822e-15	ATP synthase peripheral stalk subunit F6 [Source:VGNC Symbol;Acc:VGNC:38265]
ENSCAFG00000000221	ALDH8A1	79.1973	1.25963	0.255208	4.93571	7.98587e-07	3.19685e-06	aldehyde dehydrogenase 8 family member A1 [Source:VGNC Symbol;Acc:VGNC:37790]
ENSCAFG00000007371	MCMDC2	26.9929	1.2595	0.316316	3.98177	6.84036e-05	0.000195528	minichromosome maintenance domain containing 2 [Source:HGNC Symbol;Acc:HGNC:26368]
ENSCAFG00000010227	RPLP0	25384.3	1.25915	0.191204	6.58536	4.53779e-11	3.41427e-10	ribosomal protein lateral stalk subunit P0 [Source:NCBI gene;Acc:609159]
ENSCAFG00000019593	LOC448801	18.8374	1.2584	0.469177	2.68214	0.00731539	0.01433	mastin [Source:NCBI gene;Acc:448801]
ENSCAFG00000013401	YBX3	1860.14	1.25667	0.146181	8.5967	8.20415e-18	1.55194e-16	Y-box binding protein 3 [Source:VGNC Symbol;Acc:VGNC:48480]
ENSCAFG00000004615	APOC1	249.96	1.25645	0.682586	1.84073	0.0656617	0.102747	apolipoprotein C1 [Source:VGNC Symbol;Acc:VGNC:37999]
ENSCAFG00000031832	CCDC115	7565.83	1.25601	0.222048	5.65645	1.54535e-08	7.99995e-08	coiled-coil domain containing 115 [Source:VGNC Symbol;Acc:VGNC:38784]
ENSCAFG00000013438	MDH1B	9.34192	1.25535	0.430267	2.91761	0.00352731	0.0074216	malate dehydrogenase 1B [Source:VGNC Symbol;Acc:VGNC:43104]
ENSCAFG00000002939	SLC4A4	177.863	1.25216	0.320078	3.91206	9.15138e-05	0.000255711	solute carrier family 4 member 4 [Source:VGNC Symbol;Acc:VGNC:46434]
ENSCAFG00000013986	MTHFS	191.281	1.24881	0.282292	4.42382	9.69727e-06	3.22821e-05	methenyltetrahydrofolate synthetase [Source:NCBI gene;Acc:610157]
ENSCAFG00000012109	PRDX3	1656.83	1.24819	0.183439	6.80438	1.01484e-11	8.51557e-11	peroxiredoxin 3 [Source:NCBI gene;Acc:477839]
ENSCAFG00000004929	TMEM40	263.448	1.24779	0.183184	6.81168	9.64645e-12	8.12348e-11	transmembrane protein 40 [Source:VGNC Symbol;Acc:VGNC:47578]
ENSCAFG00000044872	ENSCAFG00000044872	3954.16	1.24608	0.133816	9.31189	1.2558e-20	3.50205e-19
ENSCAFG00000046641	ENSCAFG00000046641	6.73213	1.24593	0.543137	2.29394	0.0217937	0.038433
ENSCAFG00000011205	PUM1	3258.41	1.24564	0.191182	6.51548	7.24554e-11	5.28195e-10	pumilio RNA binding family member 1 [Source:VGNC Symbol;Acc:VGNC:45206]
ENSCAFG00000004436	RB1	22126.9	1.24546	0.269188	4.62674	3.71465e-06	1.32142e-05	RB transcriptional corepressor 1 [Source:VGNC Symbol;Acc:VGNC:45389]
ENSCAFG00000008999	ENSCAFG00000008999	672.904	1.2449	0.287538	4.32952	1.49437e-05	4.80515e-05	protein S [Source:VGNC Symbol;Acc:VGNC:53085]
ENSCAFG00000009717	DNAH1	8.0749	1.24467	0.519542	2.3957	0.0165885	0.0300259	dynein axonemal heavy chain 1 [Source:VGNC Symbol;Acc:VGNC:40011]
ENSCAFG00000002795	STK31	5.42642	1.24445	0.514647	2.41807	0.0156032	0.0284108	serine/threonine kinase 31 [Source:VGNC Symbol;Acc:VGNC:46912]
ENSCAFG00000008540	MYL9	6244.32	1.24436	0.215599	5.77164	7.8502e-09	4.26002e-08	myosin light chain 9 [Source:VGNC Symbol;Acc:VGNC:43547]
ENSCAFG00000017438	RAB3D	596.241	1.24431	0.183964	6.76389	1.34332e-11	1.09769e-10	RAB3D, member RAS oncogene family [Source:VGNC Symbol;Acc:VGNC:45285]
ENSCAFG00000014638	BECN1	5800.63	1.24425	0.152248	8.17254	3.01971e-16	4.68456e-15	beclin 1 [Source:HGNC Symbol;Acc:HGNC:1034]
ENSCAFG00000019169	MYO1C	647.291	1.24409	0.132882	9.36233	7.79949e-21	2.25559e-19	myosin IC [Source:VGNC Symbol;Acc:VGNC:43562]
ENSCAFG00000003869	DHDH	169.086	1.24378	0.154414	8.0548	7.96073e-16	1.17882e-14	dihydrodiol dehydrogenase [Source:VGNC Symbol;Acc:VGNC:39929]
ENSCAFG00000013474	FAM89B	477.492	1.24369	0.257728	4.82559	1.39592e-06	5.33435e-06	family with sequence similarity 89 member B [Source:VGNC Symbol;Acc:VGNC:40708]
ENSCAFG00000001378	MAPK14	24720.6	1.24321	0.183568	6.77249	1.26587e-11	1.04045e-10	mitogen-activated protein kinase 14 [Source:VGNC Symbol;Acc:VGNC:42995]
ENSCAFG00000016947	FAM117A	1461.06	1.24212	0.232049	5.35283	8.65869e-08	4.0085e-07	family with sequence similarity 117 member A [Source:VGNC Symbol;Acc:VGNC:40582]
ENSCAFG00000003137	UGP2	2146.26	1.24154	0.110917	11.1935	4.38949e-29	3.88015e-27	UDP-glucose pyrophosphorylase 2 [Source:VGNC Symbol;Acc:VGNC:48120]
ENSCAFG00000019697	ENO1	11159	1.24117	0.127515	9.73359	2.16809e-22	7.58024e-21	enolase 1 [Source:VGNC Symbol;Acc:VGNC:56009]
ENSCAFG00000017692	GLA	587.633	1.24062	0.142975	8.67718	4.05699e-18	8.05381e-17	galactosidase alpha [Source:VGNC Symbol;Acc:VGNC:41248]
ENSCAFG00000031501	C30H15orf48	4731	1.23969	0.258658	4.79277	1.64496e-06	6.20836e-06	chromosome 30 C15orf48 homolog [Source:VGNC Symbol;Acc:VGNC:59105]
ENSCAFG00000029252	RND3	181.392	1.23941	0.207354	5.97727	2.26911e-09	1.32443e-08	Rho family GTPase 3 [Source:VGNC Symbol;Acc:VGNC:45618]
ENSCAFG00000018035	SNUPN	1491.18	1.23938	0.168693	7.34697	2.02751e-13	2.17864e-12	snurportin 1 [Source:VGNC Symbol;Acc:VGNC:46618]
ENSCAFG00000008484	MAP9	21.4704	1.23927	0.385708	3.21298	0.00131367	0.00299027	microtubule associated protein 9 [Source:HGNC Symbol;Acc:HGNC:26118]
ENSCAFG00000031564	NUDT4	2812.37	1.23836	0.14215	8.71164	2.9951e-18	6.03096e-17	nudix hydrolase 4 [Source:VGNC Symbol;Acc:VGNC:58000]
ENSCAFG00000042958	ENSCAFG00000042958	4.59851	1.23835	0.650656	1.90323	0.05701	0.0906728
ENSCAFG00000008859	SOD1	1903.42	1.23785	0.233696	5.29684	1.17826e-07	5.35071e-07	superoxide dismutase 1 [Source:VGNC Symbol;Acc:VGNC:46653]
ENSCAFG00000009904	DPCD	124.685	1.23722	0.191838	6.44929	1.12378e-10	7.9852e-10	deleted in primary ciliary dyskinesia homolog [Source:VGNC Symbol;Acc:VGNC:56112]
ENSCAFG00000010469	CD200	591.124	1.23708	0.223893	5.52532	3.28877e-08	1.62131e-07	CD200 molecule [Source:VGNC Symbol;Acc:VGNC:38938]
ENSCAFG00000008295	BTG3	26.2605	1.23707	0.358857	3.44725	0.000566334	0.00137856	BTG anti-proliferation factor 3 [Source:VGNC Symbol;Acc:VGNC:38559]
ENSCAFG00000043636	ENSCAFG00000043636	22.0825	1.23702	0.284715	4.34476	1.39428e-05	4.50496e-05
ENSCAFG00000007133	ENSCAFG00000007133	249.806	1.23628	0.216252	5.71687	1.08506e-08	5.76796e-08	DEP domain containing 1B [Source:VGNC Symbol;Acc:VGNC:39897]
ENSCAFG00000045982	ENSCAFG00000045982	9.43345	1.23615	0.489884	2.52335	0.0116242	0.0217634
ENSCAFG00000008022	WDR66	571.094	1.23591	0.220049	5.61653	1.94827e-08	9.91894e-08	WD repeat domain 66 [Source:VGNC Symbol;Acc:VGNC:48382]
ENSCAFG00000017403	NTN1	4.97699	1.23547	0.526442	2.34684	0.0189336	0.0339125	netrin 1 [Source:VGNC Symbol;Acc:VGNC:44007]
ENSCAFG00000045133	LOC102155800	9.30757	1.2348	0.844219	1.46266	0.143561	0.203937	60S ribosomal protein L36a-like [Source:NCBI gene;Acc:102155800]
ENSCAFG00000004486	PICALM	57251	1.23376	0.204176	6.04262	1.51631e-09	9.14666e-09	phosphatidylinositol binding clathrin assembly protein [Source:VGNC Symbol;Acc:VGNC:44524]
ENSCAFG00000011012	PLA1A	421.32	1.23288	0.2412	5.11145	3.19696e-07	1.3575e-06	phospholipase A1 member A [Source:VGNC Symbol;Acc:VGNC:44619]
ENSCAFG00000000513	ATP6V1G2	10.5019	1.23233	0.386065	3.19204	0.00141272	0.00319431	ATPase H+ transporting V1 subunit G2 [Source:VGNC Symbol;Acc:VGNC:52107]
ENSCAFG00000017401	POF1B	6.89719	1.23129	0.492122	2.50201	0.0123491	0.0229981	POF1B actin binding protein [Source:VGNC Symbol;Acc:VGNC:44766]
ENSCAFG00000008607	SOX6	12613.2	1.23029	0.24118	5.10114	3.3762e-07	1.42972e-06	SRY-box 6 [Source:VGNC Symbol;Acc:VGNC:46682]
ENSCAFG00000007075	TPX2	1909.25	1.23013	0.203866	6.03401	1.5994e-09	9.59435e-09	TPX2 microtubule nucleation factor [Source:VGNC Symbol;Acc:VGNC:47757]
ENSCAFG00000004466	GPBP1L1	11060.9	1.2301	0.154513	7.96111	1.70497e-15	2.40596e-14	GC-rich promoter binding protein 1 like 1 [Source:VGNC Symbol;Acc:VGNC:41371]
ENSCAFG00000047338	ENSCAFG00000047338	15.6368	1.22945	0.45493	2.7025	0.00688211	0.0135625
ENSCAFG00000000617	DDAH2	189.207	1.22875	0.183851	6.68341	2.33442e-11	1.83297e-10	dimethylarginine dimethylaminohydrolase 2 [Source:VGNC Symbol;Acc:VGNC:39828]
ENSCAFG00000013923	SUSD2	5.5896	1.22858	0.713057	1.72297	0.0848933	0.128992	sushi domain containing 2 [Source:VGNC Symbol;Acc:VGNC:46998]
ENSCAFG00000029439	TMA7	106.793	1.22817	0.367996	3.33745	0.000845523	0.00199293	translation machinery associated 7 homolog [Source:VGNC Symbol;Acc:VGNC:49843]
ENSCAFG00000015918	ENSCAFG00000015918	914.622	1.22436	0.165418	7.40162	1.34533e-13	1.48887e-12	RAB3A interacting protein like 1 [Source:VGNC Symbol;Acc:VGNC:45288]
ENSCAFG00000006164	CYP1B1	6.9859	1.22418	0.56944	2.1498	0.0315711	0.0537531	cytochrome P450 family 1 subfamily B member 1 [Source:VGNC Symbol;Acc:VGNC:50334]
ENSCAFG00000015026	DLGAP5	2006.21	1.22409	0.214699	5.70141	1.1882e-08	6.27116e-08	DLG associated protein 5 [Source:VGNC Symbol;Acc:VGNC:39983]
ENSCAFG00000005698	PDE2A	15.3754	1.22391	0.408057	2.99936	0.00270548	0.00581443	phosphodiesterase 2A [Source:VGNC Symbol;Acc:VGNC:44351]
ENSCAFG00000003848	ABHD18	2622.72	1.22371	0.286125	4.27684	1.89566e-05	5.98594e-05	abhydrolase domain containing 18 [Source:VGNC Symbol;Acc:VGNC:37467]
ENSCAFG00000014214	DNAJA4	566.295	1.22321	0.254364	4.80891	1.51756e-06	5.76467e-06	DnaJ heat shock protein family (Hsp40) member A4 [Source:VGNC Symbol;Acc:VGNC:59071]
ENSCAFG00000005494	LOC102155200	7026.47	1.22317	1.37485	0.889676	0.37364	0.459409	ferritin light chain [Source:NCBI gene;Acc:102155200]
ENSCAFG00000049281	ISCA2	371.612	1.22211	0.203496	6.00556	1.9067e-09	1.12837e-08	iron-sulfur cluster assembly 2 [Source:NCBI gene;Acc:490783]
ENSCAFG00000015209	TUBA4A	6318.62	1.22116	0.111271	10.9747	5.05733e-28	3.76089e-26	tubulin alpha 4a [Source:VGNC Symbol;Acc:VGNC:55011]
ENSCAFG00000008922	MLF1	237.529	1.22055	0.175507	6.95441	3.54028e-12	3.17947e-11	myeloid leukemia factor 1 [Source:HGNC Symbol;Acc:HGNC:7125]
ENSCAFG00000008719	RAPGEF2	2729.82	1.21929	0.152986	7.96992	1.58772e-15	2.24953e-14	Rap guanine nucleotide exchange factor 2 [Source:VGNC Symbol;Acc:VGNC:45347]
ENSCAFG00000014029	IL1RAP	10669.8	1.21721	0.238998	5.09297	3.52497e-07	1.48824e-06	interleukin 1 receptor accessory protein [Source:VGNC Symbol;Acc:VGNC:41960]
ENSCAFG00000044066	ENSCAFG00000044066	1107.46	1.21719	0.341135	3.56807	0.000359622	0.000905985	histone H2A type 1-E [Source:NCBI gene;Acc:106558252]
ENSCAFG00000030041	RBM18	1063.26	1.21703	0.19717	6.17248	6.72255e-10	4.26739e-09	RNA binding motif protein 18 [Source:VGNC Symbol;Acc:VGNC:45412]
ENSCAFG00000008557	APP	4657.27	1.21683	0.168147	7.23672	4.59655e-13	4.67809e-12	Canis lupus familiaris amyloid beta precursor protein (APP), transcript variant 4, mRNA. [Source:RefSeq mRNA;Acc:NM_001293279]
ENSCAFG00000031454	ENSCAFG00000031454	116.519	1.21658	0.232186	5.23969	1.60848e-07	7.13836e-07
ENSCAFG00000001811	ZFAND5	7491.4	1.21605	0.124915	9.73505	2.13712e-22	7.49058e-21	zinc finger AN1-type containing 5 [Source:VGNC Symbol;Acc:VGNC:48603]
ENSCAFG00000018727	RAB31	4011.11	1.21587	0.221309	5.49399	3.92954e-08	1.91637e-07	RAB31, member RAS oncogene family [Source:VGNC Symbol;Acc:VGNC:45274]
ENSCAFG00000009098	KNSTRN	148.414	1.21585	0.225323	5.39604	6.81294e-08	3.2004e-07	kinetochore localized astrin (SPAG5) binding protein [Source:VGNC Symbol;Acc:VGNC:42498]
ENSCAFG00000004403	SNRPD2	2427.07	1.21558	0.204095	5.95595	2.58567e-09	1.49862e-08	small nuclear ribonucleoprotein D2 polypeptide [Source:VGNC Symbol;Acc:VGNC:53987]
ENSCAFG00000008735	MOB1A	9583.13	1.21468	0.1171	10.373	3.28989e-25	1.61676e-23	MOB kinase activator 1A [Source:VGNC Symbol;Acc:VGNC:43299]
ENSCAFG00000002233	NPR2	30.5585	1.21451	0.303848	3.99709	6.41261e-05	0.000184502	natriuretic peptide receptor 2 [Source:VGNC Symbol;Acc:VGNC:43929]
ENSCAFG00000005295	ENSCAFG00000005295	7.82619	1.21435	0.485709	2.50015	0.012414	0.0231141
ENSCAFG00000001601	PLIN2	4880.47	1.21426	0.175941	6.90154	5.14402e-12	4.51588e-11	perilipin 2 [Source:VGNC Symbol;Acc:VGNC:44691]
ENSCAFG00000013827	VPS26A	1915.56	1.21322	0.168415	7.20377	5.85695e-13	5.88416e-12	VPS26, retromer complex component A [Source:VGNC Symbol;Acc:VGNC:48280]
ENSCAFG00000002509	ERMAP	3504.23	1.21239	0.175336	6.91465	4.6902e-12	4.14596e-11	erythroblast membrane associated protein [Source:VGNC Symbol;Acc:VGNC:54204]
ENSCAFG00000010086	MRPL23	854.638	1.21177	0.236574	5.12216	3.02052e-07	1.28686e-06	mitochondrial ribosomal protein L23 [Source:NCBI gene;Acc:483663]
ENSCAFG00000011301	CORO1C	1863.99	1.21151	0.131607	9.20553	3.39992e-20	8.91529e-19	coronin 1C [Source:VGNC Symbol;Acc:VGNC:39528]
ENSCAFG00000004170	DHX34	1624.31	1.21115	0.239798	5.0507	4.40185e-07	1.83367e-06	DExH-box helicase 34 [Source:VGNC Symbol;Acc:VGNC:39944]
ENSCAFG00000044015	MTCH2	1131.97	1.21093	0.170044	7.12129	1.06924e-12	1.03215e-11	mitochondrial carrier 2 [Source:HGNC Symbol;Acc:HGNC:17587]
ENSCAFG00000020152	IL34	331.346	1.20876	0.231865	5.21321	1.85598e-07	8.1264e-07	interleukin 34 [Source:VGNC Symbol;Acc:VGNC:41983]
ENSCAFG00000015597	ASIC4	45.3821	1.20818	0.315569	3.82856	0.000128895	0.000350885	acid sensing ion channel subunit family member 4 [Source:VGNC Symbol;Acc:VGNC:38180]
ENSCAFG00000010366	ALDH5A1	267.498	1.20762	0.230881	5.23049	1.69064e-07	7.46294e-07	aldehyde dehydrogenase 5 family member A1 [Source:VGNC Symbol;Acc:VGNC:37787]
ENSCAFG00000012817	ABI2	387.783	1.20704	0.199595	6.04746	1.47151e-09	8.8917e-09	abl interactor 2 [Source:VGNC Symbol;Acc:VGNC:37475]
ENSCAFG00000012434	CTSF	796.157	1.20681	0.172828	6.98276	2.89443e-12	2.62799e-11	cathepsin F [Source:VGNC Symbol;Acc:VGNC:39711]
ENSCAFG00000031852	HIGD1A	642.282	1.20654	0.176177	6.84841	7.46727e-12	6.39564e-11	HIG1 hypoxia inducible domain family member 1A [Source:NCBI gene;Acc:477037]
ENSCAFG00000000919	UQCRQ	1573.36	1.20608	0.255414	4.72208	2.33444e-06	8.58241e-06	ubiquinol-cytochrome c reductase complex III subunit VII [Source:VGNC Symbol;Acc:VGNC:48165]
ENSCAFG00000017776	ATG4D	3005.56	1.20604	0.118629	10.1665	2.79839e-24	1.22528e-22	autophagy related 4D cysteine peptidase [Source:VGNC Symbol;Acc:VGNC:38225]
ENSCAFG00000019531	PWWP3A	813.979	1.205	0.192825	6.24919	4.12576e-10	2.69333e-09	PWWP domain containing 3A, DNA repair factor [Source:VGNC Symbol;Acc:VGNC:57881]
ENSCAFG00000001706	IFT74	1940.29	1.2045	0.160454	7.50683	6.05777e-14	6.95604e-13	intraflagellar transport 74 [Source:VGNC Symbol;Acc:VGNC:41890]
ENSCAFG00000018424	TOM1L2	188.699	1.20392	0.19983	6.02471	1.69409e-09	1.01106e-08	target of myb1 like 2 membrane trafficking protein [Source:VGNC Symbol;Acc:VGNC:47709]
ENSCAFG00000008780	GMPS	1587.27	1.20293	0.196826	6.11163	9.86214e-10	6.11166e-09	Canis lupus familiaris guanine monophosphate synthase (GMPS), mRNA. [Source:RefSeq mRNA;Acc:NM_001313780]
ENSCAFG00000015866	VMO1	8.20274	1.20163	0.469219	2.56091	0.0104398	0.0197645	vitelline membrane outer layer 1 homolog [Source:VGNC Symbol;Acc:VGNC:48271]
ENSCAFG00000016558	MTHFR	353.528	1.20017	0.177292	6.76946	1.29264e-11	1.06034e-10	methylenetetrahydrofolate reductase [Source:VGNC Symbol;Acc:VGNC:43473]
ENSCAFG00000016922	PHOSPHO1	13107.9	1.19944	0.325178	3.68858	0.000225514	0.000588597	phosphoethanolamine/phosphocholine phosphatase [Source:VGNC Symbol;Acc:VGNC:49702]
ENSCAFG00000008342	AGBL2	92.911	1.19905	0.281701	4.25647	2.07676e-05	6.52118e-05	ATP/GTP binding protein like 2 [Source:VGNC Symbol;Acc:VGNC:37696]
ENSCAFG00000028917	SNX10	6887.77	1.19862	0.146899	8.15948	3.36459e-16	5.19663e-15	sorting nexin 10 [Source:VGNC Symbol;Acc:VGNC:46620]
ENSCAFG00000004265	ENSCAFG00000004265	2092.79	1.19839	0.181483	6.60327	4.02174e-11	3.05049e-10	threonine synthase like 1 [Source:VGNC Symbol;Acc:VGNC:47346]
ENSCAFG00000012967	PCYT1A	607.799	1.19825	0.106168	11.2863	1.53274e-29	1.43618e-27	phosphate cytidylyltransferase 1, choline, alpha [Source:VGNC Symbol;Acc:VGNC:44329]
ENSCAFG00000011661	C20H3orf62	165.405	1.19779	0.157123	7.62327	2.47323e-14	2.99924e-13	chromosome 20 C3orf62 homolog [Source:VGNC Symbol;Acc:VGNC:52524]
ENSCAFG00000001924	RSPH9	30.9089	1.19573	0.251128	4.76145	1.9221e-06	7.17915e-06	radial spoke head 9 homolog [Source:VGNC Symbol;Acc:VGNC:57231]
ENSCAFG00000009772	ENSCAFG00000009772	1526.1	1.19545	0.368289	3.24595	0.00117059	0.00268966	thymocyte nuclear protein 1 [Source:VGNC Symbol;Acc:VGNC:53457]
ENSCAFG00000000885	DEPTOR	382.787	1.19544	0.218675	5.46676	4.58334e-08	2.21523e-07	DEP domain containing MTOR interacting protein [Source:VGNC Symbol;Acc:VGNC:39900]
ENSCAFG00000004875	IPO13	291.063	1.19493	0.201329	5.93521	2.93461e-09	1.68557e-08	importin 13 [Source:VGNC Symbol;Acc:VGNC:42064]
ENSCAFG00000019719	TPGS1	109.085	1.19492	0.244182	4.89355	9.90342e-07	3.89786e-06	tubulin polyglutamylase complex subunit 1 [Source:VGNC Symbol;Acc:VGNC:47736]
ENSCAFG00000009395	SLC6A2	5.07762	1.19486	0.795253	1.50249	0.132972	0.191096	solute carrier family 6 member 2 [Source:VGNC Symbol;Acc:VGNC:46462]
ENSCAFG00000005701	MEMO1	13130.7	1.19469	0.273155	4.37366	1.2218e-05	3.9973e-05	mediator of cell motility 1 [Source:VGNC Symbol;Acc:VGNC:58316]
ENSCAFG00000009211	LDHA	6724.29	1.19271	0.156946	7.59951	2.97256e-14	3.54663e-13	lactate dehydrogenase A [Source:NCBI gene;Acc:476882]
ENSCAFG00000018072	DCTN4	2108.43	1.19165	0.129993	9.16706	4.86105e-20	1.23772e-18	dynactin subunit 4 [Source:VGNC Symbol;Acc:VGNC:39819]
ENSCAFG00000016209	DDI2	3115.25	1.1915	0.170219	6.99982	2.56287e-12	2.34666e-11	DNA damage inducible 1 homolog 2 [Source:NCBI gene;Acc:487429]
ENSCAFG00000010494	ENSCAFG00000010494	19.3164	1.19148	0.406805	2.92886	0.00340202	0.00718273
ENSCAFG00000013409	PSMA6	2237.59	1.19037	0.116945	10.1789	2.46316e-24	1.08526e-22	proteasome subunit alpha 6 [Source:VGNC Symbol;Acc:VGNC:45091]
ENSCAFG00000003989	ENSCAFG00000003989	1365.7	1.19005	0.307077	3.8754	0.000106448	0.000293474	plexin A1 [Source:VGNC Symbol;Acc:VGNC:44718]
ENSCAFG00000017264	PTTG1	122.448	1.18832	0.245463	4.84115	1.29093e-06	4.96145e-06	PTTG1 regulator of sister chromatid separation, securin [Source:NCBI gene;Acc:479307]
ENSCAFG00000031458	ENSCAFG00000031458	11627.9	1.18831	0.212406	5.59453	2.21224e-08	1.11725e-07	cytochrome c oxidase subunit 6A1, mitochondrial [Source:NCBI gene;Acc:477508]
ENSCAFG00000031290	C1QA	28.7329	1.18771	0.386084	3.0763	0.00209586	0.004602	complement C1q A chain [Source:VGNC Symbol;Acc:VGNC:38576]
ENSCAFG00000014866	ZFYVE28	65.3656	1.18754	0.239505	4.9583	7.11109e-07	2.86626e-06	zinc finger FYVE-type containing 28 [Source:VGNC Symbol;Acc:VGNC:53255]
ENSCAFG00000008739	BOLA3	417.647	1.18722	0.202397	5.86581	4.46938e-09	2.50068e-08	bolA family member 3 [Source:VGNC Symbol;Acc:VGNC:54924]
ENSCAFG00000020209	GTF2B	2621.42	1.18685	0.116795	10.1618	2.93459e-24	1.28092e-22	general transcription factor IIB [Source:VGNC Symbol;Acc:VGNC:41543]
ENSCAFG00000010132	APLP2	3472.56	1.18612	0.18887	6.28009	3.38384e-10	2.24551e-09	amyloid beta precursor like protein 2 [Source:VGNC Symbol;Acc:VGNC:37989]
ENSCAFG00000048101	ENSCAFG00000048101	26.8193	1.1859	0.418896	2.83101	0.00464016	0.00950122
ENSCAFG00000013255	MKI67	3759.67	1.18548	0.227178	5.21827	1.80607e-07	7.93507e-07	marker of proliferation Ki-67 [Source:VGNC Symbol;Acc:VGNC:53000]
ENSCAFG00000048708	ENSCAFG00000048708	31.1413	1.18525	0.612388	1.93546	0.0529345	0.0850182
ENSCAFG00000011999	FAM204A	3698.32	1.18488	0.146227	8.10304	5.36027e-16	8.09222e-15	family with sequence similarity 204 member A [Source:VGNC Symbol;Acc:VGNC:40649]
ENSCAFG00000002382	FBXO10	34.2893	1.18388	0.182051	6.503	7.87328e-11	5.70113e-10	F-box protein 10 [Source:VGNC Symbol;Acc:VGNC:51718]
ENSCAFG00000009487	ENTPD7	1516.93	1.18058	0.168663	6.99965	2.56599e-12	2.34798e-11	ectonucleoside triphosphate diphosphohydrolase 7 [Source:VGNC Symbol;Acc:VGNC:40385]
ENSCAFG00000017932	ARID3B	441.066	1.18037	0.164499	7.17553	7.2029e-13	7.15454e-12	AT-rich interaction domain 3B [Source:VGNC Symbol;Acc:VGNC:38096]
ENSCAFG00000007505	TDRD12	30.0002	1.17861	0.500475	2.35499	0.0185231	0.0332578	tudor domain containing 12 [Source:VGNC Symbol;Acc:VGNC:47221]
ENSCAFG00000005271	C22H16orf87	203.806	1.17784	0.194651	6.05101	1.43944e-09	8.70536e-09
ENSCAFG00000005158	UBE3C	1117.39	1.17756	0.234646	5.01848	5.20831e-07	2.1442e-06	ubiquitin protein ligase E3C [Source:VGNC Symbol;Acc:VGNC:48070]
ENSCAFG00000009480	PKIG	6693.49	1.17706	0.457084	2.57515	0.0100197	0.0190256	cAMP-dependent protein kinase inhibitor gamma [Source:HGNC Symbol;Acc:HGNC:9019]
ENSCAFG00000012865	MUC4	13.7196	1.17675	0.483359	2.43453	0.0149113	0.027271	mucin 4, cell surface associated [Source:VGNC Symbol;Acc:VGNC:59068]
ENSCAFG00000046211	ACBD7	96.5459	1.17645	0.22829	5.15332	2.55908e-07	1.10162e-06	acyl-CoA binding domain containing 7 [Source:NCBI gene;Acc:607198]
ENSCAFG00000014712	MACROD1	120.065	1.17609	0.281119	4.18361	2.86916e-05	8.77034e-05	mono-ADP ribosylhydrolase 1 [Source:VGNC Symbol;Acc:VGNC:51880]
ENSCAFG00000014551	GAL3ST4	3.41499	1.17562	0.850216	1.38274	0.166746	0.232179	galactose-3-O-sulfotransferase 4 [Source:VGNC Symbol;Acc:VGNC:54026]
ENSCAFG00000013769	SQOR	4333.72	1.17544	0.193997	6.05908	1.369e-09	8.30801e-09	sulfide quinone oxidoreductase [Source:NCBI gene;Acc:478289]
ENSCAFG00000019134	ENSCAFG00000019134	2172.87	1.17484	0.21872	5.37146	7.81004e-08	3.63839e-07	periplakin [Source:VGNC Symbol;Acc:VGNC:44861]
ENSCAFG00000018307	RETN	258.192	1.17459	0.227375	5.16587	2.3932e-07	1.03433e-06	resistin [Source:VGNC Symbol;Acc:VGNC:45482]
ENSCAFG00000009392	FAM217A	4.3627	1.17369	0.582491	2.01496	0.0439093	0.0721422	family with sequence similarity 217 member A [Source:VGNC Symbol;Acc:VGNC:40666]
ENSCAFG00000006219	ENSCAFG00000006219	180.215	1.17286	0.251943	4.65525	3.23587e-06	1.1605e-05	sialic acid binding Ig like lectin 1 [Source:VGNC Symbol;Acc:VGNC:46168]
ENSCAFG00000000447	IER3	1219.34	1.17239	0.167467	7.00072	2.54645e-12	2.33314e-11	immediate early response 3 [Source:VGNC Symbol;Acc:VGNC:57224]
ENSCAFG00000014573	P4HA1	4159.35	1.17195	0.153743	7.62283	2.4818e-14	3.00704e-13	prolyl 4-hydroxylase subunit alpha 1 [Source:VGNC Symbol;Acc:VGNC:44222]
ENSCAFG00000018246	AP2B1	2514.83	1.16974	0.133383	8.76976	1.79048e-18	3.73925e-17	adaptor related protein complex 2 subunit beta 1 [Source:VGNC Symbol;Acc:VGNC:37960]
ENSCAFG00000007062	BUB1	682.772	1.16911	0.193586	6.03924	1.54842e-09	9.31238e-09	BUB1 mitotic checkpoint serine/threonine kinase [Source:VGNC Symbol;Acc:VGNC:38565]
ENSCAFG00000011204	NDUFB4	1075.5	1.16872	0.174777	6.68693	2.27907e-11	1.79352e-10	NADH:ubiquinone oxidoreductase subunit B4 [Source:VGNC Symbol;Acc:VGNC:43703]
ENSCAFG00000042715	ENSCAFG00000042715	28.1589	1.1685	0.321308	3.63671	0.000276141	0.000709667
ENSCAFG00000007851	HMGB2	22088.2	1.16745	0.163004	7.1621	7.94483e-13	7.85817e-12	high mobility group box 2 [Source:VGNC Symbol;Acc:VGNC:41710]
ENSCAFG00000008340	RACGAP1	626.463	1.16702	0.187259	6.2321	4.60215e-10	2.98354e-09	Rac GTPase activating protein 1 [Source:VGNC Symbol;Acc:VGNC:45308]
ENSCAFG00000001343	FKBP5	8536.98	1.16684	0.323871	3.60279	0.000314816	0.000801439	FKBP prolyl isomerase 5 [Source:VGNC Symbol;Acc:VGNC:40891]
ENSCAFG00000009617	LOC488947	411.798	1.16483	0.402843	2.89152	0.0038338	0.00799824	interferon induced protein with tetratricopeptide repeats 1 [Source:HGNC Symbol;Acc:HGNC:5407]
ENSCAFG00000002332	ENSCAFG00000002332	75.4267	1.16405	0.24885	4.67771	2.90094e-06	1.04841e-05
ENSCAFG00000008862	NAA11	4.08113	1.16387	1.34506	0.865292	0.386879	0.472833	N(alpha)-acetyltransferase 11, NatA catalytic subunit [Source:HGNC Symbol;Acc:HGNC:28125]
ENSCAFG00000005918	ITGBL1	25.3548	1.16369	0.509457	2.28418	0.0223607	0.0393291	integrin subunit beta like 1 [Source:VGNC Symbol;Acc:VGNC:42144]
ENSCAFG00000020030	KYAT1	69.505	1.16252	0.275013	4.22714	2.36681e-05	7.3515e-05	kynurenine aminotransferase 1 [Source:VGNC Symbol;Acc:VGNC:42553]
ENSCAFG00000002990	ECPAS	7946.14	1.16246	0.1225	9.48946	2.32242e-21	7.20566e-20	Ecm29 proteasome adaptor and scaffold [Source:VGNC Symbol;Acc:VGNC:42346]
ENSCAFG00000013215	ENSCAFG00000013215	28298.1	1.162	0.327861	3.5442	0.000393805	0.000983812	G protein-coupled receptor class C group 5 member D [Source:VGNC Symbol;Acc:VGNC:41451]
ENSCAFG00000017308	STON2	3321.57	1.16134	0.205773	5.64377	1.66368e-08	8.56521e-08	stonin 2 [Source:VGNC Symbol;Acc:VGNC:46933]
ENSCAFG00000012913	HDLBP	13916	1.16096	0.162902	7.12674	1.02771e-12	9.97006e-12	high density lipoprotein binding protein [Source:VGNC Symbol;Acc:VGNC:41631]
ENSCAFG00000014526	STAG3	45.6311	1.16024	0.349921	3.31571	0.000914091	0.0021409	stromal antigen 3 [Source:VGNC Symbol;Acc:VGNC:54072]
ENSCAFG00000012751	AUNIP	984.679	1.15911	0.305623	3.79264	0.000149057	0.000400648	aurora kinase A and ninein interacting protein [Source:VGNC Symbol;Acc:VGNC:38309]
ENSCAFG00000003319	SNRNP27	1948.15	1.15861	0.151359	7.65471	1.93743e-14	2.38865e-13	small nuclear ribonucleoprotein U4/U6.U5 subunit 27 [Source:VGNC Symbol;Acc:VGNC:54546]
ENSCAFG00000003247	MTF1	1257.32	1.15818	0.138718	8.3492	6.87291e-17	1.15826e-15	metal regulatory transcription factor 1 [Source:VGNC Symbol;Acc:VGNC:43466]
ENSCAFG00000002814	KCNQ4	9.2538	1.1578	0.510848	2.26643	0.0234253	0.0410272	potassium voltage-gated channel subfamily Q member 4 [Source:VGNC Symbol;Acc:VGNC:42290]
ENSCAFG00000043188	ENSCAFG00000043188	8.11244	1.15696	0.421159	2.74709	0.00601266	0.012004
ENSCAFG00000017656	PSTPIP2	3687.19	1.15542	0.158133	7.30663	2.73933e-13	2.89231e-12	proline-serine-threonine phosphatase interacting protein 2 [Source:VGNC Symbol;Acc:VGNC:45128]
ENSCAFG00000005661	ENSCAFG00000005661	2158.73	1.15442	0.23085	5.00074	5.71111e-07	2.33818e-06	enoyl-CoA hydratase 1 [Source:VGNC Symbol;Acc:VGNC:40184]
ENSCAFG00000015489	SCG3	6.0125	1.15442	0.520585	2.21754	0.0265862	0.0460411	secretogranin III [Source:VGNC Symbol;Acc:VGNC:45906]
ENSCAFG00000016699	FGFRL1	11.4674	1.15404	0.316728	3.64364	0.000268807	0.00069183	fibroblast growth factor receptor like 1 [Source:VGNC Symbol;Acc:VGNC:40862]
ENSCAFG00000013100	NCBP2	4968.87	1.15377	0.125284	9.20924	3.28455e-20	8.62884e-19	nuclear cap binding protein subunit 2 [Source:VGNC Symbol;Acc:VGNC:43646]
ENSCAFG00000043759	ENSCAFG00000043759	350.545	1.15291	0.449401	2.56544	0.0103046	0.0195243
ENSCAFG00000006560	NCAPH	1107.42	1.15231	0.25256	4.56251	5.05451e-06	1.76368e-05	non-SMC condensin I complex subunit H [Source:VGNC Symbol;Acc:VGNC:43643]
ENSCAFG00000000643	AZIN1	5459.3	1.15221	0.128745	8.94956	3.569e-19	8.09068e-18	Canis lupus familiaris antizyme inhibitor 1 (AZIN1), mRNA. [Source:RefSeq mRNA;Acc:NM_001291425]
ENSCAFG00000029984	ZFP92	8.15634	1.15173	0.498383	2.31094	0.0208364	0.0369585	ZFP92 zinc finger protein [Source:HGNC Symbol;Acc:HGNC:12865]
ENSCAFG00000016189	ZNF488	11.0503	1.15063	0.336375	3.42067	0.000624663	0.00150517	zinc finger protein 488 [Source:VGNC Symbol;Acc:VGNC:48739]
ENSCAFG00000018078	GDE1	11712.1	1.15058	0.257943	4.4606	8.17307e-06	2.75341e-05	glycerophosphodiester phosphodiesterase 1 [Source:HGNC Symbol;Acc:HGNC:29644]
ENSCAFG00000044994	ENSCAFG00000044994	6.68294	1.14996	0.488417	2.35446	0.0185495	0.0332968
ENSCAFG00000008628	E2F5	18.6923	1.14931	0.312114	3.68233	0.000231117	0.000602214	E2F transcription factor 5 [Source:VGNC Symbol;Acc:VGNC:40167]
ENSCAFG00000007562	ENSCAFG00000007562	505.296	1.14753	0.178735	6.4203	1.3601e-10	9.54856e-10	adenosine monophosphate deaminase 3 [Source:HGNC Symbol;Acc:HGNC:470]
ENSCAFG00000019351	ELOB	1991.49	1.14634	0.19219	5.96461	2.45218e-09	1.42478e-08	elongin B [Source:VGNC Symbol;Acc:VGNC:40316]
ENSCAFG00000003090	COMMD1	2395.7	1.14565	0.160708	7.12879	1.01258e-12	9.83542e-12	copper metabolism domain containing 1 [Source:VGNC Symbol;Acc:VGNC:39491]
ENSCAFG00000018461	TMEM255A	4.45607	1.1456	0.681157	1.68185	0.0925985	0.139195	transmembrane protein 255A [Source:VGNC Symbol;Acc:VGNC:47560]
ENSCAFG00000003882	DDO	130.311	1.14517	0.229252	4.99524	5.87639e-07	2.39886e-06	D-aspartate oxidase [Source:VGNC Symbol;Acc:VGNC:39840]
ENSCAFG00000007614	CCNE1	106.516	1.14456	0.346101	3.30701	0.000942962	0.00220375	cyclin E1 [Source:VGNC Symbol;Acc:VGNC:38898]
ENSCAFG00000008395	SCARA3	501.755	1.14428	0.365139	3.13382	0.00172545	0.00385062	scavenger receptor class A member 3 [Source:VGNC Symbol;Acc:VGNC:45896]
ENSCAFG00000014897	CDKN3	362.711	1.14274	0.259412	4.40513	1.05718e-05	3.49616e-05	cyclin dependent kinase inhibitor 3 [Source:VGNC Symbol;Acc:VGNC:39073]
ENSCAFG00000041551	ENSCAFG00000041551	116.781	1.1424	0.170595	6.69657	2.13364e-11	1.68568e-10
ENSCAFG00000030713	BTBD19	116.401	1.14211	0.243636	4.68776	2.76209e-06	1.00261e-05	BTB domain containing 19 [Source:VGNC Symbol;Acc:VGNC:38551]
ENSCAFG00000014108	OSBPL1A	4556.68	1.1415	0.177062	6.44692	1.14146e-10	8.09855e-10	oxysterol binding protein like 1A [Source:VGNC Symbol;Acc:VGNC:44153]
ENSCAFG00000018575	EPB41L3	3071.65	1.14086	0.189091	6.0334	1.60546e-09	9.6225e-09	erythrocyte membrane protein band 4.1 like 3 [Source:VGNC Symbol;Acc:VGNC:40395]
ENSCAFG00000018191	RMC1	1244.91	1.13979	0.164359	6.93475	4.06932e-12	3.62219e-11	regulator of MON1-CCZ1 [Source:VGNC Symbol;Acc:VGNC:49596]
ENSCAFG00000004052	MCM2	816.442	1.13861	0.266017	4.28024	1.86692e-05	5.89654e-05	minichromosome maintenance complex component 2 [Source:VGNC Symbol;Acc:VGNC:43081]
ENSCAFG00000036621	LOC102154676	18.3127	1.13744	0.385766	2.94853	0.00319292	0.00676971
ENSCAFG00000013735	ITGB3	5648.23	1.13708	0.23048	4.93353	8.07577e-07	3.22824e-06	integrin subunit beta 3 [Source:NCBI gene;Acc:403788]
ENSCAFG00000018169	CCL14	1789.47	1.13702	0.250173	4.54494	5.4952e-06	1.90744e-05	C-C motif chemokine ligand 14 [Source:VGNC Symbol;Acc:VGNC:52020]
ENSCAFG00000002346	MFSD14B	3219.5	1.13684	0.0835998	13.5986	4.08245e-42	2.49473e-39	major facilitator superfamily domain containing 14B [Source:VGNC Symbol;Acc:VGNC:54969]
ENSCAFG00000009368	GDAP1L1	5.35272	1.13504	0.589944	1.92399	0.0543565	0.0869912	ganglioside induced differentiation associated protein 1 like 1 [Source:VGNC Symbol;Acc:VGNC:41156]
ENSCAFG00000013850	PRKRA	259.389	1.13452	0.268535	4.22485	2.39102e-05	7.41524e-05	protein activator of interferon induced protein kinase EIF2AK2 [Source:VGNC Symbol;Acc:VGNC:44991]
ENSCAFG00000019091	MPND	310.302	1.13437	0.209283	5.42028	5.95043e-08	2.83023e-07	MPN domain containing [Source:VGNC Symbol;Acc:VGNC:43340]
ENSCAFG00000013414	ADAM23	4.57479	1.13433	0.707192	1.60399	0.108717	0.160388	ADAM metallopeptidase domain 23 [Source:VGNC Symbol;Acc:VGNC:37581]
ENSCAFG00000029009	ENSCAFG00000029009	2010.12	1.13372	0.163687	6.92615	4.32456e-12	3.83239e-11	cysteine rich transmembrane module containing 1 [Source:HGNC Symbol;Acc:HGNC:30239]
ENSCAFG00000013140	MAP3K20	1122.86	1.13363	0.165725	6.84045	7.89467e-12	6.7289e-11	mitogen-activated protein kinase kinase kinase 20 [Source:VGNC Symbol;Acc:VGNC:53099]
ENSCAFG00000024001	FAM217B	611.101	1.13307	0.24065	4.70835	2.49726e-06	9.12136e-06	family with sequence similarity 217 member B [Source:VGNC Symbol;Acc:VGNC:40667]
ENSCAFG00000007846	GBE1	11471.9	1.13305	0.176547	6.41782	1.38241e-10	9.68585e-10	1,4-alpha-glucan branching enzyme 1 [Source:VGNC Symbol;Acc:VGNC:41132]
ENSCAFG00000008855	CPNE2	120.63	1.13209	0.197651	5.72774	1.01775e-08	5.44104e-08	copine 2 [Source:VGNC Symbol;Acc:VGNC:39561]
ENSCAFG00000047922	ENSCAFG00000047922	386.994	1.13183	0.2404	4.70812	2.50009e-06	9.12931e-06
ENSCAFG00000002264	FBXO9	13255.3	1.1314	0.110586	10.231	1.44071e-24	6.63908e-23	F-box protein 9 [Source:VGNC Symbol;Acc:VGNC:40791]
ENSCAFG00000011319	ENSCAFG00000011319	4415.18	1.13038	0.110754	10.2062	1.85999e-24	8.46027e-23	protein inhibitor of activated STAT 3 [Source:VGNC Symbol;Acc:VGNC:44521]
ENSCAFG00000014860	CASP4	5934.42	1.12888	0.181192	6.2303	4.65555e-10	3.01677e-09	caspase 4, apoptosis-related cysteine peptidase [Source:NCBI gene;Acc:403724]
ENSCAFG00000020106	ENG	13.073	1.12867	0.314791	3.58544	0.000336507	0.00085372	endoglin [Source:VGNC Symbol;Acc:VGNC:40362]
ENSCAFG00000025133	FADS6	50.4427	1.12763	0.25882	4.3568	1.31976e-05	4.28685e-05	fatty acid desaturase 6 [Source:VGNC Symbol;Acc:VGNC:40566]
ENSCAFG00000014632	PNKD	166.969	1.127	0.135311	8.32894	8.15689e-17	1.36645e-15	PNKD metallo-beta-lactamase domain containing [Source:VGNC Symbol;Acc:VGNC:44742]
ENSCAFG00000013899	GGT1	653.365	1.12674	0.177008	6.36548	1.94679e-10	1.33085e-09	gamma-glutamyltransferase 1 [Source:NCBI gene;Acc:486400]
ENSCAFG00000028453	LOC484306	4626.94	1.1265	0.196832	5.72314	1.04575e-08	5.58225e-08	leukocyte immunoglobulin-like receptor subfamily B member 3 [Source:NCBI gene;Acc:484306]
ENSCAFG00000046600	ENSCAFG00000046600	7470.71	1.12586	0.202849	5.55024	2.85276e-08	1.4163e-07
ENSCAFG00000032120	C1QTNF6	14.0606	1.12443	0.498427	2.25596	0.0240731	0.0420882	C1q and TNF related 6 [Source:VGNC Symbol;Acc:VGNC:38584]
ENSCAFG00000020375	E2F4	470.637	1.12437	0.156151	7.20056	5.99659e-13	5.9902e-12	E2F transcription factor 4 [Source:VGNC Symbol;Acc:VGNC:40166]
ENSCAFG00000011924	PSME1	2591.91	1.12312	0.178721	6.28422	3.29502e-10	2.19297e-09	proteasome activator subunit 1 [Source:VGNC Symbol;Acc:VGNC:45116]
ENSCAFG00000014774	GPR160	68.2732	1.12289	0.284639	3.94496	7.98129e-05	0.000225708	G protein-coupled receptor 160 [Source:VGNC Symbol;Acc:VGNC:41411]
ENSCAFG00000023205	TMEM256	1588.96	1.12211	0.200688	5.5913	2.25371e-08	1.13697e-07	transmembrane protein 256 [Source:NCBI gene;Acc:607800]
ENSCAFG00000007242	CKAP2L	501.943	1.12205	0.223844	5.01266	5.36836e-07	2.2075e-06	cytoskeleton associated protein 2 like [Source:VGNC Symbol;Acc:VGNC:39287]
ENSCAFG00000014355	NCKAP1	1998.97	1.12176	0.189465	5.92066	3.20646e-09	1.83273e-08	NCK associated protein 1 [Source:VGNC Symbol;Acc:VGNC:43653]
ENSCAFG00000016360	NVL	1650.74	1.12139	0.175998	6.37157	1.87099e-10	1.28402e-09	nuclear VCP like [Source:VGNC Symbol;Acc:VGNC:44068]
ENSCAFG00000015703	LRRN4CL	15.6231	1.12107	0.331706	3.37971	0.000725612	0.00173002	LRRN4 C-terminal like [Source:VGNC Symbol;Acc:VGNC:42828]
ENSCAFG00000009784	SLC22A15	124.32	1.12055	0.184859	6.06166	1.34723e-09	8.18294e-09	solute carrier family 22 member 15 [Source:VGNC Symbol;Acc:VGNC:46276]
ENSCAFG00000002432	TSPAN13	3407.32	1.12025	0.214795	5.21543	1.83392e-07	8.03732e-07	tetraspanin 13 [Source:VGNC Symbol;Acc:VGNC:47913]
ENSCAFG00000020239	SH3GLB1	8985.98	1.11967	0.136484	8.20368	2.33139e-16	3.68177e-15	SH3 domain containing GRB2 like, endophilin B1 [Source:VGNC Symbol;Acc:VGNC:46127]
ENSCAFG00000007873	DNAH12	403.847	1.11954	0.213107	5.25339	1.49325e-07	6.64795e-07	dynein axonemal heavy chain 12 [Source:NCBI gene;Acc:484715]
ENSCAFG00000003180	SLC1A4	92.6458	1.11922	0.209264	5.34834	8.87646e-08	4.09986e-07	solute carrier family 1 member 4 [Source:VGNC Symbol;Acc:VGNC:46264]
ENSCAFG00000018838	TM2D1	1294.33	1.1192	0.179058	6.25047	4.09232e-10	2.67523e-09	TM2 domain containing 1 [Source:VGNC Symbol;Acc:VGNC:47404]
ENSCAFG00000032173	UPP1	19182.1	1.11913	0.179826	6.2234	4.86488e-10	3.14806e-09
ENSCAFG00000014386	SLC25A42	8.88421	1.11867	0.502112	2.22794	0.0258848	0.0449371	solute carrier family 25 member 42 [Source:VGNC Symbol;Acc:VGNC:46313]
ENSCAFG00000032388	DCAKD	5.73598	1.11739	0.527815	2.117	0.0342597	0.0578056	dephospho-CoA kinase domain containing [Source:VGNC Symbol;Acc:VGNC:53204]
ENSCAFG00000016935	RANBP17	289.404	1.11724	0.212061	5.2685	1.37542e-07	6.17277e-07	RAN binding protein 17 [Source:VGNC Symbol;Acc:VGNC:45338]
ENSCAFG00000014596	UFD1	934.369	1.11694	0.231887	4.81673	1.45933e-06	5.55829e-06	ubiquitin recognition factor in ER associated degradation 1 [Source:VGNC Symbol;Acc:VGNC:48114]
ENSCAFG00000008844	KLHL2	1754.11	1.11555	0.153398	7.27224	3.53581e-13	3.67301e-12	kelch like family member 2 [Source:VGNC Symbol;Acc:VGNC:42454]
ENSCAFG00000017254	ATP2A1	17.0446	1.11481	0.421182	2.64686	0.00812424	0.0157629	ATPase sarcoplasmic/endoplasmic reticulum Ca2+ transporting 1 [Source:VGNC Symbol;Acc:VGNC:38253]
ENSCAFG00000004451	MED4	881.197	1.11479	0.178861	6.23269	4.58505e-10	2.97383e-09	mediator complex subunit 4 [Source:VGNC Symbol;Acc:VGNC:43139]
ENSCAFG00000018382	PSMD11	851.522	1.11463	0.134855	8.2654	1.39228e-16	2.25965e-15	proteasome 26S subunit, non-ATPase 11 [Source:VGNC Symbol;Acc:VGNC:45107]
ENSCAFG00000009279	TSG101	2552.7	1.1141	0.108096	10.3066	6.581e-25	3.10389e-23	tumor susceptibility 101 [Source:VGNC Symbol;Acc:VGNC:47898]
ENSCAFG00000005756	YIPF4	1521.45	1.11355	0.134991	8.24905	1.59659e-16	2.57932e-15	Yip1 domain family member 4 [Source:VGNC Symbol;Acc:VGNC:48490]
ENSCAFG00000019645	VAMP7	6804.34	1.11347	0.112662	9.88334	4.91644e-23	1.87396e-21	vesicle associated membrane protein 7 [Source:VGNC Symbol;Acc:VGNC:48226]
ENSCAFG00000012752	FAM53B	2797	1.11256	0.228602	4.86682	1.13409e-06	4.40688e-06	family with sequence similarity 53 member B [Source:VGNC Symbol;Acc:VGNC:40688]
ENSCAFG00000009538	NUSAP1	1186.79	1.11256	0.174911	6.3607	2.0083e-10	1.37023e-09	nucleolar and spindle associated protein 1 [Source:VGNC Symbol;Acc:VGNC:44067]
ENSCAFG00000047633	ENSCAFG00000047633	31.7757	1.11229	0.299718	3.71113	0.000206333	0.000541451
ENSCAFG00000010889	CEP72	177.59	1.11205	0.277731	4.00404	6.2269e-05	0.000179674	centrosomal protein 72 [Source:VGNC Symbol;Acc:VGNC:39136]
ENSCAFG00000031455	GABARAPL2	13311.9	1.1103	0.299603	3.7059	0.000210644	0.000551939	GABA type A receptor associated protein like 2 [Source:VGNC Symbol;Acc:VGNC:41047]
ENSCAFG00000023576	ENSCAFG00000023576	13.734	1.11022	0.950432	1.16812	0.242758	0.320614
ENSCAFG00000018510	LAMP2	715.536	1.10969	0.138276	8.02523	1.01335e-15	1.48361e-14	lysosomal associated membrane protein 2 [Source:VGNC Symbol;Acc:VGNC:42575]
ENSCAFG00000011433	CEBPE	368.382	1.10794	0.25094	4.41517	1.00933e-05	3.34973e-05	CCAAT enhancer binding protein epsilon [Source:VGNC Symbol;Acc:VGNC:50442]
ENSCAFG00000005348	EHD3	1889.21	1.10713	0.196874	5.62353	1.8709e-08	9.54811e-08	EH domain containing 3 [Source:VGNC Symbol;Acc:VGNC:40247]
ENSCAFG00000003276	ANTXR1	4.21371	1.10666	0.570117	1.94112	0.0522442	0.0840343	ANTXR cell adhesion molecule 1 [Source:VGNC Symbol;Acc:VGNC:37935]
ENSCAFG00000015796	TPM4	16236.9	1.10648	0.190543	5.80699	6.36075e-09	3.48675e-08	tropomyosin 4 [Source:VGNC Symbol;Acc:VGNC:47744]
ENSCAFG00000012233	ENSCAFG00000012233	1261.39	1.10583	0.179072	6.17535	6.60186e-10	4.19781e-09
ENSCAFG00000006800	FZD10	8.96686	1.10578	0.578095	1.91279	0.0557744	0.0890199	frizzled class receptor 10 [Source:VGNC Symbol;Acc:VGNC:41029]
ENSCAFG00000000953	CYB5R3	140.845	1.10541	0.210998	5.23894	1.61499e-07	7.16273e-07	cytochrome b5 reductase 3 [Source:VGNC Symbol;Acc:VGNC:50283]
ENSCAFG00000019259	MRPL20	2520.51	1.10514	0.179823	6.14573	7.95944e-10	5.00089e-09	mitochondrial ribosomal protein L20 [Source:VGNC Symbol;Acc:VGNC:43385]
ENSCAFG00000046442	ENSCAFG00000046442	1436.54	1.10465	0.20098	5.49632	3.87797e-08	1.8945e-07
ENSCAFG00000010716	TPCN2	892.065	1.10455	0.130842	8.44188	3.12279e-17	5.44551e-16	two pore segment channel 2 [Source:VGNC Symbol;Acc:VGNC:47733]
ENSCAFG00000001406	MKLN1	25305.3	1.10423	0.27664	3.99158	6.56354e-05	0.000188459	muskelin 1 [Source:VGNC Symbol;Acc:VGNC:43250]
ENSCAFG00000032601	DRG1	2324.33	1.10408	0.167511	6.59112	4.36518e-11	3.29322e-10	developmentally regulated GTP binding protein 1 [Source:VGNC Symbol;Acc:VGNC:40097]
ENSCAFG00000011824	B3GNT5	468.082	1.10288	0.178274	6.18643	6.15416e-10	3.92988e-09	UDP-GlcNAc:betaGal beta-1,3-N-acetylglucosaminyltransferase 5 [Source:VGNC Symbol;Acc:VGNC:38343]
ENSCAFG00000048514	FAM229A	69.2778	1.10282	0.215328	5.12157	3.02999e-07	1.2905e-06	family with sequence similarity 229 member A [Source:HGNC Symbol;Acc:HGNC:44652]
ENSCAFG00000001909	KIF24	154.02	1.10269	0.296174	3.72313	0.00019677	0.000518012	kinesin family member 24 [Source:VGNC Symbol;Acc:VGNC:42399]
ENSCAFG00000009309	LOC100856622	1327.78	1.10208	0.136857	8.05279	8.0928e-16	1.19354e-14	protein downstream neighbor of Son [Source:NCBI gene;Acc:100856622]
ENSCAFG00000015778	HSH2D	247.408	1.10189	0.240387	4.58382	4.56557e-06	1.60463e-05	hematopoietic SH2 domain containing [Source:VGNC Symbol;Acc:VGNC:41818]
ENSCAFG00000017535	KIF23	272.057	1.10106	0.279172	3.94401	8.01296e-05	0.000226513	kinesin family member 23 [Source:VGNC Symbol;Acc:VGNC:59116]
ENSCAFG00000015744	GRIPAP1	5498.82	1.10089	0.114954	9.57677	1.00127e-21	3.28037e-20	GRIP1 associated protein 1 [Source:VGNC Symbol;Acc:VGNC:41500]
ENSCAFG00000013314	NCF2	10641.8	1.10037	0.151534	7.26155	3.82684e-13	3.94762e-12	neutrophil cytosolic factor 2 [Source:VGNC Symbol;Acc:VGNC:43650]
ENSCAFG00000025332	LOC476006	1383.58	1.09902	0.183168	6.00007	1.97232e-09	1.16328e-08	glutathione S-transferase P-like [Source:NCBI gene;Acc:476006]
ENSCAFG00000010095	ATP6V1B2	3881.17	1.09899	0.150145	7.31956	2.48781e-13	2.64494e-12	ATPase H+ transporting V1 subunit B2 [Source:VGNC Symbol;Acc:VGNC:38277]
ENSCAFG00000023575	MINDY3	3321.04	1.09896	0.227799	4.82427	1.4052e-06	5.36685e-06	MINDY lysine 48 deubiquitinase 3 [Source:VGNC Symbol;Acc:VGNC:49794]
ENSCAFG00000025296	CLEC1B	4697.62	1.09832	0.255551	4.29785	1.72465e-05	5.48414e-05	C-type lectin domain family 1 member B [Source:VGNC Symbol;Acc:VGNC:49802]
ENSCAFG00000011445	B4GALT5	3468.35	1.09634	0.11704	9.36722	7.44703e-21	2.16704e-19	beta-1,4-galactosyltransferase 5 [Source:VGNC Symbol;Acc:VGNC:38353]
ENSCAFG00000013298	SYCE1	14.2129	1.0962	0.636914	1.7211	0.085232	0.129451	synaptonemal complex central element protein 1 [Source:VGNC Symbol;Acc:VGNC:47014]
ENSCAFG00000010700	CCND1	60.3682	1.09542	0.251167	4.36132	1.2928e-05	4.20608e-05	cyclin D1 [Source:VGNC Symbol;Acc:VGNC:54266]
ENSCAFG00000023401	ENSCAFG00000023401	57737	1.0947	0.219731	4.98199	6.29322e-07	2.55713e-06	cytochrome P450 family 4 subfamily F member 22 [Source:HGNC Symbol;Acc:HGNC:26820]
ENSCAFG00000020404	CRYZ	633.723	1.09408	0.11456	9.55029	1.29337e-21	4.15031e-20	crystallin zeta [Source:NCBI gene;Acc:611431]
ENSCAFG00000018262	ENSCAFG00000018262	5481.62	1.09371	0.101977	10.725	7.76876e-27	4.78903e-25	patatin like phospholipase domain containing 6 [Source:VGNC Symbol;Acc:VGNC:44756]
ENSCAFG00000009569	SPP1	401.067	1.09351	0.258013	4.2382	2.25314e-05	7.03107e-05	secreted phosphoprotein 1 [Source:VGNC Symbol;Acc:VGNC:46756]
ENSCAFG00000008716	MTHFD2	363.057	1.09299	0.230565	4.7405	2.13197e-06	7.89794e-06	methylenetetrahydrofolate dehydrogenase (NADP+ dependent) 2, methenyltetrahydrofolate cyclohydrolase [Source:HGNC Symbol;Acc:HGNC:7434]
ENSCAFG00000011834	NOSTRIN	874.717	1.09236	0.287991	3.79305	0.000148806	0.000400205	nitric oxide synthase trafficking [Source:VGNC Symbol;Acc:VGNC:43897]
ENSCAFG00000010734	ZMYND8	6899.93	1.09235	0.163112	6.69692	2.12857e-11	1.68263e-10	zinc finger MYND-type containing 8 [Source:VGNC Symbol;Acc:VGNC:48654]
ENSCAFG00000010052	CTSD	4102.22	1.09225	0.153758	7.10371	1.21455e-12	1.16205e-11	cathepsin D [Source:NCBI gene;Acc:483662]
ENSCAFG00000003939	HBP1	4090.63	1.09224	0.102331	10.6737	1.35191e-26	8.0856e-25	HMG-box transcription factor 1 [Source:VGNC Symbol;Acc:VGNC:41611]
ENSCAFG00000032142	PDE1B	27.3643	1.09154	0.433677	2.51695	0.0118377	0.0221366	phosphodiesterase 1B [Source:VGNC Symbol;Acc:VGNC:44349]
ENSCAFG00000015049	CDA	4751.29	1.09067	0.169225	6.44513	1.155e-10	8.17399e-10	cytidine deaminase [Source:VGNC Symbol;Acc:VGNC:38983]
ENSCAFG00000015045	PINK1	1549.92	1.09016	0.137862	7.90761	2.62372e-15	3.64392e-14	PTEN induced kinase 1 [Source:VGNC Symbol;Acc:VGNC:44567]
ENSCAFG00000012333	PPP1R3D	452.113	1.08938	0.21574	5.04952	4.4292e-07	1.84452e-06	protein phosphatase 1 regulatory subunit 3D [Source:VGNC Symbol;Acc:VGNC:44899]
ENSCAFG00000009698	NDUFB8	1742.62	1.08936	0.179251	6.0773	1.22222e-09	7.47205e-09	NADH:ubiquinone oxidoreductase subunit B8 [Source:VGNC Symbol;Acc:VGNC:53001]
ENSCAFG00000001358	AGTPBP1	4602.18	1.08867	0.166814	6.52624	6.74421e-11	4.93954e-10	ATP/GTP binding protein 1 [Source:VGNC Symbol;Acc:VGNC:37719]
ENSCAFG00000007939	KCNB2	16.8373	1.0883	0.515408	2.11153	0.0347269	0.0585165	potassium voltage-gated channel subfamily B member 2 [Source:NCBI gene;Acc:403925]
ENSCAFG00000013467	POR	2867.37	1.08732	0.188555	5.7666	8.08881e-09	4.37599e-08	cytochrome p450 oxidoreductase [Source:VGNC Symbol;Acc:VGNC:44820]
ENSCAFG00000023057	MICALL2	113.778	1.0873	0.176788	6.15029	7.73396e-10	4.87229e-09	MICAL like 2 [Source:VGNC Symbol;Acc:VGNC:54329]
ENSCAFG00000002743	ENSCAFG00000002743	351.554	1.08645	0.14239	7.63011	2.3455e-14	2.85668e-13
ENSCAFG00000019015	LRG1	958.33	1.08467	0.23496	4.61639	3.90474e-06	1.38554e-05	leucine rich alpha-2-glycoprotein 1 [Source:VGNC Symbol;Acc:VGNC:42765]
ENSCAFG00000006948	ALOX5	16969	1.08432	0.218416	4.96448	6.8887e-07	2.78141e-06	arachidonate 5-lipoxygenase [Source:VGNC Symbol;Acc:VGNC:37813]
ENSCAFG00000030240	ENSCAFG00000030240	169.559	1.08404	0.58932	1.83947	0.0658464	0.103025	dual specificity phosphatase 4 [Source:HGNC Symbol;Acc:HGNC:3070]
ENSCAFG00000003825	MATN3	7.14862	1.08381	0.422782	2.56351	0.0103619	0.019625	matrilin 3 [Source:VGNC Symbol;Acc:VGNC:43041]
ENSCAFG00000009336	MYBL2	156.779	1.08371	0.22831	4.74664	2.06822e-06	7.68e-06	MYB proto-oncogene like 2 [Source:VGNC Symbol;Acc:VGNC:43521]
ENSCAFG00000006502	TPP1	444.787	1.08336	0.235041	4.60924	4.04153e-06	1.43046e-05	tripeptidyl peptidase 1 [Source:VGNC Symbol;Acc:VGNC:47747]
ENSCAFG00000019788	SLC16A4	7.41719	1.08327	0.515738	2.10044	0.0356904	0.0599604	solute carrier family 16 member 4 [Source:VGNC Symbol;Acc:VGNC:46243]
ENSCAFG00000031727	STC2	149.824	1.08303	0.534605	2.02584	0.0427808	0.0704987	stanniocalcin 2 [Source:VGNC Symbol;Acc:VGNC:46896]
ENSCAFG00000012111	NDUFB3	681.375	1.0825	0.1043	10.3787	3.09885e-25	1.5336e-23	NADH:ubiquinone oxidoreductase subunit B3 [Source:VGNC Symbol;Acc:VGNC:43702]
ENSCAFG00000028688	SRXN1	481.408	1.08248	0.189433	5.71434	1.10133e-08	5.84593e-08	sulfiredoxin 1 [Source:VGNC Symbol;Acc:VGNC:46822]
ENSCAFG00000016265	RELL1	5749.71	1.08239	0.168376	6.4284	1.28955e-10	9.08049e-10	RELT like 1 [Source:VGNC Symbol;Acc:VGNC:45468]
ENSCAFG00000003973	SLC37A3	2323	1.08215	0.138344	7.82217	5.19187e-15	6.97627e-14	solute carrier family 37 member 3 [Source:VGNC Symbol;Acc:VGNC:46388]
ENSCAFG00000001220	CDC25C	2303.41	1.082	0.298926	3.61963	0.000295019	0.000753908	cell division cycle 25C [Source:VGNC Symbol;Acc:VGNC:38991]
ENSCAFG00000014138	SUN3	24.8903	1.08195	0.271502	3.98505	6.74655e-05	0.000193043	Sad1 and UNC84 domain containing 3 [Source:VGNC Symbol;Acc:VGNC:46986]
ENSCAFG00000019240	SERPINF2	9.83631	1.08159	0.395933	2.73174	0.0063	0.012526	serpin family F member 2 [Source:VGNC Symbol;Acc:VGNC:46040]
ENSCAFG00000000989	SERINC1	7394.15	1.08136	0.102103	10.5909	3.28486e-26	1.84675e-24	serine incorporator 1 [Source:VGNC Symbol;Acc:VGNC:46019]
ENSCAFG00000003930	NDUFB2	2421.96	1.08105	0.174027	6.21193	5.23365e-10	3.37892e-09	NADH:ubiquinone oxidoreductase subunit B2 [Source:VGNC Symbol;Acc:VGNC:43701]
ENSCAFG00000011524	PTPRU	1053.31	1.0806	0.322933	3.34622	0.000819223	0.00193581	protein tyrosine phosphatase receptor type U [Source:VGNC Symbol;Acc:VGNC:45200]
ENSCAFG00000008373	IL7	35.2856	1.08006	0.371031	2.91097	0.00360307	0.00756628	interleukin 7 [Source:VGNC Symbol;Acc:VGNC:41995]
ENSCAFG00000016823	PAPLN	15.41	1.07967	0.43435	2.48571	0.0129293	0.0239548	papilin, proteoglycan like sulfated glycoprotein [Source:VGNC Symbol;Acc:VGNC:49735]
ENSCAFG00000043524	ENSCAFG00000043524	29.8106	1.07949	0.383964	2.81144	0.00493202	0.0100405
ENSCAFG00000015246	PLD1	8052.15	1.07943	0.191361	5.64082	1.69241e-08	8.69399e-08	phospholipase D1 [Source:VGNC Symbol;Acc:VGNC:44660]
ENSCAFG00000041406	ENSCAFG00000041406	95.0121	1.0793	0.273286	3.94933	7.83705e-05	0.000221719
ENSCAFG00000003039	ENSCAFG00000003039	4.97123	1.0777	0.47086	2.2888	0.0220912	0.0388844
ENSCAFG00000047497	PARVB	1008.6	1.07667	0.280607	3.83693	0.000124583	0.000340068	parvin beta [Source:HGNC Symbol;Acc:HGNC:14653]
ENSCAFG00000018469	FLCN	1206.67	1.07624	0.134509	8.0012	1.2321e-15	1.77977e-14	folliculin [Source:NCBI gene;Acc:479529]
ENSCAFG00000000889	CALHM5	173.486	1.07422	0.256919	4.18117	2.90019e-05	8.85385e-05	calcium homeostasis modulator family member 5 [Source:VGNC Symbol;Acc:VGNC:56914]
ENSCAFG00000014379	LSM12	565.902	1.07376	0.154526	6.94872	3.68606e-12	3.30613e-11	LSM12 homolog [Source:VGNC Symbol;Acc:VGNC:42840]
ENSCAFG00000010193	ENSCAFG00000010193	7096.14	1.07335	0.126373	8.49349	2.0052e-17	3.61322e-16	glucuronidase beta [Source:VGNC Symbol;Acc:VGNC:54034]
ENSCAFG00000008786	NNAT	10.599	1.07309	0.517934	2.07186	0.0382782	0.0638804	neuronatin [Source:VGNC Symbol;Acc:VGNC:43868]
ENSCAFG00000019797	UBE4B	1320.62	1.07291	0.174972	6.13186	8.6856e-10	5.42079e-09	ubiquitination factor E4B [Source:VGNC Symbol;Acc:VGNC:48073]
ENSCAFG00000016786	DNAH2	55.8434	1.07276	0.295578	3.62937	0.000284114	0.00072909	dynein axonemal heavy chain 2 [Source:VGNC Symbol;Acc:VGNC:57368]
ENSCAFG00000004892	DEDD2	1366.69	1.07272	0.134455	7.97826	1.48416e-15	2.11346e-14	death effector domain containing 2 [Source:VGNC Symbol;Acc:VGNC:39873]
ENSCAFG00000032630	UBL5	513.334	1.0722	0.174225	6.15409	7.55091e-10	4.76551e-09	ubiquitin like 5 [Source:VGNC Symbol;Acc:VGNC:48078]
ENSCAFG00000011005	TCF7L2	58.5975	1.07198	0.322365	3.32537	0.000883009	0.00207363	transcription factor 7 like 2 [Source:VGNC Symbol;Acc:VGNC:47200]
ENSCAFG00000044628	FAM72A	164.468	1.07175	0.225754	4.74743	2.06018e-06	7.65825e-06	family with sequence similarity 72 member A [Source:NCBI gene;Acc:607371]
ENSCAFG00000016995	PGF	6.39751	1.07133	0.506612	2.1147	0.0344559	0.0581017	placental growth factor [Source:VGNC Symbol;Acc:VGNC:44457]
ENSCAFG00000016677	NCAPG	1519.06	1.06829	0.254165	4.20313	2.63244e-05	8.09961e-05	non-SMC condensin I complex subunit G [Source:VGNC Symbol;Acc:VGNC:43641]
ENSCAFG00000003121	ENSCAFG00000003121	28.6811	1.068	0.334378	3.19398	0.00140324	0.00317389
ENSCAFG00000046525	ENSCAFG00000046525	89.9032	1.06724	0.385948	2.76524	0.00568807	0.0114323
ENSCAFG00000023756	GNAS	57844.8	1.06711	0.271735	3.92704	8.59983e-05	0.00024179	GNAS complex locus [Source:VGNC Symbol;Acc:VGNC:54650]
ENSCAFG00000008409	VEGFC	304.31	1.06593	0.19814	5.37967	7.46214e-08	3.4844e-07	vascular endothelial growth factor C [Source:VGNC Symbol;Acc:VGNC:48252]
ENSCAFG00000016522	PLOD1	1271.86	1.06514	0.199936	5.3274	9.9626e-08	4.56552e-07	Canis lupus familiaris procollagen-lysine,2-oxoglutarate 5-dioxygenase 1 (PLOD1), mRNA. [Source:RefSeq mRNA;Acc:NM_001284442]
ENSCAFG00000008236	ARHGAP11A	397.964	1.0642	0.224753	4.73499	2.19071e-06	8.10275e-06	Rho GTPase activating protein 11A [Source:HGNC Symbol;Acc:HGNC:15783]
ENSCAFG00000013980	CDCA5	41.2295	1.06367	0.309777	3.43367	0.000595465	0.00144297	cell division cycle associated 5 [Source:VGNC Symbol;Acc:VGNC:39015]
ENSCAFG00000007303	GPI	3981.2	1.06333	0.143795	7.39479	1.41637e-13	1.56011e-12	glucose-6-phosphate isomerase [Source:VGNC Symbol;Acc:VGNC:41381]
ENSCAFG00000018083	TMEM164	1163.26	1.06272	0.150455	7.06339	1.62487e-12	1.5317e-11	transmembrane protein 164 [Source:VGNC Symbol;Acc:VGNC:47491]
ENSCAFG00000007817	CCDC62	862.79	1.06218	0.263772	4.02687	5.65253e-05	0.000164179	coiled-coil domain containing 62 [Source:VGNC Symbol;Acc:VGNC:52925]
ENSCAFG00000017137	TENM2	371.142	1.06209	0.287208	3.698	0.000217306	0.00056844	teneurin transmembrane protein 2 [Source:VGNC Symbol;Acc:VGNC:47247]
ENSCAFG00000020040	AGL	4382.38	1.06146	0.139376	7.61577	2.62132e-14	3.16518e-13	amylo-alpha-1, 6-glucosidase, 4-alpha-glucanotransferase [Source:VGNC Symbol;Acc:VGNC:37704]
ENSCAFG00000013220	ELOA	4378.36	1.06084	0.115987	9.14616	5.8993e-20	1.47535e-18	elongin A [Source:VGNC Symbol;Acc:VGNC:54720]
ENSCAFG00000006621	WDR62	57.8523	1.05947	0.223914	4.73162	2.22737e-06	8.2275e-06	WD repeat domain 62 [Source:VGNC Symbol;Acc:VGNC:48380]
ENSCAFG00000013983	COL13A1	5.51106	1.05818	0.498345	2.1234	0.0337207	0.056985	collagen type XIII alpha 1 chain [Source:VGNC Symbol;Acc:VGNC:39459]
ENSCAFG00000019522	ENSCAFG00000019522	16.2031	1.05775	0.437045	2.42023	0.0155107	0.0282644	ectonucleoside triphosphate diphosphohydrolase 2 [Source:VGNC Symbol;Acc:VGNC:40381]
ENSCAFG00000002387	COX5B	2384.11	1.0574	0.137596	7.68483	1.53206e-14	1.91746e-13	cytochrome c oxidase subunit 5B [Source:VGNC Symbol;Acc:VGNC:39540]
ENSCAFG00000017024	ZC2HC1C	4.33906	1.05702	0.568577	1.85906	0.063019	0.0991749	zinc finger C2HC-type containing 1C [Source:VGNC Symbol;Acc:VGNC:48549]
ENSCAFG00000009800	HERC5	1032.62	1.05671	0.311246	3.3951	0.000686039	0.00164236
ENSCAFG00000009809	PHACTR1	2058.49	1.05539	0.125142	8.43352	3.35411e-17	5.82719e-16	phosphatase and actin regulator 1 [Source:VGNC Symbol;Acc:VGNC:49769]
ENSCAFG00000004031	STIL	1687.26	1.05461	0.243266	4.33521	1.45624e-05	4.68792e-05	STIL centriolar assembly protein [Source:VGNC Symbol;Acc:VGNC:46900]
ENSCAFG00000013662	CDC42EP2	7.47869	1.05417	0.492237	2.1416	0.0322261	0.0547422	CDC42 effector protein 2 [Source:VGNC Symbol;Acc:VGNC:39001]
ENSCAFG00000012140	PRC1	2641.56	1.0536	0.25709	4.09817	4.16425e-05	0.000123426	protein regulator of cytokinesis 1 [Source:VGNC Symbol;Acc:VGNC:44941]
ENSCAFG00000016450	RAB24	3695.93	1.05295	0.155462	6.77301	1.26127e-11	1.0385e-10	RAB24, member RAS oncogene family [Source:VGNC Symbol;Acc:VGNC:45264]
ENSCAFG00000014342	ENSCAFG00000014342	11626.8	1.05205	0.139443	7.54464	4.53554e-14	5.32113e-13	KIAA0232 [Source:VGNC Symbol;Acc:VGNC:42342]
ENSCAFG00000004061	ELSPBP1	81.01	1.05112	0.237433	4.42699	9.55555e-06	3.18556e-05	epididymal sperm binding protein 1 [Source:VGNC Symbol;Acc:VGNC:40330]
ENSCAFG00000012155	LPGAT1	7556.81	1.05022	0.164589	6.3809	1.76047e-10	1.21232e-09	lysophosphatidylglycerol acyltransferase 1 [Source:VGNC Symbol;Acc:VGNC:42750]
ENSCAFG00000031326	CEBPB	2368.86	1.04989	0.221375	4.74256	2.1103e-06	7.82591e-06	CCAAT enhancer binding protein beta [Source:VGNC Symbol;Acc:VGNC:54618]
ENSCAFG00000029200	ENSCAFG00000029200	952.814	1.04904	0.274934	3.81559	0.000135856	0.000368124
ENSCAFG00000005272	SEC22C	417.944	1.04862	0.199631	5.25279	1.49813e-07	6.66756e-07	SEC22 homolog C, vesicle trafficking protein [Source:VGNC Symbol;Acc:VGNC:45968]
ENSCAFG00000011140	KIF14	2779.47	1.04834	0.224959	4.66015	3.15983e-06	1.13468e-05	kinesin family member 14 [Source:VGNC Symbol;Acc:VGNC:42383]
ENSCAFG00000009360	ANO6	6211.91	1.0478	0.142923	7.33125	2.28016e-13	2.43708e-12	anoctamin 6 [Source:VGNC Symbol;Acc:VGNC:37929]
ENSCAFG00000009805	NAP1L5	7.50036	1.04627	0.37157	2.81581	0.00486538	0.00991919	nucleosome assembly protein 1 like 5 [Source:VGNC Symbol;Acc:VGNC:43618]
ENSCAFG00000004662	EMILIN1	572.567	1.04613	0.186575	5.60703	2.05826e-08	1.04474e-07	elastin microfibril interfacer 1 [Source:VGNC Symbol;Acc:VGNC:40343]
ENSCAFG00000003191	ENSCAFG00000003191	183.759	1.04528	0.178236	5.86459	4.50246e-09	2.51819e-08
ENSCAFG00000006585	ALOX5AP	6243.24	1.04412	0.178806	5.83943	5.23802e-09	2.90875e-08	arachidonate 5-lipoxygenase activating protein [Source:VGNC Symbol;Acc:VGNC:59072]
ENSCAFG00000006446	ULK1	873.987	1.04375	0.161421	6.46604	1.00607e-10	7.18148e-10	unc-51 like autophagy activating kinase 1 [Source:VGNC Symbol;Acc:VGNC:48128]
ENSCAFG00000016249	PGM2	9524.14	1.04348	0.0972489	10.73	7.35846e-27	4.57624e-25	phosphoglucomutase 2 [Source:VGNC Symbol;Acc:VGNC:44464]
ENSCAFG00000010409	RHBDD1	3971.5	1.04302	0.255839	4.07688	4.56446e-05	0.000134465	rhomboid domain containing 1 [Source:VGNC Symbol;Acc:VGNC:45543]
ENSCAFG00000007357	ACVR1B	1677.5	1.04273	0.180233	5.78543	7.23251e-09	3.93699e-08	activin A receptor type 1B [Source:VGNC Symbol;Acc:VGNC:37562]
ENSCAFG00000016330	CLN8	645.658	1.0424	0.141112	7.38708	1.50083e-13	1.64541e-12	CLN8 transmembrane ER and ERGIC protein [Source:NCBI gene;Acc:488558]
ENSCAFG00000012423	CCS	1195.77	1.04198	0.151039	6.89872	5.24725e-12	4.59503e-11	copper chaperone for superoxide dismutase [Source:VGNC Symbol;Acc:VGNC:38919]
ENSCAFG00000004267	HADHA	5218.23	1.04158	0.128174	8.12629	4.42637e-16	6.74986e-15	hydroxyacyl-CoA dehydrogenase trifunctional multienzyme complex subunit alpha [Source:VGNC Symbol;Acc:VGNC:49107]
ENSCAFG00000017130	NUPR1	164.296	1.0412	0.401461	2.59353	0.00949959	0.0181532	nuclear protein 1, transcriptional regulator [Source:VGNC Symbol;Acc:VGNC:54052]
ENSCAFG00000002771	RTN4	1679.88	1.04115	0.194011	5.36646	8.02969e-08	3.72959e-07	reticulon 4 [Source:VGNC Symbol;Acc:VGNC:54541]
ENSCAFG00000003663	GSN	7543.13	1.04111	0.142851	7.28811	3.14342e-13	3.28237e-12	gelsolin [Source:VGNC Symbol;Acc:VGNC:41532]
ENSCAFG00000029260	ENSCAFG00000029260	2819.36	1.04102	0.494196	2.1065	0.0351611	0.0591772	histone H2A type 1-E [Source:NCBI gene;Acc:106558252]
ENSCAFG00000013792	STARD5	150.184	1.04094	0.159133	6.54134	6.09712e-11	4.49371e-10	StAR related lipid transfer domain containing 5 [Source:VGNC Symbol;Acc:VGNC:46885]
ENSCAFG00000041082	ENSCAFG00000041082	1026.81	1.04042	0.648775	1.60367	0.108787	0.160441
ENSCAFG00000017476	FEM1B	2355.7	1.03987	0.158861	6.5458	5.91786e-11	4.37305e-10	fem-1 homolog B [Source:VGNC Symbol;Acc:VGNC:40816]
ENSCAFG00000017884	INO80C	657.09	1.03985	0.189955	5.47416	4.39591e-08	2.1305e-07	INO80 complex subunit C [Source:HGNC Symbol;Acc:HGNC:26994]
ENSCAFG00000013697	C17H1orf162	1267.75	1.0389	0.238505	4.35588	1.32536e-05	4.30406e-05	chromosome 17 C1orf162 homolog [Source:VGNC Symbol;Acc:VGNC:49218]
ENSCAFG00000011091	XG	534.69	1.0386	0.213654	4.86114	1.16713e-06	4.52275e-06	Xg glycoprotein [Source:VGNC Symbol;Acc:VGNC:48449]
ENSCAFG00000003539	CLSPN	639.242	1.03814	0.185679	5.59108	2.25665e-08	1.13781e-07	claspin [Source:VGNC Symbol;Acc:VGNC:39362]
ENSCAFG00000015113	QDPR	2544.14	1.03812	0.235646	4.40541	1.05585e-05	3.49259e-05	quinoid dihydropteridine reductase [Source:VGNC Symbol;Acc:VGNC:45231]
ENSCAFG00000014412	LPCAT3	828.537	1.03762	0.125196	8.28795	1.15219e-16	1.89183e-15	lysophosphatidylcholine acyltransferase 3 [Source:VGNC Symbol;Acc:VGNC:54322]
ENSCAFG00000020001	DOLPP1	18.4167	1.03756	0.376574	2.75527	0.00586441	0.011738	dolichyldiphosphatase 1 [Source:VGNC Symbol;Acc:VGNC:40061]
ENSCAFG00000011479	ENSCAFG00000011479	2193.51	1.03749	0.264378	3.92426	8.69977e-05	0.000244489	DNA polymerase theta [Source:HGNC Symbol;Acc:HGNC:9186]
ENSCAFG00000017198	NOXRED1	337.64	1.037	0.19326	5.3658	8.05926e-08	3.74208e-07	NADP dependent oxidoreductase domain containing 1 [Source:HGNC Symbol;Acc:HGNC:20487]
ENSCAFG00000041170	JTB	1680.22	1.03694	0.122819	8.44288	3.09603e-17	5.41228e-16	jumping translocation breakpoint [Source:HGNC Symbol;Acc:HGNC:6201]
ENSCAFG00000017223	ZDHHC15	40.6602	1.03671	0.294972	3.51461	0.000440394	0.00109051	zinc finger DHHC-type containing 15 [Source:VGNC Symbol;Acc:VGNC:48581]
ENSCAFG00000041361	ENSCAFG00000041361	37.3866	1.03584	0.606291	1.70848	0.0875472	0.13258
ENSCAFG00000015251	NAA30	1347.72	1.03554	0.151236	6.84715	7.53332e-12	6.44546e-11	N(alpha)-acetyltransferase 30, NatC catalytic subunit [Source:VGNC Symbol;Acc:VGNC:50549]
ENSCAFG00000016911	RIT1	3131.65	1.0349	0.160036	6.46667	1.00183e-10	7.15485e-10	Ras like without CAAX 1 [Source:VGNC Symbol;Acc:VGNC:45600]
ENSCAFG00000017211	HAX1	1298.8	1.03352	0.174019	5.93912	2.86553e-09	1.64926e-08	HCLS1 associated protein X-1 [Source:HGNC Symbol;Acc:HGNC:16915]
ENSCAFG00000006145	QPCT	4211.83	1.03257	0.192349	5.36823	7.95145e-08	3.70059e-07	glutaminyl-peptide cyclotransferase [Source:VGNC Symbol;Acc:VGNC:45233]
ENSCAFG00000032695	FGF10	129.007	1.03231	0.255076	4.04708	5.18604e-05	0.000151475	fibroblast growth factor 10 [Source:VGNC Symbol;Acc:VGNC:40839]
ENSCAFG00000001255	ENSCAFG00000001255	6140.31	1.03187	0.166705	6.18977	6.02507e-10	3.85445e-09	trinucleotide repeat containing adaptor 6B [Source:HGNC Symbol;Acc:HGNC:29190]
ENSCAFG00000018042	SNX33	5.96606	1.03124	0.53251	1.93657	0.0527977	0.0848567	sorting nexin 33 [Source:VGNC Symbol;Acc:VGNC:46640]
ENSCAFG00000003215	SLC31A1	73.5859	1.03108	0.182454	5.65115	1.59377e-08	8.23548e-08	solute carrier family 31 member 1 [Source:VGNC Symbol;Acc:VGNC:51761]
ENSCAFG00000003744	ORC1	347.82	1.03098	0.230093	4.48069	7.44005e-06	2.52322e-05	origin recognition complex subunit 1 [Source:VGNC Symbol;Acc:VGNC:44140]
ENSCAFG00000023507	CNPPD1	1452.04	1.02956	0.128346	8.0218	1.04209e-15	1.52251e-14	cyclin Pas1/PHO80 domain containing 1 [Source:VGNC Symbol;Acc:VGNC:39422]
ENSCAFG00000011083	NDUFS8	3344.72	1.02795	0.216179	4.75511	1.98336e-06	7.39028e-06	NADH:ubiquinone oxidoreductase core subunit S8 [Source:VGNC Symbol;Acc:VGNC:51883]
ENSCAFG00000011961	TICRR	372.736	1.02757	0.217547	4.72343	2.31903e-06	8.53022e-06	TOPBP1 interacting checkpoint and replication regulator [Source:VGNC Symbol;Acc:VGNC:47365]
ENSCAFG00000017528	HSF5	50.0825	1.02748	0.25324	4.05734	4.96341e-05	0.000145395	heat shock transcription factor 5 [Source:VGNC Symbol;Acc:VGNC:41817]
ENSCAFG00000010720	SMNDC1	386.514	1.02642	0.154108	6.66035	2.73173e-11	2.12124e-10	survival motor neuron domain containing 1 [Source:VGNC Symbol;Acc:VGNC:46564]
ENSCAFG00000020278	ENSCAFG00000020278	3042.75	1.02606	0.279091	3.67643	0.000236518	0.000615262	component of oligomeric golgi complex 8 [Source:NCBI gene;Acc:489737]
ENSCAFG00000009795	ATP1A1	6396.42	1.02587	0.142582	7.19497	6.24742e-13	6.2319e-12	ATPase Na+/K+ transporting subunit alpha 1 [Source:VGNC Symbol;Acc:VGNC:38245]
ENSCAFG00000003644	STARD3NL	2441.11	1.02551	0.14966	6.85232	7.26634e-12	6.23875e-11	STARD3 N-terminal like [Source:VGNC Symbol;Acc:VGNC:46883]
ENSCAFG00000005122	ST6GALNAC2	899.205	1.02545	0.196945	5.20678	1.92142e-07	8.39204e-07	ST6 N-acetylgalactosaminide alpha-2,6-sialyltransferase 2 [Source:VGNC Symbol;Acc:VGNC:54367]
ENSCAFG00000016437	MXD3	194.658	1.02533	0.197623	5.1883	2.12228e-07	9.23772e-07	MAX dimerization protein 3 [Source:VGNC Symbol;Acc:VGNC:51904]
ENSCAFG00000046728	ENSCAFG00000046728	28.0725	1.02515	1.08539	0.944497	0.344916	0.430685
ENSCAFG00000029285	ENSCAFG00000029285	11.8662	1.02498	0.537179	1.90807	0.0563817	0.0898973
ENSCAFG00000009638	ABCG2	905.101	1.02497	0.295056	3.47383	0.00051309	0.00125723	ATP binding cassette subfamily G member 2 [Source:VGNC Symbol;Acc:VGNC:49113]
ENSCAFG00000017523	PAQR5	43.2314	1.02497	0.289189	3.54429	0.000393675	0.000983664	progestin and adipoQ receptor family member 5 [Source:VGNC Symbol;Acc:VGNC:44261]
ENSCAFG00000002671	SP4	3985.91	1.02496	0.152654	6.71425	1.89039e-11	1.5045e-10	Sp4 transcription factor [Source:VGNC Symbol;Acc:VGNC:46687]
ENSCAFG00000007681	MFAP3L	2703.33	1.02466	0.132542	7.73079	1.06879e-14	1.37437e-13	microfibril associated protein 3 like [Source:VGNC Symbol;Acc:VGNC:43189]
ENSCAFG00000024926	DGAT1	385.454	1.02465	0.153545	6.67327	2.50168e-11	1.95557e-10	diacylglycerol O-acyltransferase 1 [Source:VGNC Symbol;Acc:VGNC:39912]
ENSCAFG00000032155	L1TD1	4.46911	1.0243	0.731853	1.39959	0.161636	0.225869	LINE1 type transposase domain containing 1 [Source:HGNC Symbol;Acc:HGNC:25595]
ENSCAFG00000013488	TMEM52B	6.97099	1.02407	0.513205	1.99544	0.0459946	0.075169	transmembrane protein 52B [Source:HGNC Symbol;Acc:HGNC:26438]
ENSCAFG00000004598	UBP1	6200.05	1.02345	0.156619	6.53466	6.37544e-11	4.689e-10	upstream binding protein 1 [Source:VGNC Symbol;Acc:VGNC:52909]
ENSCAFG00000008877	BUB1B	3605.02	1.02292	0.255146	4.00917	6.09324e-05	0.000175962	BUB1 mitotic checkpoint serine/threonine kinase B [Source:VGNC Symbol;Acc:VGNC:38566]
ENSCAFG00000030465	FTH1	12302.3	1.02113	0.216025	4.7269	2.27968e-06	8.39646e-06	ferritin, heavy polypeptide 1 [Source:NCBI gene;Acc:403631]
ENSCAFG00000042023	ENSCAFG00000042023	605.221	1.0211	0.214324	4.76428	1.8953e-06	7.09978e-06
ENSCAFG00000012353	FURIN	1750.25	1.02057	0.159783	6.38724	1.68907e-10	1.16715e-09	furin, paired basic amino acid cleaving enzyme [Source:VGNC Symbol;Acc:VGNC:41010]
ENSCAFG00000015071	ATG9A	156.099	1.02001	0.18191	5.60722	2.056e-08	1.04397e-07	autophagy related 9A [Source:VGNC Symbol;Acc:VGNC:38228]
ENSCAFG00000049243	ENSCAFG00000049243	6.60569	1.01934	0.803142	1.26919	0.204372	0.276996
ENSCAFG00000015939	CPLANE2	178.034	1.01922	0.204964	4.97266	6.60397e-07	2.67446e-06	ciliogenesis and planar polarity effector 2 [Source:VGNC Symbol;Acc:VGNC:45774]
ENSCAFG00000003243	ANLN	840.249	1.01899	0.184669	5.51795	3.42976e-08	1.6855e-07	anillin actin binding protein [Source:VGNC Symbol;Acc:VGNC:37922]
ENSCAFG00000003252	AOAH	13717.9	1.01843	0.144932	7.027	2.11025e-12	1.95644e-11	acyloxyacyl hydrolase [Source:VGNC Symbol;Acc:VGNC:37946]
ENSCAFG00000013321	LOC608513	530.854	1.01843	0.216425	4.70572	2.52966e-06	9.2277e-06	uncharacterized LOC608513 [Source:NCBI gene;Acc:608513]
ENSCAFG00000013354	BDH1	1198.3	1.0183	0.191421	5.31969	1.03944e-07	4.74481e-07	3-hydroxybutyrate dehydrogenase 1 [Source:VGNC Symbol;Acc:VGNC:38422]
ENSCAFG00000017792	LOC403555	682.078	1.01763	0.110196	9.23481	2.58748e-20	6.88769e-19	SET translocation [Source:NCBI gene;Acc:403555]
ENSCAFG00000000160	NAB2	569.924	1.01748	0.203173	5.00793	5.50192e-07	2.25714e-06	NGFI-A binding protein 2 [Source:VGNC Symbol;Acc:VGNC:43601]
ENSCAFG00000013992	ANKRD34C	28.5432	1.01669	0.359004	2.83196	0.00462629	0.00947436	ankyrin repeat domain 34C [Source:VGNC Symbol;Acc:VGNC:37899]
ENSCAFG00000016158	BCL2L13	1052.12	1.01566	0.119157	8.52377	1.54443e-17	2.8338e-16	BCL2 like 13 [Source:VGNC Symbol;Acc:VGNC:38409]
ENSCAFG00000004944	PCDH9	7.60467	1.01493	0.551989	1.83868	0.0659622	0.103183	protocadherin 9 [Source:VGNC Symbol;Acc:VGNC:49937]
ENSCAFG00000009003	DDX60	4268.84	1.01396	0.295687	3.42917	0.000605419	0.00146432	DExD/H-box helicase 60 [Source:VGNC Symbol;Acc:VGNC:54938]
ENSCAFG00000032347	RRAGA	526.911	1.01394	0.207647	4.88301	1.04477e-06	4.08917e-06	Ras related GTP binding A [Source:HGNC Symbol;Acc:HGNC:16963]
ENSCAFG00000012603	IFT46	570.412	1.01111	0.212487	4.75844	1.95099e-06	7.28316e-06	intraflagellar transport 46 [Source:VGNC Symbol;Acc:VGNC:41887]
ENSCAFG00000005321	LOC475563	5.42716	1.01051	0.74227	1.36138	0.173395	0.240034	ubiquitin-conjugating enzyme E2 E1-like [Source:NCBI gene;Acc:475563]
ENSCAFG00000043604	ENSCAFG00000043604	222.393	1.01026	0.467974	2.15879	0.0308662	0.0526677
ENSCAFG00000024037	SLC36A1	399.928	1.01003	0.276171	3.65724	0.000254942	0.000658921	solute carrier family 36 member 1 [Source:VGNC Symbol;Acc:VGNC:46382]
ENSCAFG00000010836	CENPE	3406.12	1.00991	0.203762	4.95632	7.1842e-07	2.89489e-06	centromere protein E [Source:VGNC Symbol;Acc:VGNC:39103]
ENSCAFG00000015204	TMEM260	4179.55	1.00983	0.134892	7.48619	7.08996e-14	8.08186e-13	transmembrane protein 260 [Source:VGNC Symbol;Acc:VGNC:47563]
ENSCAFG00000010887	PPA2	1984.19	1.00882	0.130564	7.72666	1.10407e-14	1.41327e-13	pyrophosphatase (inorganic) 2 [Source:NCBI gene;Acc:478500]
ENSCAFG00000013413	RHOC	900.717	1.00872	0.188838	5.34173	9.20653e-08	4.24394e-07	ras homolog family member C [Source:NCBI gene;Acc:483218]
ENSCAFG00000009450	BTG2	1273.73	1.00699	0.176769	5.69666	1.22181e-08	6.43405e-08	BTG anti-proliferation factor 2 [Source:VGNC Symbol;Acc:VGNC:54278]
ENSCAFG00000010487	PDE9A	15.1642	1.00685	0.350945	2.86897	0.00411806	0.00852797	phosphodiesterase 9A [Source:VGNC Symbol;Acc:VGNC:44367]
ENSCAFG00000007129	SCN1B	36.7815	1.00676	0.285002	3.53247	0.000411699	0.00102519	sodium voltage-gated channel beta subunit 1 [Source:VGNC Symbol;Acc:VGNC:45916]
ENSCAFG00000028508	CD59	273.247	1.00661	0.250326	4.0212	5.79017e-05	0.000167969	CD59 molecule [Source:VGNC Symbol;Acc:VGNC:56087]
ENSCAFG00000007143	ASAH1	12120.2	1.00656	0.24537	4.1022	4.09239e-05	0.000121501	N-acylsphingosine amidohydrolase 1 [Source:VGNC Symbol;Acc:VGNC:38152]
ENSCAFG00000013256	MRC2	291.434	1.00624	0.324414	3.1017	0.00192414	0.00425753	mannose receptor C type 2 [Source:VGNC Symbol;Acc:VGNC:43360]
ENSCAFG00000014264	BARD1	3444.54	1.0062	0.25076	4.01261	6.00516e-05	0.000173596	BRCA1 associated RING domain 1 [Source:VGNC Symbol;Acc:VGNC:49949]
ENSCAFG00000014482	SAV1	523.91	1.00567	0.135983	7.39553	1.40844e-13	1.5526e-12	salvador family WW domain containing protein 1 [Source:VGNC Symbol;Acc:VGNC:45877]
ENSCAFG00000019685	CARD9	1510.17	1.00561	0.154637	6.50304	7.8712e-11	5.70113e-10	caspase recruitment domain family member 9 [Source:VGNC Symbol;Acc:VGNC:38718]
ENSCAFG00000017447	IL4R	3872.97	1.00442	0.119208	8.42574	3.58468e-17	6.22008e-16	interleukin 4 receptor [Source:VGNC Symbol;Acc:VGNC:41989]
ENSCAFG00000029327	ZNF484	1775.63	1.00434	0.121464	8.26867	1.35462e-16	2.20106e-15	zinc finger protein 484 [Source:VGNC Symbol;Acc:VGNC:49788]
ENSCAFG00000008221	ALDOA	2275.79	1.00411	0.140276	7.15815	8.17744e-13	8.0486e-12	aldolase, fructose-bisphosphate A [Source:NCBI gene;Acc:479787]
ENSCAFG00000014579	PRDX6	4870.58	1.00349	0.133404	7.52218	5.38705e-14	6.24711e-13	peroxiredoxin 6 [Source:VGNC Symbol;Acc:VGNC:44953]
ENSCAFG00000017093	CALR	7896.93	1.00319	0.152382	6.58342	4.5974e-11	3.45358e-10	calreticulin [Source:VGNC Symbol;Acc:VGNC:54585]
ENSCAFG00000006883	GAS2L3	275.117	1.00289	0.155821	6.43614	1.2255e-10	8.64243e-10	growth arrest specific 2 like 3 [Source:VGNC Symbol;Acc:VGNC:41117]
ENSCAFG00000005018	ATG7	1208.81	1.00282	0.157722	6.35819	2.04151e-10	1.39221e-09	autophagy related 7 [Source:VGNC Symbol;Acc:VGNC:38227]
ENSCAFG00000012693	CABLES2	68.4814	1.00264	0.209091	4.79523	1.62491e-06	6.13764e-06	Cdk5 and Abl enzyme substrate 2 [Source:VGNC Symbol;Acc:VGNC:38623]
ENSCAFG00000031747	FBXO42	521.763	1.00221	0.184878	5.42093	5.92907e-08	2.82102e-07	F-box protein 42 [Source:VGNC Symbol;Acc:VGNC:40782]
ENSCAFG00000030466	LITAF	1326.35	1.00212	0.191473	5.23377	1.66089e-07	7.34543e-07	lipopolysaccharide induced TNF factor [Source:NCBI gene;Acc:490004]
ENSCAFG00000003992	NAMPT	40821.4	1.00182	0.22208	4.51107	6.45004e-06	2.21218e-05	nicotinamide phosphoribosyltransferase [Source:VGNC Symbol;Acc:VGNC:49876]
ENSCAFG00000010161	LPL	36.682	1.00163	0.412319	2.42927	0.0151294	0.0276376	lipoprotein lipase [Source:VGNC Symbol;Acc:VGNC:42754]
ENSCAFG00000016072	LOC480926	9.76681	1.00064	0.497633	2.01081	0.0443456	0.0727704	melanoma-associated antigen D4 [Source:NCBI gene;Acc:480926]
ENSCAFG00000006699	CALCOCO1	959.343	1.00063	0.139706	7.16239	7.92829e-13	7.84734e-12	calcium binding and coiled-coil domain 1 [Source:VGNC Symbol;Acc:VGNC:38662]
ENSCAFG00000049872	ENSCAFG00000049872	26.3653	1.00061	0.632176	1.58281	0.113465	0.16638
ENSCAFG00000007728	SLC4A8	251.244	1.00047	0.357329	2.79985	0.00511271	0.0103738	solute carrier family 4 member 8 [Source:VGNC Symbol;Acc:VGNC:46437]
ENSCAFG00000008997	OTULINL	1553.52	1.00043	0.191257	5.23081	1.68768e-07	7.45219e-07	OTU deubiquitinase with linear linkage specificity like [Source:VGNC Symbol;Acc:VGNC:40574]
ENSCAFG00000019386	GADD45B	277.258	1.00042	0.214713	4.65934	3.17221e-06	1.13825e-05	growth arrest and DNA damage inducible beta [Source:VGNC Symbol;Acc:VGNC:41070]
ENSCAFG00000048561	SVIP	11753.1	0.999427	0.294769	3.39055	0.000697534	0.0016676	small VCP interacting protein [Source:NCBI gene;Acc:100500800]
ENSCAFG00000011767	ENSCAFG00000011767	220.393	0.999085	0.15473	6.45694	1.06843e-10	7.60342e-10	copine 6 [Source:VGNC Symbol;Acc:VGNC:39565]
ENSCAFG00000019363	ATP6V0C	31.1034	0.998853	0.235877	4.23464	2.28916e-05	7.12922e-05	ATPase H+ transporting V0 subunit c [Source:VGNC Symbol;Acc:VGNC:38272]
ENSCAFG00000015982	CDC42BPA	1926.37	0.99845	0.253946	3.93175	8.43311e-05	0.000237482	CDC42 binding protein kinase alpha [Source:VGNC Symbol;Acc:VGNC:38997]
ENSCAFG00000004533	TPT1	182921	0.997748	0.202206	4.9343	8.04376e-07	3.21636e-06	tumor protein, translationally-controlled 1 [Source:HGNC Symbol;Acc:HGNC:12022]
ENSCAFG00000001777	BPIFC	69.2251	0.997201	0.310703	3.2095	0.00132965	0.00302104	BPI fold containing family C [Source:VGNC Symbol;Acc:VGNC:38512]
ENSCAFG00000031543	LOC100682670	420.181	0.997139	0.146638	6.80002	1.04604e-11	8.74606e-11
ENSCAFG00000046342	DYNLL1	359.659	0.997129	0.163208	6.10957	9.99e-10	6.17999e-09	dynein light chain LC8-type 1 [Source:NCBI gene;Acc:609233]
ENSCAFG00000013352	BCL2L14	234.394	0.996875	0.198346	5.02594	5.00963e-07	2.06724e-06	BCL2 like 14 [Source:VGNC Symbol;Acc:VGNC:38410]
ENSCAFG00000001610	VPS28	1367.75	0.996868	0.137796	7.23436	4.67733e-13	4.75687e-12	VPS28 subunit of ESCRT-I [Source:VGNC Symbol;Acc:VGNC:48282]
ENSCAFG00000041871	LOC483172	2537.3	0.996388	0.288068	3.45886	0.000542458	0.0013248	histone cluster 2 H3 family member c [Source:HGNC Symbol;Acc:HGNC:20503]
ENSCAFG00000004701	TCTEX1D4	9.86137	0.996286	0.531107	1.87587	0.0606737	0.0958491	Tctex1 domain containing 4 [Source:VGNC Symbol;Acc:VGNC:47212]
ENSCAFG00000004769	OPTN	8424.05	0.99617	0.222817	4.4708	7.7927e-06	2.63348e-05	optineurin [Source:VGNC Symbol;Acc:VGNC:44136]
ENSCAFG00000010330	TMEM183A	4925.33	0.995497	0.12297	8.09544	5.70598e-16	8.57728e-15	transmembrane protein 183A [Source:VGNC Symbol;Acc:VGNC:53838]
ENSCAFG00000008878	MIS18A	419.363	0.995285	0.297431	3.34627	0.000819072	0.00193577	MIS18 kinetochore protein A [Source:VGNC Symbol;Acc:VGNC:43244]
ENSCAFG00000013503	DGKG	1484.59	0.994314	0.144712	6.87099	6.37585e-12	5.51802e-11	diacylglycerol kinase gamma [Source:VGNC Symbol;Acc:VGNC:39919]
ENSCAFG00000042554	MYL6	23332.5	0.99348	0.104371	9.51876	1.75251e-21	5.53518e-20	myosin light chain 6 [Source:NCBI gene;Acc:607030]
ENSCAFG00000031428	CIB2	1323.53	0.993259	0.107836	9.2108	3.23712e-20	8.52016e-19	calcium and integrin binding family member 2 [Source:VGNC Symbol;Acc:VGNC:39267]
ENSCAFG00000031802	CRPPA	244.103	0.992961	0.206921	4.79875	1.59659e-06	6.03714e-06	CDP-L-ribitol pyrophosphorylase A [Source:VGNC Symbol;Acc:VGNC:42114]
ENSCAFG00000007758	GALNT6	2123.03	0.992548	0.288262	3.44322	0.000574836	0.00139684	polypeptide N-acetylgalactosaminyltransferase 6 [Source:VGNC Symbol;Acc:VGNC:41096]
ENSCAFG00000014207	USP9X	12504.6	0.992508	0.139041	7.13823	9.45417e-13	9.22126e-12	ubiquitin specific peptidase 9 X-linked [Source:NCBI gene;Acc:480885]
ENSCAFG00000042181	CIR1	1337.51	0.992433	0.105727	9.3867	6.19074e-21	1.80896e-19	corepressor interacting with RBPJ, 1 [Source:HGNC Symbol;Acc:HGNC:24217]
ENSCAFG00000002538	SLC3A1	611.341	0.992119	0.176702	5.61465	1.96964e-08	1.00229e-07	solute carrier family 3 member 1 [Source:VGNC Symbol;Acc:VGNC:46409]
ENSCAFG00000004117	PLXDC2	1179.58	0.992079	0.17054	5.81729	5.98109e-09	3.29018e-08	plexin domain containing 2 [Source:VGNC Symbol;Acc:VGNC:44717]
ENSCAFG00000003323	KIDINS220	18028.6	0.991327	0.106525	9.30602	1.32713e-20	3.67182e-19	kinase D interacting substrate 220 [Source:VGNC Symbol;Acc:VGNC:42378]
ENSCAFG00000018681	GTF2F1	3761.86	0.990586	0.182912	5.41563	6.10732e-08	2.89556e-07	general transcription factor IIF subunit 1 [Source:VGNC Symbol;Acc:VGNC:41546]
ENSCAFG00000017802	VRK1	1072.07	0.99057	0.0971415	10.1972	2.04094e-24	9.16466e-23	VRK serine/threonine kinase 1 [Source:VGNC Symbol;Acc:VGNC:48302]
ENSCAFG00000003661	PNPLA8	4707.1	0.989923	0.150709	6.56842	5.08504e-11	3.80769e-10	patatin like phospholipase domain containing 8 [Source:VGNC Symbol;Acc:VGNC:44758]
ENSCAFG00000031354	ENSCAFG00000031354	191.369	0.989075	0.353333	2.79927	0.00512181	0.0103892
ENSCAFG00000004137	AMOTL1	17.4823	0.989037	0.373461	2.6483	0.00808971	0.0157045	angiomotin like 1 [Source:VGNC Symbol;Acc:VGNC:37836]
ENSCAFG00000024700	OOEP	53.3303	0.987853	0.38928	2.53764	0.0111602	0.0209842	oocyte expressed protein [Source:VGNC Symbol;Acc:VGNC:44125]
ENSCAFG00000009431	E2F8	143.303	0.987486	0.220733	4.47366	7.68914e-06	2.60161e-05	E2F transcription factor 8 [Source:VGNC Symbol;Acc:VGNC:40170]
ENSCAFG00000004465	ZNF467	673.062	0.987241	0.174488	5.65792	1.53214e-08	7.94037e-08	zinc finger protein 467 [Source:VGNC Symbol;Acc:VGNC:48735]
ENSCAFG00000012803	RIN1	7.2821	0.986073	0.954243	1.03336	0.301437	0.384371	Ras and Rab interactor 1 [Source:VGNC Symbol;Acc:VGNC:45586]
ENSCAFG00000006702	HSD17B12	557.385	0.985694	0.145607	6.76954	1.29195e-11	1.06034e-10	hydroxysteroid 17-beta dehydrogenase 12 [Source:VGNC Symbol;Acc:VGNC:41802]
ENSCAFG00000004995	DMAC2	194.495	0.984579	0.151714	6.48972	8.59943e-11	6.20139e-10	distal membrane arm assembly complex 2 [Source:VGNC Symbol;Acc:VGNC:39994]
ENSCAFG00000019723	CAMSAP1	558.195	0.984487	0.18811	5.23357	1.66263e-07	7.35082e-07	calmodulin regulated spectrin associated protein 1 [Source:VGNC Symbol;Acc:VGNC:38689]
ENSCAFG00000004480	RUBCNL	1233.3	0.984012	0.223354	4.40562	1.05483e-05	3.4902e-05	rubicon like autophagy enhancer [Source:VGNC Symbol;Acc:VGNC:45802]
ENSCAFG00000014128	EHD1	1289.37	0.983942	0.137501	7.1559	8.31265e-13	8.15313e-12	EH domain containing 1 [Source:VGNC Symbol;Acc:VGNC:51867]
ENSCAFG00000012431	SUMO1	2759.78	0.983779	0.129331	7.60666	2.81274e-14	3.37313e-13	small ubiquitin like modifier 1 [Source:NCBI gene;Acc:478874]
ENSCAFG00000004801	ASB10	10.1181	0.98356	0.497909	1.97538	0.0482249	0.0784129	ankyrin repeat and SOCS box containing 10 [Source:VGNC Symbol;Acc:VGNC:38155]
ENSCAFG00000003010	UGCG	1980.53	0.983181	0.168225	5.84443	5.0832e-09	2.82612e-08	UDP-glucose ceramide glucosyltransferase [Source:VGNC Symbol;Acc:VGNC:48116]
ENSCAFG00000010123	PSPH	310.977	0.982527	0.17246	5.69714	1.21831e-08	6.41806e-08	phosphoserine phosphatase [Source:VGNC Symbol;Acc:VGNC:45124]
ENSCAFG00000019298	PAFAH1B1	2049.71	0.982182	0.133038	7.38274	1.55062e-13	1.69867e-12	platelet activating factor acetylhydrolase 1b regulatory subunit 1 [Source:VGNC Symbol;Acc:VGNC:44239]
ENSCAFG00000009075	CCDC9B	6.36714	0.982048	0.556502	1.76468	0.0776176	0.1192	coiled-coil domain containing 9B [Source:VGNC Symbol;Acc:VGNC:49592]
ENSCAFG00000013506	NFE2L2	6053.12	0.981912	0.128499	7.64141	2.14858e-14	2.63741e-13	nuclear factor, erythroid 2 like 2 [Source:VGNC Symbol;Acc:VGNC:43773]
ENSCAFG00000007027	FFAR2	9747.38	0.981509	0.205708	4.77137	1.82981e-06	6.87096e-06	free fatty acid receptor 2 [Source:VGNC Symbol;Acc:VGNC:40831]
ENSCAFG00000003348	MBOAT2	630.063	0.981135	0.282067	3.47838	0.000504459	0.00123781	membrane bound O-acyltransferase domain containing 2 [Source:VGNC Symbol;Acc:VGNC:49809]
ENSCAFG00000032738	SEC61A2	275.319	0.981062	0.214344	4.57705	4.7157e-06	1.65408e-05	SEC61 translocon alpha 2 subunit [Source:VGNC Symbol;Acc:VGNC:49615]
ENSCAFG00000017326	CNN1	64.939	0.980899	0.315248	3.11152	0.00186126	0.00413141	calponin 1 [Source:VGNC Symbol;Acc:VGNC:57306]
ENSCAFG00000018388	SNX18	4571.52	0.980217	0.192853	5.08272	3.72072e-07	1.56571e-06	sorting nexin 18 [Source:VGNC Symbol;Acc:VGNC:46627]
ENSCAFG00000008317	TMEM131L	12400.6	0.980057	0.127352	7.69566	1.40762e-14	1.76802e-13	transmembrane 131 like [Source:VGNC Symbol;Acc:VGNC:47466]
ENSCAFG00000017924	REXO5	470.589	0.979891	0.180989	5.4141	6.15982e-08	2.91896e-07	RNA exonuclease 5 [Source:VGNC Symbol;Acc:VGNC:54063]
ENSCAFG00000043815	ENSCAFG00000043815	3118.46	0.979813	0.263541	3.71788	0.000200899	0.000528078	histone H3.1 [Source:NCBI gene;Acc:111093988]
ENSCAFG00000001609	USP49	612.248	0.978421	0.220302	4.44128	8.94251e-06	2.99397e-05	ubiquitin specific peptidase 49 [Source:VGNC Symbol;Acc:VGNC:48200]
ENSCAFG00000042542	ICAM3	11354.1	0.977204	0.207161	4.71711	2.39215e-06	8.76706e-06	intercellular adhesion molecule 3 [Source:HGNC Symbol;Acc:HGNC:5346]
ENSCAFG00000010177	KDM1B	3254.75	0.976371	0.152055	6.42118	1.35218e-10	9.49769e-10	lysine demethylase 1B [Source:VGNC Symbol;Acc:VGNC:42319]
ENSCAFG00000013968	CD163	2307.1	0.975545	0.198345	4.91842	8.72456e-07	3.47573e-06	CD163 molecule [Source:VGNC Symbol;Acc:VGNC:38931]
ENSCAFG00000047890	ENSCAFG00000047890	6.80221	0.97539	0.532632	1.83126	0.0670611	0.104669
ENSCAFG00000015098	CCDC124	2988.24	0.975188	0.274631	3.5509	0.000383912	0.000961833	coiled-coil domain containing 124 [Source:HGNC Symbol;Acc:HGNC:25171]
ENSCAFG00000013012	THAP4	321.044	0.974078	0.146302	6.65798	2.77623e-11	2.15104e-10	THAP domain containing 4 [Source:VGNC Symbol;Acc:VGNC:59098]
ENSCAFG00000016501	PALM3	29.6477	0.972747	0.243641	3.99254	6.53689e-05	0.00018777	paralemmin 3 [Source:VGNC Symbol;Acc:VGNC:44248]
ENSCAFG00000004847	PAFAH1B3	126.341	0.972704	0.204073	4.76644	1.87508e-06	7.02966e-06	platelet activating factor acetylhydrolase 1b catalytic subunit 3 [Source:VGNC Symbol;Acc:VGNC:44240]
ENSCAFG00000005248	TUBAL3	18.4046	0.972667	0.488512	1.99108	0.0464719	0.075861	tubulin alpha like 3 [Source:VGNC Symbol;Acc:VGNC:47988]
ENSCAFG00000044879	ENSCAFG00000044879	748.965	0.972654	0.13493	7.2086	5.65297e-13	5.69144e-12	ATP synthase membrane subunit 6.8PL [Source:HGNC Symbol;Acc:HGNC:1188]
ENSCAFG00000004023	ZEB1	5539.51	0.972205	0.235635	4.1259	3.69291e-05	0.000110575	zinc finger E-box binding homeobox 1 [Source:VGNC Symbol;Acc:VGNC:48596]
ENSCAFG00000023272	FSTL3	277.229	0.972119	0.186552	5.21097	1.87852e-07	8.21743e-07	follistatin like 3 [Source:VGNC Symbol;Acc:VGNC:40999]
ENSCAFG00000019501	UQCR11	860.666	0.970842	0.173922	5.58207	2.3767e-08	1.19302e-07	ubiquinol-cytochrome c reductase, complex III subunit XI [Source:NCBI gene;Acc:611791]
ENSCAFG00000012984	H2AFJ	446.924	0.970111	0.117801	8.23518	1.79281e-16	2.86666e-15	H2A histone family member J [Source:HGNC Symbol;Acc:HGNC:14456]
ENSCAFG00000000384	GRIP1	6.03106	0.970107	0.495673	1.95715	0.0503297	0.0813834	glutamate receptor interacting protein 1 [Source:VGNC Symbol;Acc:VGNC:41498]
ENSCAFG00000007346	VCPIP1	8193.95	0.969685	0.0971761	9.97864	1.8904e-23	7.54818e-22	valosin containing protein interacting protein 1 [Source:VGNC Symbol;Acc:VGNC:48244]
ENSCAFG00000014595	PYGL	26543.7	0.969378	0.166552	5.82026	5.87556e-09	3.2372e-08	Canis lupus familiaris glycogen phosphorylase L (PYGL), mRNA. [Source:RefSeq mRNA;Acc:NM_001287162]
ENSCAFG00000016568	ENSCAFG00000016568	8904.18	0.969331	0.121419	7.98338	1.42384e-15	2.03196e-14	ADAM metallopeptidase domain 10 [Source:VGNC Symbol;Acc:VGNC:59103]
ENSCAFG00000013106	ATF7IP	8527.34	0.968749	0.200105	4.8412	1.29059e-06	4.96145e-06	activating transcription factor 7 interacting protein [Source:VGNC Symbol;Acc:VGNC:38213]
ENSCAFG00000009664	MATN4	64.5043	0.968647	0.334906	2.89229	0.0038244	0.00797979	matrilin 4 [Source:VGNC Symbol;Acc:VGNC:43042]
ENSCAFG00000046222	ENSCAFG00000046222	63.2308	0.967578	0.24864	3.89149	9.96307e-05	0.000276304
ENSCAFG00000008531	P2RY13	1364.54	0.967369	0.203356	4.75703	1.96466e-06	7.33032e-06	purinergic receptor P2Y13 [Source:VGNC Symbol;Acc:VGNC:44215]
ENSCAFG00000004949	ENSCAFG00000004949	22.1372	0.967344	0.658215	1.46965	0.141657	0.201742
ENSCAFG00000045717	ENSCAFG00000045717	693.341	0.96641	0.188075	5.13842	2.77062e-07	1.18614e-06
ENSCAFG00000013924	PLCD3	7.66639	0.966275	0.507631	1.9035	0.0569757	0.0906387	phospholipase C delta 3 [Source:VGNC Symbol;Acc:VGNC:44648]
ENSCAFG00000004129	ENSCAFG00000004129	1408.01	0.966155	0.166732	5.79466	6.84591e-09	3.73667e-08	endonuclease domain containing 1 [Source:VGNC Symbol;Acc:VGNC:52258]
ENSCAFG00000015088	ARRDC2	1703.68	0.966037	0.187903	5.14115	2.73056e-07	1.17042e-06	arrestin domain containing 2 [Source:VGNC Symbol;Acc:VGNC:38139]
ENSCAFG00000001435	UBQLN1	5367.33	0.965916	0.137456	7.02711	2.10859e-12	1.95619e-11	ubiquilin 1 [Source:VGNC Symbol;Acc:VGNC:48084]
ENSCAFG00000006370	HGF	467.751	0.96556	0.200462	4.81668	1.45967e-06	5.55829e-06	hepatocyte growth factor [Source:VGNC Symbol;Acc:VGNC:41674]
ENSCAFG00000001316	DAPK1	1011.27	0.965532	0.173882	5.5528	2.81135e-08	1.39871e-07	death associated protein kinase 1 [Source:VGNC Symbol;Acc:VGNC:39770]
ENSCAFG00000003197	ACTR2	7537.7	0.965466	0.0757705	12.742	3.45495e-37	9.71187e-35	actin related protein 2 [Source:VGNC Symbol;Acc:VGNC:37554]
ENSCAFG00000018291	FNDC8	381.96	0.964583	0.45285	2.13003	0.0331695	0.0561413	fibronectin type III domain containing 8 [Source:VGNC Symbol;Acc:VGNC:40933]
ENSCAFG00000006913	LOC612644	5302.31	0.96444	0.219823	4.38734	1.14746e-05	3.77075e-05	cytochrome c oxidase subunit 6B1 [Source:NCBI gene;Acc:612644]
ENSCAFG00000046052	ENSCAFG00000046052	5.57298	0.964402	0.695117	1.38739	0.165321	0.230414
ENSCAFG00000006694	STX2	2184.17	0.962933	0.250354	3.84629	0.000119922	0.000328239	syntaxin 2 [Source:VGNC Symbol;Acc:VGNC:49890]
ENSCAFG00000008670	PTK2B	3920.72	0.962833	0.173238	5.55787	2.73092e-08	1.3611e-07	protein tyrosine kinase 2 beta [Source:VGNC Symbol;Acc:VGNC:45159]
ENSCAFG00000046049	UBALD2	2265.46	0.96271	0.142136	6.77318	1.25983e-11	1.03792e-10	UBA like domain containing 2 [Source:HGNC Symbol;Acc:HGNC:28438]
ENSCAFG00000011584	GRAMD1B	779.088	0.962417	0.197322	4.8774	1.07495e-06	4.20161e-06	GRAM domain containing 1B [Source:VGNC Symbol;Acc:VGNC:41466]
ENSCAFG00000002053	RFX3	1642.18	0.962372	0.336983	2.85585	0.00429218	0.00885723	regulatory factor X3 [Source:VGNC Symbol;Acc:VGNC:45505]
ENSCAFG00000000244	MTFR2	223.982	0.961909	0.213152	4.51278	6.39827e-06	2.19604e-05	mitochondrial fission regulator 2 [Source:VGNC Symbol;Acc:VGNC:43470]
ENSCAFG00000017135	APOBR	11667.7	0.961231	0.158082	6.08057	1.19757e-09	7.33733e-09	apolipoprotein B receptor [Source:VGNC Symbol;Acc:VGNC:37998]
ENSCAFG00000045062	MRPL33	691.544	0.960706	0.117315	8.18913	2.63129e-16	4.11378e-15	Canis lupus familiaris mitochondrial ribosomal protein L33 (MRPL33), mRNA. [Source:RefSeq mRNA;Acc:NM_001287068]
ENSCAFG00000002663	CD109	196.832	0.959873	0.208461	4.60456	4.1333e-06	1.46147e-05	CD109 molecule [Source:VGNC Symbol;Acc:VGNC:38929]
ENSCAFG00000001498	MPDZ	18.0465	0.959841	0.416741	2.30321	0.0212671	0.0376176	multiple PDZ domain crumbs cell polarity complex component [Source:VGNC Symbol;Acc:VGNC:43332]
ENSCAFG00000017628	C20H19orf38	2793.09	0.959813	0.175699	5.46284	4.68573e-08	2.26238e-07	chromosome 20 C19orf38 homolog [Source:VGNC Symbol;Acc:VGNC:52514]
ENSCAFG00000014645	SLC11A1	4700.2	0.959104	0.152447	6.29141	3.14603e-10	2.0986e-09	solute carrier family 11 member 1 [Source:VGNC Symbol;Acc:VGNC:46216]
ENSCAFG00000029848	RAB5IF	1866.91	0.958937	0.176039	5.44729	5.11433e-08	2.45918e-07	RAB5 interacting factor [Source:HGNC Symbol;Acc:HGNC:15870]
ENSCAFG00000005345	SERTAD1	806.015	0.958845	0.17452	5.4942	3.92487e-08	1.91475e-07	SERTA domain containing 1 [Source:VGNC Symbol;Acc:VGNC:46044]
ENSCAFG00000032746	MXD1	9792.11	0.95841	0.181605	5.27743	1.31008e-07	5.89975e-07	MAX dimerization protein 1 [Source:VGNC Symbol;Acc:VGNC:43513]
ENSCAFG00000005933	RFNG	276.327	0.958181	0.175466	5.46078	4.74035e-08	2.28797e-07	RFNG O-fucosylpeptide 3-beta-N-acetylglucosaminyltransferase [Source:VGNC Symbol;Acc:VGNC:45499]
ENSCAFG00000044010	ENSCAFG00000044010	15.647	0.957876	0.357573	2.67883	0.00738802	0.0144501
ENSCAFG00000009634	ENSCAFG00000009634	2005.46	0.957695	0.120362	7.95677	1.76582e-15	2.48933e-14	NFKB inhibitor zeta [Source:VGNC Symbol;Acc:VGNC:43785]
ENSCAFG00000048737	ENSCAFG00000048737	334.041	0.957685	0.195112	4.90838	9.18315e-07	3.6378e-06
ENSCAFG00000029331	AURKA	887.431	0.957215	0.212916	4.49574	6.93271e-06	2.36388e-05	aurora kinase A [Source:VGNC Symbol;Acc:VGNC:38311]
ENSCAFG00000011987	EMX2	8.21528	0.956896	0.361346	2.64814	0.00809355	0.0157098	empty spiracles homeobox 2 [Source:VGNC Symbol;Acc:VGNC:40356]
ENSCAFG00000007976	TEAD1	18.7033	0.956565	0.420429	2.27521	0.0228933	0.0401756	TEA domain transcription factor 1 [Source:VGNC Symbol;Acc:VGNC:47228]
ENSCAFG00000041607	ENSCAFG00000041607	42.8293	0.955824	0.843944	1.13257	0.257396	0.336843
ENSCAFG00000013112	ENSCAFG00000013112	1016.32	0.955494	0.189496	5.04229	4.60002e-07	1.91056e-06	meteorin like, glial cell differentiation regulator [Source:HGNC Symbol;Acc:HGNC:27584]
ENSCAFG00000044942	MSRB1	22028.3	0.954473	0.197776	4.82602	1.39287e-06	5.32413e-06	methionine sulfoxide reductase B1 [Source:NCBI gene;Acc:611032]
ENSCAFG00000003233	MEIS1	110.13	0.954472	0.195748	4.87602	1.0825e-06	4.2286e-06	Meis homeobox 1 [Source:VGNC Symbol;Acc:VGNC:43153]
ENSCAFG00000008680	DRC7	17.7449	0.954004	0.390145	2.44526	0.0144749	0.026549	dynein regulatory complex subunit 7 [Source:VGNC Symbol;Acc:VGNC:40092]
ENSCAFG00000016381	DEGS1	2516.27	0.952804	0.111308	8.56008	1.12789e-17	2.09689e-16	delta 4-desaturase, sphingolipid 1 [Source:VGNC Symbol;Acc:VGNC:49678]
ENSCAFG00000011895	PTAFR	2814.28	0.952102	0.165609	5.7491	8.97211e-09	4.82598e-08	Canis lupus familiaris platelet activating factor receptor (PTAFR), mRNA. [Source:RefSeq mRNA;Acc:NM_001287047]
ENSCAFG00000016970	MVP	10692.4	0.95184	0.103992	9.15301	5.53692e-20	1.39967e-18	Canis lupus familiaris major vault protein (MVP), mRNA. [Source:RefSeq mRNA;Acc:NM_001287146]
ENSCAFG00000003029	CXCL8	4317.8	0.951837	0.243204	3.91373	9.08794e-05	0.00025409	C-X-C motif chemokine ligand 8 [Source:VGNC Symbol;Acc:VGNC:39749]
ENSCAFG00000001905	UBAP1	1649.08	0.951707	0.158019	6.02274	1.71485e-09	1.02215e-08	ubiquitin associated protein 1 [Source:NCBI gene;Acc:474745]
ENSCAFG00000024988	FRZB	5.48906	0.951496	0.64496	1.47528	0.140137	0.19982	frizzled related protein [Source:VGNC Symbol;Acc:VGNC:53094]
ENSCAFG00000004438	CHCHD4	252.177	0.951413	0.238467	3.98971	6.61544e-05	0.000189755	coiled-coil-helix-coiled-coil-helix domain containing 4 [Source:VGNC Symbol;Acc:VGNC:39196]
ENSCAFG00000047391	NDUFC1	2354.35	0.951358	0.114292	8.32393	8.50947e-17	1.41707e-15	NADH:ubiquinone oxidoreductase subunit C1 [Source:NCBI gene;Acc:607943]
ENSCAFG00000014931	PSMC3IP	18.9145	0.950728	0.302343	3.14453	0.00166352	0.00372661	PSMC3 interacting protein [Source:VGNC Symbol;Acc:VGNC:45103]
ENSCAFG00000005871	NUP98	11485.2	0.949726	0.121966	7.78681	6.87246e-15	9.06971e-14	nucleoporin 98 [Source:VGNC Symbol;Acc:VGNC:44063]
ENSCAFG00000006072	RAB20	735.68	0.949692	0.212856	4.46166	8.13283e-06	2.74052e-05	RAB20, member RAS oncogene family [Source:VGNC Symbol;Acc:VGNC:45260]
ENSCAFG00000013577	EIF3J	759.137	0.94963	0.158137	6.00512	1.91191e-09	1.13097e-08	eukaryotic translation initiation factor 3 subunit J [Source:VGNC Symbol;Acc:VGNC:40276]
ENSCAFG00000019377	CAMKK1	162.627	0.949482	0.209621	4.52952	5.91184e-06	2.04353e-05	calcium/calmodulin dependent protein kinase kinase 1 [Source:VGNC Symbol;Acc:VGNC:38683]
ENSCAFG00000028672	ENSCAFG00000028672	1651.44	0.949374	0.366698	2.58898	0.00962615	0.0183726	histone cluster 1 H2B family member k [Source:HGNC Symbol;Acc:HGNC:13954]
ENSCAFG00000007441	SLC35G2	11.3569	0.949345	0.389777	2.43561	0.0148666	0.0271929	solute carrier family 35 member G2 [Source:VGNC Symbol;Acc:VGNC:46381]
ENSCAFG00000014372	G6PC3	38.255	0.949297	0.20518	4.62665	3.71627e-06	1.32166e-05	glucose-6-phosphatase catalytic subunit 3 [Source:VGNC Symbol;Acc:VGNC:41042]
ENSCAFG00000012067	AP1B1	2467.23	0.948957	0.15717	6.03776	1.56268e-09	9.38609e-09	adaptor related protein complex 1 subunit beta 1 [Source:VGNC Symbol;Acc:VGNC:37951]
ENSCAFG00000008945	SLIT1	5.62868	0.948638	0.503724	1.88325	0.0596668	0.0944601	slit guidance ligand 1 [Source:VGNC Symbol;Acc:VGNC:53014]
ENSCAFG00000018418	RHBDL3	214.571	0.947967	0.213009	4.45037	8.57222e-06	2.87823e-05	rhomboid like 3 [Source:VGNC Symbol;Acc:VGNC:49700]
ENSCAFG00000019059	UBXN6	3064.33	0.947808	0.158059	5.99654	2.01567e-09	1.18735e-08	UBX domain protein 6 [Source:VGNC Symbol;Acc:VGNC:48101]
ENSCAFG00000012281	KALRN	219.437	0.947693	0.220519	4.29755	1.72698e-05	5.49026e-05	kalirin RhoGEF kinase [Source:VGNC Symbol;Acc:VGNC:42200]
ENSCAFG00000008824	NR1H3	237.944	0.947444	0.15118	6.26701	3.68049e-10	2.42633e-09	nuclear receptor subfamily 1 group H member 3 [Source:VGNC Symbol;Acc:VGNC:43943]
ENSCAFG00000014062	FANCM	654.691	0.946446	0.281317	3.36433	0.000767287	0.00182166	FA complementation group M [Source:VGNC Symbol;Acc:VGNC:40725]
ENSCAFG00000001855	SRI	4914.61	0.946131	0.127765	7.40522	1.30933e-13	1.45017e-12	sorcin [Source:VGNC Symbol;Acc:VGNC:46804]
ENSCAFG00000024187	ENSCAFG00000024187	691.899	0.945935	0.238792	3.96133	7.45337e-05	0.00021193	dipeptidase 2 [Source:HGNC Symbol;Acc:HGNC:23028]
ENSCAFG00000003602	DLGAP3	7.45801	0.945314	0.560911	1.68532	0.091927	0.138304	DLG associated protein 3 [Source:VGNC Symbol;Acc:VGNC:39981]
ENSCAFG00000018466	ADAP2	70.8093	0.944871	0.217518	4.34388	1.39985e-05	4.52193e-05	ArfGAP with dual PH domains 2 [Source:VGNC Symbol;Acc:VGNC:37611]
ENSCAFG00000010306	TRPM1	9.26771	0.944539	0.60899	1.55099	0.120903	0.175929	transient receptor potential cation channel subfamily M member 1 [Source:VGNC Symbol;Acc:VGNC:47873]
ENSCAFG00000017693	HNRNPH2	4190.31	0.944154	0.131098	7.20191	5.93731e-13	5.95213e-12	heterogeneous nuclear ribonucleoprotein H2 [Source:VGNC Symbol;Acc:VGNC:41731]
ENSCAFG00000014736	CLTCL1	6.04295	0.943341	0.549331	1.71725	0.0859327	0.130388	clathrin heavy chain like 1 [Source:VGNC Symbol;Acc:VGNC:39368]
ENSCAFG00000013151	ARHGAP5	15970.4	0.94328	0.272364	3.46331	0.000533575	0.00130447	Rho GTPase activating protein 5 [Source:VGNC Symbol;Acc:VGNC:38067]
ENSCAFG00000044274	ENSCAFG00000044274	1771.87	0.942967	0.273079	3.45309	0.000554204	0.00135161	epithelial stromal interaction 1 [Source:HGNC Symbol;Acc:HGNC:16465]
ENSCAFG00000029121	FAM78A	2612.45	0.942866	0.185847	5.07334	3.90892e-07	1.63951e-06	family with sequence similarity 78 member A [Source:VGNC Symbol;Acc:VGNC:40695]
ENSCAFG00000003380	OSCP1	76.9916	0.941582	0.323394	2.91156	0.00359624	0.00755308	organic solute carrier partner 1 [Source:VGNC Symbol;Acc:VGNC:44161]
ENSCAFG00000015345	CC2D2A	86.2652	0.941013	0.210291	4.47482	7.64748e-06	2.58814e-05	coiled-coil and C2 domain containing 2A [Source:VGNC Symbol;Acc:VGNC:53158]
ENSCAFG00000032589	BCL7A	47.3376	0.941002	0.280931	3.34958	0.000809331	0.00191436	BAF chromatin remodeling complex subunit BCL7A [Source:VGNC Symbol;Acc:VGNC:38412]
ENSCAFG00000002169	NFIL3	1591.53	0.940206	0.187843	5.00527	5.57827e-07	2.28646e-06	nuclear factor, interleukin 3 regulated [Source:VGNC Symbol;Acc:VGNC:43778]
ENSCAFG00000003025	RASSF6	5.29553	0.939751	0.544357	1.72635	0.0842846	0.128122	Ras association domain family member 6 [Source:VGNC Symbol;Acc:VGNC:45383]
ENSCAFG00000017245	DHPS	702.061	0.939724	0.187569	5.01002	5.44255e-07	2.23473e-06	deoxyhypusine synthase [Source:VGNC Symbol;Acc:VGNC:39931]
ENSCAFG00000007945	PROCR	6.95438	0.939128	0.511032	1.83771	0.0661056	0.103361	Canis lupus familiaris protein C receptor (PROCR), mRNA. [Source:RefSeq mRNA;Acc:NM_001314130]
ENSCAFG00000004239	DEUP1	9.99232	0.938684	0.403947	2.32378	0.0201373	0.0358674	deuterosome assembly protein 1 [Source:VGNC Symbol;Acc:VGNC:39908]
ENSCAFG00000011072	ERO1B	3218.81	0.938655	0.112823	8.31971	8.81803e-17	1.46325e-15	endoplasmic reticulum oxidoreductase 1 beta [Source:VGNC Symbol;Acc:VGNC:40467]
ENSCAFG00000007116	PDRG1	512.322	0.938286	0.154509	6.07271	1.25773e-09	7.67912e-09	p53 and DNA damage regulated 1 [Source:VGNC Symbol;Acc:VGNC:44391]
ENSCAFG00000006604	ENSCAFG00000006604	38.5932	0.937277	0.24778	3.7827	0.000155135	0.000415793	V-set and transmembrane domain containing 4 [Source:VGNC Symbol;Acc:VGNC:53017]
ENSCAFG00000004842	NDUFC2	702.402	0.937014	0.255279	3.67055	0.000242029	0.000628667	NADH:ubiquinone oxidoreductase subunit C2 [Source:NCBI gene;Acc:476794]
ENSCAFG00000008143	MSRA	2894.07	0.936504	0.18881	4.96003	7.0482e-07	2.84254e-06	methionine sulfoxide reductase A [Source:VGNC Symbol;Acc:VGNC:43449]
ENSCAFG00000010961	LGALS8	7463.13	0.935804	0.139672	6.70001	2.08399e-11	1.6511e-10	galectin 8 [Source:VGNC Symbol;Acc:VGNC:42650]
ENSCAFG00000001890	MAMDC2	11.1624	0.935746	0.469227	1.99423	0.0461271	0.0753252	MAM domain containing 2 [Source:VGNC Symbol;Acc:VGNC:42937]
ENSCAFG00000003749	SLC7A11	1566.18	0.935444	0.236126	3.96163	7.44408e-05	0.000211709	Canis lupus familiaris solute carrier family 7 member 11 (SLC7A11), mRNA. [Source:RefSeq mRNA;Acc:NM_001301862]
ENSCAFG00000007609	MRVI1	907.814	0.934726	0.228499	4.09073	4.30025e-05	0.000127082	murine retrovirus integration site 1 homolog [Source:HGNC Symbol;Acc:HGNC:7237]
ENSCAFG00000002469	ENSCAFG00000002469	16181.5	0.934521	0.254105	3.6777	0.000235345	0.000612665	N-acetylneuraminate synthase [Source:VGNC Symbol;Acc:VGNC:43615]
ENSCAFG00000005813	PP2D1	57.1915	0.934345	0.369411	2.52928	0.0114296	0.0214505	protein phosphatase 2C like domain containing 1 [Source:VGNC Symbol;Acc:VGNC:44833]
ENSCAFG00000011334	ENSCAFG00000011334	4082.01	0.933751	0.149252	6.25622	3.94428e-10	2.58447e-09	RCC1 like [Source:VGNC Symbol;Acc:VGNC:58329]
ENSCAFG00000005466	KYNU	794.145	0.933542	0.149097	6.2613	3.81783e-10	2.51098e-09	kynureninase [Source:VGNC Symbol;Acc:VGNC:42555]
ENSCAFG00000017639	LARP1	5083.86	0.933146	0.223179	4.18116	2.90026e-05	8.85385e-05	La ribonucleoprotein domain family member 1 [Source:VGNC Symbol;Acc:VGNC:42587]
ENSCAFG00000043821	ENSCAFG00000043821	5.55987	0.932738	0.450707	2.0695	0.0384993	0.0641884
ENSCAFG00000011504	FCGR1A	15955.5	0.931901	0.207974	4.48085	7.43454e-06	2.52214e-05	Fc fragment of IgG, high affinity Ia, receptor (CD64) [Source:NCBI gene;Acc:403462]
ENSCAFG00000030220	C21H11orf58	2746.18	0.929285	0.149097	6.23275	4.58308e-10	2.97383e-09	chromosome 21 C11orf58 homolog [Source:NCBI gene;Acc:476872]
ENSCAFG00000001620	ATP6V1F	379.752	0.928582	0.1497	6.20296	5.54113e-10	3.55944e-09	ATPase H+ transporting V1 subunit F [Source:VGNC Symbol;Acc:VGNC:38282]
ENSCAFG00000043332	ENSCAFG00000043332	25.1405	0.928575	0.310395	2.99159	0.00277531	0.00595344
ENSCAFG00000023592	SLC8A1	596.884	0.928029	0.164234	5.65064	1.59853e-08	8.25397e-08	solute carrier family 8 member A1 [Source:VGNC Symbol;Acc:VGNC:46480]
ENSCAFG00000049029	ENSCAFG00000049029	4809.3	0.927888	0.247625	3.74715	0.000178856	0.00047386
ENSCAFG00000002706	ENSCAFG00000002706	50.7511	0.927665	1.40902	0.658374	0.510298	0.59363
ENSCAFG00000013762	PTGS2	28.755	0.927608	0.332033	2.79372	0.00521048	0.0105432	prostaglandin-endoperoxide synthase 2 [Source:VGNC Symbol;Acc:VGNC:45152]
ENSCAFG00000020311	RPF1	3599.94	0.926705	0.15483	5.98529	2.15998e-09	1.2654e-08	ribosome production factor 1 homolog [Source:VGNC Symbol;Acc:VGNC:45709]
ENSCAFG00000004193	AP2S1	1398.69	0.925972	0.107801	8.58966	8.72251e-18	1.63897e-16	adaptor related protein complex 2 subunit sigma 1 [Source:VGNC Symbol;Acc:VGNC:37962]
ENSCAFG00000042336	GTF2H3	835.423	0.925672	0.159383	5.80784	6.32857e-09	3.47317e-08	general transcription factor IIH subunit 3 [Source:HGNC Symbol;Acc:HGNC:4657]
ENSCAFG00000011945	VEGFD	8.22772	0.925506	0.619139	1.49483	0.13496	0.193557	vascular endothelial growth factor D [Source:VGNC Symbol;Acc:VGNC:48253]
ENSCAFG00000009887	CD47	5561.81	0.925417	0.0907222	10.2005	1.97153e-24	8.88137e-23	CD47 molecule [Source:VGNC Symbol;Acc:VGNC:38960]
ENSCAFG00000018010	ENSCAFG00000018010	1979.23	0.923869	0.108601	8.50698	1.78516e-17	3.23331e-16	SIN3 transcription regulator family member A [Source:VGNC Symbol;Acc:VGNC:46177]
ENSCAFG00000002577	LOC612942	2.07385	0.923485	0.92033	1.00343	0.315654	0.399542	MSANTD3-TMEFF1 readthrough [Source:HGNC Symbol;Acc:HGNC:38838]
ENSCAFG00000014400	ENSCAFG00000014400	8595.57	0.923342	0.141961	6.5042	7.81082e-11	5.66466e-10	coiled-coil domain containing 88B [Source:VGNC Symbol;Acc:VGNC:38868]
ENSCAFG00000003232	KIAA0895	448.673	0.922991	0.286445	3.22222	0.00127199	0.00290329	KIAA0895 [Source:VGNC Symbol;Acc:VGNC:42352]
ENSCAFG00000020045	PKN3	21.6407	0.922817	0.254186	3.63047	0.000282901	0.000726242	protein kinase N3 [Source:VGNC Symbol;Acc:VGNC:44613]
ENSCAFG00000016090	TOP2A	3948.46	0.921744	0.214186	4.30346	1.68148e-05	5.35536e-05	DNA topoisomerase II alpha [Source:VGNC Symbol;Acc:VGNC:49098]
ENSCAFG00000001386	BRPF3	812.777	0.921445	0.189001	4.87534	1.08622e-06	4.24077e-06	bromodomain and PHD finger containing 3 [Source:VGNC Symbol;Acc:VGNC:38534]
ENSCAFG00000009202	KNL1	3303.36	0.92136	0.199702	4.61368	3.95596e-06	1.4023e-05	kinetochore scaffold 1 [Source:VGNC Symbol;Acc:VGNC:42496]
ENSCAFG00000003980	MAP3K8	1460.86	0.921353	0.135661	6.79158	1.10914e-11	9.21875e-11	mitogen-activated protein kinase kinase kinase 8 [Source:VGNC Symbol;Acc:VGNC:42979]
ENSCAFG00000006017	EAF1	3195.03	0.920175	0.149458	6.15674	7.42593e-10	4.69085e-09	ELL associated factor 1 [Source:VGNC Symbol;Acc:VGNC:40171]
ENSCAFG00000016737	PRCC	766.252	0.919945	0.150446	6.11478	9.66932e-10	5.99481e-09	proline rich mitotic checkpoint control factor [Source:VGNC Symbol;Acc:VGNC:56084]
ENSCAFG00000015482	TOP3B	1461.35	0.919719	0.224456	4.09755	4.17545e-05	0.000123732	DNA topoisomerase III beta [Source:VGNC Symbol;Acc:VGNC:49634]
ENSCAFG00000015606	F2RL3	938.596	0.918822	0.222908	4.12197	3.75638e-05	0.000112284	F2R like thrombin or trypsin receptor 3 [Source:VGNC Symbol;Acc:VGNC:40550]
ENSCAFG00000005390	DYNC1LI1	2152.74	0.91867	0.156816	5.85828	4.67683e-09	2.60845e-08	dynein cytoplasmic 1 light intermediate chain 1 [Source:VGNC Symbol;Acc:VGNC:40146]
ENSCAFG00000028879	CAVIN1	54.266	0.918132	0.279148	3.28905	0.00100526	0.00233769	caveolae associated protein 1 [Source:VGNC Symbol;Acc:VGNC:38754]
ENSCAFG00000018883	PIPOX	8.44738	0.917865	0.500708	1.83313	0.0667826	0.104269	pipecolic acid and sarcosine oxidase [Source:VGNC Symbol;Acc:VGNC:44578]
ENSCAFG00000042598	ENSCAFG00000042598	13825.8	0.917714	0.116876	7.85201	4.09425e-15	5.55107e-14	myosin regulatory light polypeptide 9 [Source:NCBI gene;Acc:607207]
ENSCAFG00000049746	ENSCAFG00000049746	57.594	0.917401	0.173583	5.2851	1.25639e-07	5.67617e-07
ENSCAFG00000030814	DOC2B	110.598	0.917392	0.344014	2.66673	0.00765938	0.0149331	double C2 domain beta [Source:VGNC Symbol;Acc:VGNC:54939]
ENSCAFG00000011347	STAU1	4706	0.916755	0.178931	5.12352	2.99883e-07	1.27878e-06	staufen double-stranded RNA binding protein 1 [Source:VGNC Symbol;Acc:VGNC:46893]
ENSCAFG00000001846	CHMP5	2523.87	0.915178	0.112443	8.13905	3.98396e-16	6.09962e-15	charged multivesicular body protein 5 [Source:NCBI gene;Acc:474741]
ENSCAFG00000014161	CDC42BPG	19.4764	0.915174	0.36665	2.49604	0.0125587	0.0233451	CDC42 binding protein kinase gamma [Source:VGNC Symbol;Acc:VGNC:38999]
ENSCAFG00000008452	CELF1	2702.38	0.91438	0.143258	6.38276	1.73922e-10	1.19827e-09	CUGBP Elav-like family member 1 [Source:VGNC Symbol;Acc:VGNC:39093]
ENSCAFG00000018600	LEPR	230.726	0.913871	0.284733	3.20957	0.00132932	0.00302078	leptin receptor [Source:VGNC Symbol;Acc:VGNC:42638]
ENSCAFG00000020360	ATP6V0D1	3959.6	0.913816	0.151533	6.03046	1.63497e-09	9.78684e-09	ATPase H+ transporting V0 subunit d1 [Source:VGNC Symbol;Acc:VGNC:38273]
ENSCAFG00000019681	SLC45A1	3.95745	0.912868	0.93915	0.972015	0.331043	0.415705	solute carrier family 45 member 1 [Source:VGNC Symbol;Acc:VGNC:46422]
ENSCAFG00000011681	ENSCAFG00000011681	7.46123	0.912069	1.91595	0.47604	0.634046	0.706927
ENSCAFG00000017040	FOS	151.599	0.911997	0.28385	3.21296	0.00131376	0.00299027	Fos proto-oncogene, AP-1 transcription factor subunit [Source:VGNC Symbol;Acc:VGNC:40940]
ENSCAFG00000003097	CRHR2	5.78006	0.911045	0.687342	1.32546	0.185018	0.254222	corticotropin releasing hormone receptor 2 [Source:VGNC Symbol;Acc:VGNC:39611]
ENSCAFG00000006393	GRK1	18.9347	0.911005	0.293973	3.09894	0.00194217	0.00429201	G protein-coupled receptor kinase 1 [Source:VGNC Symbol;Acc:VGNC:41501]
ENSCAFG00000010051	ENSCAFG00000010051	67.8165	0.910543	0.249036	3.65627	0.000255916	0.000661074
ENSCAFG00000011200	SGMS2	1361.32	0.909268	0.213057	4.26773	1.97476e-05	6.21756e-05	sphingomyelin synthase 2 [Source:VGNC Symbol;Acc:VGNC:46099]
ENSCAFG00000028962	SLC25A21	274.743	0.90911	0.253985	3.57938	0.000344411	0.000871396	solute carrier family 25 member 21 [Source:VGNC Symbol;Acc:VGNC:46300]
ENSCAFG00000013805	CCR1	2714.15	0.908797	0.182902	4.96877	6.73775e-07	2.72359e-06	chemokine (C-C motif) receptor 1 [Source:NCBI gene;Acc:484791]
ENSCAFG00000017122	SULT1A1	469.069	0.908135	0.400684	2.26646	0.0234233	0.0410272	sulfotransferase family, cytosolic, 1A, phenol-preferring, member 1 [Source:NCBI gene;Acc:403892]
ENSCAFG00000010281	MAPKAPK3	2195.49	0.907731	0.119951	7.56751	3.8044e-14	4.49335e-13	MAPK activated protein kinase 3 [Source:VGNC Symbol;Acc:VGNC:43007]
ENSCAFG00000030731	ENSCAFG00000030731	3333.52	0.907641	0.210567	4.31046	1.62916e-05	5.20407e-05	histone cluster 2 H2B family member f [Source:HGNC Symbol;Acc:HGNC:24700]
ENSCAFG00000002766	IGF2BP3	4598.69	0.907523	0.199342	4.5526	5.29867e-06	1.84384e-05	insulin like growth factor 2 mRNA binding protein 3 [Source:VGNC Symbol;Acc:VGNC:41900]
ENSCAFG00000018019	CENPV	5.35902	0.907486	0.580876	1.56227	0.118224	0.172459	centromere protein V [Source:VGNC Symbol;Acc:VGNC:53316]
ENSCAFG00000017710	METTL9	12675	0.907347	0.18193	4.98733	6.12193e-07	2.49113e-06	methyltransferase like 9 [Source:VGNC Symbol;Acc:VGNC:43183]
ENSCAFG00000017647	CLTC	6604.28	0.906906	0.156929	5.77909	7.51059e-09	4.08445e-08	clathrin heavy chain [Source:VGNC Symbol;Acc:VGNC:39367]
ENSCAFG00000016962	AREL1	1344.37	0.906897	0.130022	6.97493	3.06013e-12	2.77306e-11	apoptosis resistant E3 ubiquitin protein ligase 1 [Source:VGNC Symbol;Acc:VGNC:38029]
ENSCAFG00000002123	PON2	1956.73	0.905292	0.179845	5.03373	4.81035e-07	1.99144e-06	paraoxonase 2 [Source:VGNC Symbol;Acc:VGNC:44813]
ENSCAFG00000015737	ANXA11	2680.21	0.904591	0.151217	5.98206	2.20339e-09	1.28768e-08	annexin A11 [Source:VGNC Symbol;Acc:VGNC:37938]
ENSCAFG00000004167	ENSCAFG00000004167	3.7758	0.904335	0.841733	1.07437	0.282656	0.36419
ENSCAFG00000013114	RGSL1	51.4887	0.903731	0.252134	3.58433	0.000337946	0.000856907	regulator of G protein signaling like 1 [Source:VGNC Symbol;Acc:VGNC:45541]
ENSCAFG00000048893	ENSCAFG00000048893	26.064	0.903375	0.542029	1.66666	0.0955827	0.143053
ENSCAFG00000003299	IMMP2L	492.661	0.903335	0.195879	4.6117	3.99394e-06	1.41504e-05	inner mitochondrial membrane peptidase subunit 2 [Source:NCBI gene;Acc:611911]
ENSCAFG00000005113	UBXN4	9402.04	0.903263	0.138294	6.53147	6.5129e-11	4.7826e-10	UBX domain protein 4 [Source:VGNC Symbol;Acc:VGNC:48100]
ENSCAFG00000010498	ENSCAFG00000010498	1160.6	0.90326	0.197453	4.57456	4.7723e-06	1.6731e-05	potassium voltage-gated channel subfamily H member 7 [Source:VGNC Symbol;Acc:VGNC:42252]
ENSCAFG00000003169	CALD1	1453.32	0.903123	0.232697	3.88111	0.000103982	0.000287125	caldesmon 1 [Source:VGNC Symbol;Acc:VGNC:38666]
ENSCAFG00000017389	ENSCAFG00000017389	326.066	0.903108	0.172112	5.2472	1.5443e-07	6.86218e-07	Canis lupus familiaris RAB13, member RAS oncogene family (RAB13), mRNA. [Source:RefSeq mRNA;Acc:NM_001313859]
ENSCAFG00000012558	ENSCAFG00000012558	18.2061	0.902291	0.660158	1.36678	0.171694	0.238102
ENSCAFG00000010146	NUP153	14080.3	0.901714	0.171102	5.27003	1.36405e-07	6.12906e-07	nucleoporin 153 [Source:VGNC Symbol;Acc:VGNC:54978]
ENSCAFG00000046040	ENSCAFG00000046040	64.1816	0.900993	0.188243	4.78632	1.69865e-06	6.40066e-06
ENSCAFG00000010114	CIT	1003.92	0.899029	0.259618	3.46289	0.000534401	0.00130626	citron rho-interacting serine/threonine kinase [Source:VGNC Symbol;Acc:VGNC:39282]
ENSCAFG00000014163	UBE2E3	678.758	0.898812	0.254435	3.53258	0.000411533	0.00102519	ubiquitin conjugating enzyme E2 E3 [Source:VGNC Symbol;Acc:VGNC:53110]
ENSCAFG00000014529	CENPL	354.975	0.898685	0.165122	5.44254	5.25254e-08	2.52046e-07	centromere protein L [Source:VGNC Symbol;Acc:VGNC:39107]
ENSCAFG00000001497	KLHDC10	774.412	0.89853	0.148608	6.04631	1.48203e-09	8.9514e-09	kelch domain containing 10 [Source:VGNC Symbol;Acc:VGNC:42440]
ENSCAFG00000006331	VEZT	2379.47	0.897733	0.187755	4.78141	1.74066e-06	6.55195e-06	vezatin, adherens junctions transmembrane protein [Source:VGNC Symbol;Acc:VGNC:49719]
ENSCAFG00000018243	ABHD3	758.017	0.897733	0.14091	6.37096	1.8785e-10	1.28855e-09	abhydrolase domain containing 3 [Source:VGNC Symbol;Acc:VGNC:37469]
ENSCAFG00000005575	PLAT	224.636	0.896308	0.380871	2.35331	0.0186071	0.0333846	plasminogen activator, tissue type [Source:NCBI gene;Acc:482840]
ENSCAFG00000011340	HLX	1183.57	0.895951	0.194964	4.59546	4.318e-06	1.52257e-05	H2.0 like homeobox [Source:VGNC Symbol;Acc:VGNC:50302]
ENSCAFG00000006703	UHRF1BP1L	5092.68	0.89441	0.11921	7.5028	6.247e-14	7.16747e-13	UHRF1 binding protein 1 like [Source:VGNC Symbol;Acc:VGNC:48125]
ENSCAFG00000006660	SLC7A1	546.067	0.893668	0.148937	6.00029	1.96961e-09	1.16217e-08	Canis lupus familiaris solute carrier family 7 member 1 (SLC7A1), mRNA. [Source:RefSeq mRNA;Acc:NM_001287553]
ENSCAFG00000029906	HIKESHI	966.011	0.893625	0.174123	5.13216	2.86437e-07	1.22367e-06	heat shock protein nuclear import factor hikeshi [Source:VGNC Symbol;Acc:VGNC:41689]
ENSCAFG00000008962	CDCA2	421.137	0.893388	0.239869	3.72448	0.000195717	0.000515714	cell division cycle associated 2 [Source:VGNC Symbol;Acc:VGNC:39012]
ENSCAFG00000002015	LIMS1	7012.23	0.893192	0.169263	5.27694	1.31359e-07	5.9118e-07	LIM zinc finger domain containing 1 [Source:NCBI gene;Acc:474540]
ENSCAFG00000015093	ZFAND2B	2438.95	0.892095	0.130091	6.85748	7.00869e-12	6.03597e-11	zinc finger AN1-type containing 2B [Source:VGNC Symbol;Acc:VGNC:48601]
ENSCAFG00000014112	KIF15	2576.96	0.891987	0.258676	3.44828	0.00056416	0.00137425	kinesin family member 15 [Source:VGNC Symbol;Acc:VGNC:42384]
ENSCAFG00000005734	ACTG1	75496.7	0.891817	0.139286	6.40278	1.52568e-10	1.06208e-09	Canis lupus familiaris actin gamma 1 (ACTG1), mRNA. [Source:RefSeq mRNA;Acc:NM_001003349]
ENSCAFG00000019030	ABAT	1763.9	0.891768	0.169405	5.26413	1.40857e-07	6.3029e-07	4-aminobutyrate aminotransferase [Source:VGNC Symbol;Acc:VGNC:37421]
ENSCAFG00000002278	EIF5B	2360.19	0.891765	0.153647	5.80398	6.47589e-09	3.5471e-08	eukaryotic translation initiation factor 5B [Source:VGNC Symbol;Acc:VGNC:40294]
ENSCAFG00000001586	TREM2	1478.49	0.890804	0.219093	4.06587	4.78529e-05	0.000140383	triggering receptor expressed on myeloid cells 2 [Source:VGNC Symbol;Acc:VGNC:47794]
ENSCAFG00000010942	CCDC91	3026.01	0.890784	0.25513	3.49148	0.000480345	0.00118277	coiled-coil domain containing 91 [Source:VGNC Symbol;Acc:VGNC:38872]
ENSCAFG00000002827	NFYC	926.606	0.890714	0.166133	5.36146	8.25526e-08	3.82803e-07	nuclear transcription factor Y subunit gamma [Source:VGNC Symbol;Acc:VGNC:43792]
ENSCAFG00000000593	LMNB1	9303.17	0.890581	0.169299	5.26039	1.4375e-07	6.42621e-07	lamin B1 [Source:VGNC Symbol;Acc:VGNC:42718]
ENSCAFG00000005155	MFSD11	783.235	0.890225	0.085862	10.3681	3.46351e-25	1.69027e-23	major facilitator superfamily domain containing 11 [Source:VGNC Symbol;Acc:VGNC:43197]
ENSCAFG00000043442	ENSCAFG00000043442	2338.8	0.889561	0.232568	3.82494	0.000130801	0.000355529
ENSCAFG00000003875	PLK4	358.136	0.889378	0.2289	3.88544	0.000102145	0.000282662	polo like kinase 4 [Source:VGNC Symbol;Acc:VGNC:44698]
ENSCAFG00000018423	ITGA2	1105	0.889172	0.214968	4.13629	3.52962e-05	0.00010607	integrin subunit alpha 2 [Source:VGNC Symbol;Acc:VGNC:42123]
ENSCAFG00000029729	C1H9orf40	6293.54	0.888831	0.369108	2.40805	0.016038	0.0291194	chromosome 1 C9orf40 homolog [Source:VGNC Symbol;Acc:VGNC:52511]
ENSCAFG00000000088	SUOX	263.484	0.888803	0.182732	4.86397	1.15055e-06	4.46713e-06	sulfite oxidase [Source:VGNC Symbol;Acc:VGNC:46988]
ENSCAFG00000013064	CPEB1	11.7998	0.888761	0.554162	1.60379	0.10876	0.160435	cytoplasmic polyadenylation element binding protein 1 [Source:NCBI gene;Acc:100683974]
ENSCAFG00000029230	ENSCAFG00000029230	454.272	0.888684	0.260329	3.4137	0.000640869	0.00154157	glycoprotein Ib platelet subunit beta [Source:VGNC Symbol;Acc:VGNC:41355]
ENSCAFG00000007520	CBR4	193.394	0.888381	0.235308	3.7754	0.000159754	0.000427195	carbonyl reductase 4 [Source:VGNC Symbol;Acc:VGNC:38765]
ENSCAFG00000009214	DCBLD2	126.861	0.88813	0.221312	4.01303	5.99453e-05	0.000173325	discoidin, CUB and LCCL domain containing 2 [Source:VGNC Symbol;Acc:VGNC:39798]
ENSCAFG00000003952	PRKAR2B	8131.14	0.888103	0.183161	4.84875	1.24239e-06	4.79455e-06	protein kinase cAMP-dependent type II regulatory subunit beta [Source:VGNC Symbol;Acc:VGNC:44977]
ENSCAFG00000015077	GAPDH	83811.1	0.88798	0.155355	5.7158	1.09189e-08	5.8021e-08	glyceraldehyde-3-phosphate dehydrogenase [Source:NCBI gene;Acc:403755]
ENSCAFG00000013539	CCNYL1	2788.86	0.887376	0.197244	4.49887	6.83158e-06	2.33279e-05	cyclin Y like 1 [Source:VGNC Symbol;Acc:VGNC:57377]
ENSCAFG00000017538	SPC24	127.003	0.885965	0.238138	3.72038	0.000198919	0.000523168	SPC24 component of NDC80 kinetochore complex [Source:VGNC Symbol;Acc:VGNC:46723]
ENSCAFG00000005143	MCM6	3792.84	0.88534	0.22679	3.90379	9.46979e-05	0.000263789	minichromosome maintenance complex component 6 [Source:VGNC Symbol;Acc:VGNC:43086]
ENSCAFG00000008658	LOC106558828	9.55329	0.884898	0.650807	1.35969	0.173927	0.240723
ENSCAFG00000000136	ENSCAFG00000000136	19069.4	0.884369	0.125778	7.0312	2.0476e-12	1.90211e-11	ATP synthase F1 subunit beta [Source:HGNC Symbol;Acc:HGNC:830]
ENSCAFG00000008647	TKT	11595.4	0.883233	0.108861	8.11343	4.92119e-16	7.46948e-15	transketolase [Source:VGNC Symbol;Acc:VGNC:47391]
ENSCAFG00000010478	CTTN	521.248	0.883199	0.202374	4.36419	1.27594e-05	4.15991e-05	cortactin [Source:VGNC Symbol;Acc:VGNC:39718]
ENSCAFG00000029403	TALDO1	6679.9	0.882613	0.125369	7.04014	1.92041e-12	1.79463e-11	transaldolase 1 [Source:NCBI gene;Acc:100855463]
ENSCAFG00000017715	SLC44A2	2729.13	0.882578	0.16362	5.39407	6.88808e-08	3.2303e-07	solute carrier family 44 member 2 [Source:VGNC Symbol;Acc:VGNC:46418]
ENSCAFG00000011284	C8H14orf93	544.72	0.881919	0.13753	6.41254	1.43112e-10	1.00022e-09	chromosome 8 C14orf93 homolog [Source:VGNC Symbol;Acc:VGNC:50540]
ENSCAFG00000000159	NEMP1	3894.45	0.881082	0.275386	3.19945	0.00137692	0.00312039	nuclear envelope integral membrane protein 1 [Source:VGNC Symbol;Acc:VGNC:43742]
ENSCAFG00000015017	ATP6V0A1	3645.95	0.880755	0.162179	5.43075	5.61164e-08	2.67906e-07	ATPase H+ transporting V0 subunit a1 [Source:VGNC Symbol;Acc:VGNC:38268]
ENSCAFG00000016289	LOC486765	647.213	0.880037	0.278594	3.15885	0.00158393	0.00355624
ENSCAFG00000006054	SLC16A3	3980.49	0.879699	0.132919	6.61832	3.63311e-11	2.77067e-10	solute carrier family 16 member 3 [Source:VGNC Symbol;Acc:VGNC:46242]
ENSCAFG00000010417	C35H6orf62	1751.98	0.879678	0.121556	7.23681	4.59367e-13	4.67809e-12	chromosome 35 C6orf62 homolog [Source:VGNC Symbol;Acc:VGNC:52560]
ENSCAFG00000001879	NUAK1	528.214	0.879132	0.252588	3.48051	0.000500469	0.00122823	NUAK family kinase 1 [Source:VGNC Symbol;Acc:VGNC:54977]
ENSCAFG00000004703	LOC100683871	3503.98	0.878647	0.133244	6.59429	4.27294e-11	3.22882e-10
ENSCAFG00000032179	ENSCAFG00000032179	261.748	0.878273	0.120875	7.26598	3.70343e-13	3.83015e-12	speedy protein E4-like [Source:NCBI gene;Acc:607286]
ENSCAFG00000011498	SGSM1	203.388	0.878048	0.190279	4.61452	3.93999e-06	1.39699e-05	small G protein signaling modulator 1 [Source:VGNC Symbol;Acc:VGNC:46105]
ENSCAFG00000015593	LOC609523	300.962	0.877424	0.324277	2.70579	0.00681427	0.013442	signal-regulatory protein beta-1 [Source:NCBI gene;Acc:609523]
ENSCAFG00000011399	RASSF8	351.612	0.877066	0.174468	5.02709	4.97988e-07	2.05618e-06	Ras association domain family member 8 [Source:VGNC Symbol;Acc:VGNC:45385]
ENSCAFG00000007113	PCM1	15631.5	0.876303	0.155522	5.63459	1.75475e-08	8.99455e-08	pericentriolar material 1 [Source:VGNC Symbol;Acc:VGNC:44309]
ENSCAFG00000032338	SNRNP25	612.306	0.875563	0.204548	4.28048	1.86489e-05	5.89143e-05	small nuclear ribonucleoprotein U11/U12 subunit 25 [Source:VGNC Symbol;Acc:VGNC:46605]
ENSCAFG00000004043	LAMA4	10.1473	0.875525	0.579308	1.51133	0.130704	0.188164	laminin subunit alpha 4 [Source:VGNC Symbol;Acc:VGNC:54967]
ENSCAFG00000014871	DDHD1	1655.83	0.875024	0.216907	4.0341	5.48131e-05	0.000159503	DDHD domain containing 1 [Source:VGNC Symbol;Acc:VGNC:39832]
ENSCAFG00000013683	POLR2J	2839.35	0.874783	0.130473	6.70472	2.01788e-11	1.60143e-10	RNA polymerase II subunit J [Source:HGNC Symbol;Acc:HGNC:9197]
ENSCAFG00000005843	LTBP1	1685.48	0.874656	0.199089	4.39329	1.11647e-05	3.67235e-05	latent transforming growth factor beta binding protein 1 [Source:VGNC Symbol;Acc:VGNC:42856]
ENSCAFG00000004827	DHTKD1	141.569	0.874576	0.26538	3.29557	0.000982233	0.00228678	dehydrogenase E1 and transketolase domain containing 1 [Source:VGNC Symbol;Acc:VGNC:39938]
ENSCAFG00000014145	ITGA2B	11877.1	0.874542	0.224321	3.89862	9.67415e-05	0.000269035	integrin subunit alpha 2b [Source:VGNC Symbol;Acc:VGNC:42124]
ENSCAFG00000014116	ATP6AP2	8228.96	0.873611	0.133792	6.5296	6.59466e-11	4.83757e-10	ATPase H+ transporting accessory protein 2 [Source:VGNC Symbol;Acc:VGNC:38267]
ENSCAFG00000005760	PLCB4	145.26	0.872161	0.18836	4.63028	3.65172e-06	1.30035e-05	phospholipase C beta 4 [Source:VGNC Symbol;Acc:VGNC:44646]
ENSCAFG00000031808	ENSCAFG00000031808	156.309	0.871952	0.277458	3.14264	0.00167432	0.00374722
ENSCAFG00000043327	ENSCAFG00000043327	8.2145	0.871719	0.998802	0.872765	0.382791	0.468857
ENSCAFG00000013353	MGST3	1571.01	0.87166	0.0893621	9.75425	1.76895e-22	6.27844e-21	microsomal glutathione S-transferase 3 [Source:VGNC Symbol;Acc:VGNC:53121]
ENSCAFG00000007905	GLRX	3806.06	0.871414	0.120568	7.22757	4.91722e-13	4.97922e-12	glutaredoxin [Source:VGNC Symbol;Acc:VGNC:41273]
ENSCAFG00000028715	HMGB3	114.532	0.871391	0.259419	3.35901	0.000782235	0.00185464	high mobility group box 3 [Source:VGNC Symbol;Acc:VGNC:54164]
ENSCAFG00000016741	HDGF	704.122	0.871261	0.101554	8.57931	9.54457e-18	1.7839e-16	heparin binding growth factor [Source:VGNC Symbol;Acc:VGNC:41627]
ENSCAFG00000007261	ACOX2	31.872	0.871252	0.333147	2.61522	0.00891706	0.0171566	acyl-CoA oxidase 2 [Source:VGNC Symbol;Acc:VGNC:37522]
ENSCAFG00000042945	FUOM	161.535	0.870809	0.216044	4.03071	5.56097e-05	0.000161687	fucose mutarotase [Source:NCBI gene;Acc:491696]
ENSCAFG00000004408	CAB39L	276.193	0.870768	0.220981	3.94047	8.13236e-05	0.000229703	calcium binding protein 39 like [Source:VGNC Symbol;Acc:VGNC:38620]
ENSCAFG00000031648	ENSCAFG00000031648	19.4526	0.870479	0.343776	2.53211	0.0113378	0.0212925
ENSCAFG00000029675	ENSCAFG00000029675	12.4326	0.870443	0.484225	1.7976	0.0722407	0.111785
ENSCAFG00000043125	ENSCAFG00000043125	1834.08	0.870378	0.175686	4.95417	7.26399e-07	2.92453e-06
ENSCAFG00000044677	ATP5MG	2443.76	0.870002	0.153834	5.65547	1.55421e-08	8.04288e-08	ATP synthase membrane subunit g [Source:NCBI gene;Acc:100687598]
ENSCAFG00000018182	MMP28	102.754	0.869865	0.342202	2.54196	0.0110231	0.0207431	matrix metallopeptidase 28 [Source:VGNC Symbol;Acc:VGNC:43287]
ENSCAFG00000010024	DOK2	4096.88	0.869709	0.104989	8.28381	1.19301e-16	1.95428e-15	docking protein 2 [Source:VGNC Symbol;Acc:VGNC:40056]
ENSCAFG00000006595	ENSCAFG00000006595	3.94819	0.869696	1.11647	0.778972	0.435996	0.521614
ENSCAFG00000002825	GSDME	573.226	0.869546	0.136015	6.39304	1.62624e-10	1.12762e-09	gasdermin E [Source:VGNC Symbol;Acc:VGNC:39911]
ENSCAFG00000016776	BOD1	78.4388	0.868412	0.233221	3.72356	0.000196433	0.000517306	biorientation of chromosomes in cell division 1 [Source:NCBI gene;Acc:612987]
ENSCAFG00000042083	ENSCAFG00000042083	139.537	0.868094	0.425401	2.04065	0.0412855	0.0683472
ENSCAFG00000029842	MAFF	27.3869	0.867976	0.237484	3.65489	0.000257294	0.0006639	MAF bZIP transcription factor F [Source:VGNC Symbol;Acc:VGNC:49919]
ENSCAFG00000006540	ENSCAFG00000006540	275.861	0.867438	0.296666	2.92395	0.00345616	0.00728827	transferrin [Source:HGNC Symbol;Acc:HGNC:11740]
ENSCAFG00000007122	HCK	11464.4	0.867402	0.143391	6.04922	1.4555e-09	8.79873e-09	HCK proto-oncogene, Src family tyrosine kinase [Source:VGNC Symbol;Acc:VGNC:41618]
ENSCAFG00000030825	ENSCAFG00000030825	5883.78	0.866772	0.248103	3.4936	0.000476558	0.00117402	histone H4 [Source:NCBI gene;Acc:483167]
ENSCAFG00000009267	AP4B1	1592.94	0.866706	0.104578	8.28769	1.15472e-16	1.89376e-15	adaptor related protein complex 4 subunit beta 1 [Source:VGNC Symbol;Acc:VGNC:37968]
ENSCAFG00000006509	NEDD1	2945.9	0.865199	0.152093	5.68861	1.28081e-08	6.71458e-08	NEDD1 gamma-tubulin ring complex targeting factor [Source:VGNC Symbol;Acc:VGNC:43720]
ENSCAFG00000009943	TANK	5651.28	0.864869	0.144572	5.98226	2.20064e-09	1.28668e-08	TRAF family member associated NFKB activator [Source:VGNC Symbol;Acc:VGNC:47101]
ENSCAFG00000042570	ENSCAFG00000042570	125.577	0.864768	0.149771	5.77395	7.74343e-09	4.20533e-08	small integral membrane protein 27 [Source:HGNC Symbol;Acc:HGNC:31420]
ENSCAFG00000032137	LOC609816	32.267	0.864533	0.525205	1.64609	0.0997456	0.148572	protein pitchfork-like [Source:NCBI gene;Acc:609816]
ENSCAFG00000009759	SNX21	173.849	0.864337	0.165261	5.23015	1.69376e-07	7.47435e-07	sorting nexin family member 21 [Source:VGNC Symbol;Acc:VGNC:46631]
ENSCAFG00000003518	TLR4	12950.4	0.864076	0.178638	4.83703	1.31791e-06	5.05409e-06	toll like receptor 4 [Source:VGNC Symbol;Acc:VGNC:51765]
ENSCAFG00000017891	DEGS2	39.2568	0.86348	0.261427	3.30295	0.000956723	0.00223257	delta 4-desaturase, sphingolipid 2 [Source:VGNC Symbol;Acc:VGNC:39883]
ENSCAFG00000017665	VMP1	5019.81	0.862906	0.135733	6.35739	2.05213e-10	1.39877e-09	vacuole membrane protein 1 [Source:VGNC Symbol;Acc:VGNC:49873]
ENSCAFG00000005806	SGO1	382.487	0.862172	0.223067	3.86508	0.000111052	0.000305447	shugoshin 1 [Source:VGNC Symbol;Acc:VGNC:46100]
ENSCAFG00000014262	LOC100856638	1064.14	0.862065	0.15669	5.50174	3.76066e-08	1.84039e-07
ENSCAFG00000010232	TRIM8	1040.85	0.862022	0.116673	7.38836	1.48656e-13	1.63104e-12	tripartite motif containing 8 [Source:VGNC Symbol;Acc:VGNC:47839]
ENSCAFG00000000430	ESR1	12.5284	0.861218	0.462152	1.8635	0.0623926	0.0982993	Canis lupus familiaris estrogen receptor 1 (ESR1), mRNA. [Source:RefSeq mRNA;Acc:NM_001286958]
ENSCAFG00000007094	ENSCAFG00000007094	4605.05	0.860267	0.157836	5.4504	5.02573e-08	2.41906e-07
ENSCAFG00000003730	GPX7	26.9758	0.860159	0.310214	2.7728	0.00555767	0.0111878
ENSCAFG00000020109	RFWD3	570.743	0.859966	0.20596	4.1754	2.97461e-05	9.06901e-05	ring finger and WD repeat domain 3 [Source:VGNC Symbol;Acc:VGNC:45502]
ENSCAFG00000013063	TBCD	2013.15	0.859806	0.163541	5.25743	1.4608e-07	6.52209e-07	tubulin folding cofactor D [Source:VGNC Symbol;Acc:VGNC:47156]
ENSCAFG00000003705	CUL2	2317.42	0.859778	0.235669	3.64825	0.000264032	0.000680537	cullin 2 [Source:VGNC Symbol;Acc:VGNC:39729]
ENSCAFG00000009531	OIP5	11.5647	0.859449	0.477355	1.80044	0.0717913	0.111163	Opa interacting protein 5 [Source:VGNC Symbol;Acc:VGNC:44111]
ENSCAFG00000000258	IL22RA2	1058.15	0.859281	0.244078	3.52052	0.000430698	0.00106892	interleukin 22 receptor subunit alpha 2 [Source:VGNC Symbol;Acc:VGNC:41971]
ENSCAFG00000010068	TNNI2	6.5112	0.85921	0.645398	1.33129	0.183094	0.25175	troponin I2, fast skeletal type [Source:VGNC Symbol;Acc:VGNC:52055]
ENSCAFG00000013026	HEATR5A	1644.03	0.858905	0.0852543	10.0746	7.15376e-24	3.01036e-22	HEAT repeat containing 5A [Source:VGNC Symbol;Acc:VGNC:41636]
ENSCAFG00000023626	PCARE	23.295	0.858503	0.284213	3.02063	0.0025225	0.00545778	Canis lupus familiaris photoreceptor cilium actin regulator (PCARE), mRNA. [Source:RefSeq mRNA;Acc:NM_001284459]
ENSCAFG00000003476	BLVRA	232.004	0.858353	0.131499	6.52745	6.68982e-11	4.90226e-10	biliverdin reductase A [Source:VGNC Symbol;Acc:VGNC:38471]
ENSCAFG00000015184	LTBR	1015.82	0.857919	0.161756	5.30378	1.13427e-07	5.1643e-07	lymphotoxin beta receptor [Source:VGNC Symbol;Acc:VGNC:42860]
ENSCAFG00000019218	C20H19orf71	41.3277	0.857891	0.291526	2.94276	0.00325295	0.00688662	chromosome 20 C19orf71 homolog [Source:VGNC Symbol;Acc:VGNC:52520]
[truncated: 12,056 more rows]

## Sheet: DEGs
ensemblid	merged_symbol	baseMean	log2FoldChange	lfcSE	stat	pvalue	padj	description
ENSCAFG00000031341	PLSCR5	332.215	7.97852	1.0865	7.34332	2.0836e-13	2.23379e-12	phospholipid scramblase family member 5 [Source:VGNC Symbol;Acc:VGNC:52896]
ENSCAFG00000030630	FCN2	11.0062	6.7794	0.93676	7.23707	4.58481e-13	4.67291e-12	ficolin 1 [Source:HGNC Symbol;Acc:HGNC:3623]
ENSCAFG00000043810	ENSCAFG00000043810	11.2215	6.65058	0.716564	9.28121	1.67561e-20	4.59077e-19
ENSCAFG00000016149	ANXA8L1	1934.97	6.49856	0.766082	8.48285	2.19743e-17	3.94442e-16	annexin A8-like 1 [Source:NCBI gene;Acc:479270]
ENSCAFG00000013807	TMEM47	47.5267	6.29785	0.598057	10.5305	6.24934e-26	3.39129e-24	transmembrane protein 47 [Source:VGNC Symbol;Acc:VGNC:47584]
ENSCAFG00000029661	CFHR5	26.2761	6.21217	0.649338	9.56693	1.10125e-21	3.5829e-20	complement factor H related 5 [Source:VGNC Symbol;Acc:VGNC:57340]
ENSCAFG00000008004	SBSPON	11.6702	6.0681	0.695565	8.72399	2.6856e-18	5.43109e-17	somatomedin B and thrombospondin type 1 domain containing [Source:VGNC Symbol;Acc:VGNC:45886]
ENSCAFG00000007821	YPEL4	158.033	5.8011	0.398839	14.545	6.287e-48	6.7237e-45	yippee like 4 [Source:VGNC Symbol;Acc:VGNC:48500]
ENSCAFG00000012292	ENSCAFG00000012292	35.3941	5.78918	0.486815	11.8919	1.3034e-32	1.86931e-30
ENSCAFG00000015272	FGFBP1	68.0086	5.7693	0.633404	9.10841	8.36004e-20	2.04704e-18	fibroblast growth factor binding protein 1 [Source:VGNC Symbol;Acc:VGNC:49742]
ENSCAFG00000005750	IDO1	249.852	5.64495	0.56667	9.96163	2.24364e-23	8.88292e-22	indoleamine 2,3-dioxygenase 1 [Source:VGNC Symbol;Acc:VGNC:41865]
ENSCAFG00000001138	BTNL10	3617.53	5.55977	0.310054	17.9316	6.68586e-72	9.39698e-68	butyrophilin like 10 [Source:NCBI gene;Acc:482200]
ENSCAFG00000032259	LOC102151893	762.862	5.54172	0.434244	12.7618	2.68104e-37	7.69019e-35
ENSCAFG00000012896	CAMP	5191	5.53122	0.479736	11.5297	9.34646e-31	1.01833e-28	cathelicidin antimicrobial peptide [Source:VGNC Symbol;Acc:VGNC:38688]
ENSCAFG00000029461	PGLYRP1	409.165	5.51784	0.439081	12.5668	3.21488e-36	7.28792e-34	peptidoglycan recognition protein 1 [Source:VGNC Symbol;Acc:VGNC:44461]
ENSCAFG00000015817	CATSPERE	59.7165	5.47094	0.664942	8.22769	1.90858e-16	3.0414e-15	catsper channel auxiliary subunit epsilon [Source:VGNC Symbol;Acc:VGNC:38749]
ENSCAFG00000007437	SMYD1	30.9477	5.46127	0.942559	5.79409	6.86928e-09	3.74797e-08	SET and MYND domain containing 1 [Source:VGNC Symbol;Acc:VGNC:46581]
ENSCAFG00000015949	ENSCAFG00000015949	59604.4	5.39056	0.676288	7.97081	1.57638e-15	2.23798e-14	arachidonate 15-lipoxygenase [Source:VGNC Symbol;Acc:VGNC:37811]
ENSCAFG00000014653	G6PC	39.4692	5.37878	0.619945	8.67622	4.0915e-18	8.09944e-17	glucose-6-phosphatase catalytic subunit [Source:VGNC Symbol;Acc:VGNC:41040]
ENSCAFG00000004765	CD177	3475.04	5.33608	0.458262	11.6442	2.45721e-31	2.83083e-29	CD177 molecule [Source:VGNC Symbol;Acc:VGNC:38934]
ENSCAFG00000016363	PDPN	46.7225	5.31679	0.792805	6.70629	1.99631e-11	1.5852e-10	podoplanin [Source:VGNC Symbol;Acc:VGNC:52226]
ENSCAFG00000020220	LOC479668	6194.15	5.1754	0.438632	11.799	3.95207e-32	5.29013e-30	haptoglobin-like [Source:NCBI gene;Acc:479668]
ENSCAFG00000001574	TSPO2	50.9876	5.16277	0.567355	9.09972	9.05676e-20	2.2023e-18	translocator protein 2 [Source:VGNC Symbol;Acc:VGNC:49105]
ENSCAFG00000001802	BEND4	16.5469	5.11281	0.669219	7.63997	2.17277e-14	2.66477e-13	BEN domain containing 4 [Source:VGNC Symbol;Acc:VGNC:38431]
ENSCAFG00000008902	PTX3	104.118	5.02897	0.43623	11.5283	9.5055e-31	1.02769e-28	pentraxin 3 [Source:VGNC Symbol;Acc:VGNC:45204]
ENSCAFG00000009644	PKD2L1	33.1417	5.02334	0.853279	5.8871	3.9302e-09	2.21932e-08	polycystin 2 like 1, transient receptor potential cation channel [Source:VGNC Symbol;Acc:VGNC:44601]
ENSCAFG00000014292	CDKL1	117.719	4.98305	0.467106	10.6679	1.43808e-26	8.54574e-25	cyclin dependent kinase like 1 [Source:VGNC Symbol;Acc:VGNC:39064]
ENSCAFG00000018625	C3	857.45	4.96851	0.350377	14.1805	1.2104e-45	1.00072e-42	complement C3 [Source:VGNC Symbol;Acc:VGNC:38591]
ENSCAFG00000046037	ENSCAFG00000046037	43.191	4.94827	0.472414	10.4745	1.13191e-25	5.91414e-24
ENSCAFG00000007045	ID1	1295.39	4.91258	0.386055	12.7251	4.29076e-37	1.17942e-34	inhibitor of DNA binding 1, HLH protein [Source:HGNC Symbol;Acc:HGNC:5360]
ENSCAFG00000020116	ARHGAP29	432.722	4.89239	0.373332	13.1047	3.09619e-39	1.14518e-36	Rho GTPase activating protein 29 [Source:VGNC Symbol;Acc:VGNC:38056]
ENSCAFG00000008893	VEPH1	45.6426	4.89089	0.77097	6.34381	2.24148e-10	1.5234e-09	ventricular zone expressed PH domain containing 1 [Source:VGNC Symbol;Acc:VGNC:48255]
ENSCAFG00000018990	SLC6A4	814.618	4.87791	0.546626	8.92366	4.51126e-19	1.00804e-17	solute carrier family 6 member 4 [Source:VGNC Symbol;Acc:VGNC:46465]
ENSCAFG00000012980	SMCO3	44.5117	4.87002	0.437291	11.1368	8.30437e-29	7.0312e-27	single-pass membrane protein with coiled-coil domains 3 [Source:VGNC Symbol;Acc:VGNC:46551]
ENSCAFG00000003646	SFRP4	25.4969	4.83698	0.731741	6.61023	3.83728e-11	2.9153e-10	secreted frizzled related protein 4 [Source:VGNC Symbol;Acc:VGNC:46082]
ENSCAFG00000008702	CA1	1473.97	4.81602	0.303533	15.8665	1.0807e-56	2.1699e-53	carbonic anhydrase 1 [Source:VGNC Symbol;Acc:VGNC:38604]
ENSCAFG00000005187	EDNRB	32.9633	4.8122	0.534128	9.00945	2.071e-19	4.85941e-18	endothelin receptor type B [Source:VGNC Symbol;Acc:VGNC:40203]
ENSCAFG00000024874	LOC482199	2936.35	4.77856	0.360641	13.2502	4.50006e-40	1.91662e-37	butyrophilin-like protein 10 [Source:NCBI gene;Acc:482199]
ENSCAFG00000017872	ICAM5	11.0066	4.77176	0.793151	6.01621	1.78549e-09	1.06155e-08	intercellular adhesion molecule 5 [Source:VGNC Symbol;Acc:VGNC:41857]
ENSCAFG00000004797	USP35	1119.99	4.75985	0.279827	17.01	6.92489e-65	3.24431e-61	ubiquitin specific peptidase 35 [Source:VGNC Symbol;Acc:VGNC:48191]
ENSCAFG00000023335	MMP8	15772.3	4.62783	0.374796	12.3476	5.01908e-35	9.79766e-33	matrix metallopeptidase 8 [Source:VGNC Symbol;Acc:VGNC:43289]
ENSCAFG00000010030	TMCC2	3584.58	4.61181	0.274818	16.7814	3.34152e-63	9.39301e-60	transmembrane and coiled-coil domain family 2 [Source:VGNC Symbol;Acc:VGNC:47429]
ENSCAFG00000012764	CLCN2	173.959	4.54173	0.382719	11.867	1.75637e-32	2.49352e-30	chloride voltage-gated channel 2 [Source:VGNC Symbol;Acc:VGNC:39302]
ENSCAFG00000014311	TFR2	25.5875	4.52063	0.581236	7.77763	7.38976e-15	9.72501e-14	transferrin receptor 2 [Source:VGNC Symbol;Acc:VGNC:47304]
ENSCAFG00000011556	RIPOR3	2867.86	4.40956	0.262291	16.8117	2.00263e-63	7.03675e-60	RIPOR family member 3 [Source:VGNC Symbol;Acc:VGNC:45598]
ENSCAFG00000008869	TGM2	11335.4	4.38253	0.383172	11.4375	2.71547e-30	2.78584e-28	transglutaminase 2 [Source:VGNC Symbol;Acc:VGNC:47316]
ENSCAFG00000012200	TRIM10	4258.3	4.35593	0.331403	13.1439	1.84431e-39	7.00588e-37	tripartite motif containing 10 [Source:VGNC Symbol;Acc:VGNC:49639]
ENSCAFG00000014844	RAP1GAP	146.266	4.29071	0.436437	9.83121	8.26192e-23	3.06894e-21
ENSCAFG00000014197	RUNDC3A	37.771	4.27357	0.475039	8.99626	2.33534e-19	5.44332e-18	RUN domain containing 3A [Source:VGNC Symbol;Acc:VGNC:45807]
ENSCAFG00000008404	CLU	709.251	4.26911	0.395171	10.8032	3.32387e-27	2.19328e-25	clusterin [Source:VGNC Symbol;Acc:VGNC:39369]
ENSCAFG00000002152	IL1R2	3204.88	4.24884	0.46198	9.19703	3.67991e-20	9.59577e-19	interleukin 1 receptor type 2 [Source:VGNC Symbol;Acc:VGNC:41959]
ENSCAFG00000014228	SLC4A1	10120.4	4.20251	0.306385	13.7164	8.09584e-43	5.17214e-40	solute carrier family 4 member 1 [Source:VGNC Symbol;Acc:VGNC:49095]
ENSCAFG00000017188	NAP1L2	103.366	4.16646	0.555499	7.50039	6.36277e-14	7.29435e-13	nucleosome assembly protein 1 like 2 [Source:VGNC Symbol;Acc:VGNC:54175]
ENSCAFG00000010608	CFAP58	27.9794	4.14804	0.436932	9.49355	2.23297e-21	6.94346e-20	cilia and flagella associated protein 58 [Source:VGNC Symbol;Acc:VGNC:39167]
ENSCAFG00000030846	CREG2	24.7145	4.14063	1.2983	3.18928	0.00142626	0.00322078	cellular repressor of E1A stimulated genes 2 [Source:VGNC Symbol;Acc:VGNC:39606]
ENSCAFG00000013909	SERPINE1	183.037	4.09076	0.392736	10.416	2.09481e-25	1.06676e-23	serpin family E member 1 [Source:VGNC Symbol;Acc:VGNC:46036]
ENSCAFG00000046360	LOC612278	406.728	4.08188	0.664012	6.14729	7.88157e-10	4.9564e-09	fatty acid desaturase 1-like [Source:NCBI gene;Acc:612278]
ENSCAFG00000005660	TNFAIP6	371.209	4.07632	0.414638	9.83105	8.27555e-23	3.06894e-21	TNF alpha induced protein 6 [Source:VGNC Symbol;Acc:VGNC:47651]
ENSCAFG00000017474	MPO	20.2101	4.05014	0.505509	8.01202	1.1284e-15	1.64179e-14	myeloperoxidase [Source:VGNC Symbol;Acc:VGNC:43341]
ENSCAFG00000002141	RHAG	7781.08	3.9911	0.285872	13.9611	2.69107e-44	2.10128e-41	Rh associated glycoprotein [Source:VGNC Symbol;Acc:VGNC:45542]
ENSCAFG00000000946	A4GALT	20.4141	3.97583	0.472828	8.40862	4.14846e-17	7.10189e-16	alpha 1,4-galactosyltransferase (P blood group) [Source:HGNC Symbol;Acc:HGNC:18149]
ENSCAFG00000016394	PLEK2	199.707	3.97186	0.309593	12.8293	1.12404e-37	3.36136e-35	pleckstrin 2 [Source:VGNC Symbol;Acc:VGNC:51670]
ENSCAFG00000002611	PTPRH	48.6995	3.96479	0.431229	9.19418	3.77863e-20	9.81677e-19	protein tyrosine phosphatase receptor type H [Source:VGNC Symbol;Acc:VGNC:45189]
ENSCAFG00000032580	ENSCAFG00000032580	31.6537	3.93972	0.582962	6.75811	1.39801e-11	1.1371e-10	stum, mechanosensory transduction mediator homolog [Source:VGNC Symbol;Acc:VGNC:53837]
ENSCAFG00000008418	NCAM2	999.547	3.91095	0.643217	6.0803	1.19961e-09	7.34664e-09	neural cell adhesion molecule 2 [Source:VGNC Symbol;Acc:VGNC:43637]
ENSCAFG00000012417	FOXR1	10.6877	3.89776	1.02015	3.82077	0.000133036	0.000361249	forkhead box R1 [Source:VGNC Symbol;Acc:VGNC:40969]
ENSCAFG00000014548	FBN1	72.3971	3.87692	0.536823	7.22198	5.12371e-13	5.18084e-12	Canis lupus familiaris fibrillin 1 (FBN1), mRNA. [Source:RefSeq mRNA;Acc:NM_001287085]
ENSCAFG00000002847	EPB41L4B	133.79	3.87164	0.45534	8.50274	1.85167e-17	3.34515e-16	erythrocyte membrane protein band 4.1 like 4B [Source:VGNC Symbol;Acc:VGNC:40397]
ENSCAFG00000045148	ENSCAFG00000045148	100.358	3.856	1.67912	2.29644	0.0216506	0.0382189
ENSCAFG00000028971	CCDC85C	54.7602	3.82449	0.445007	8.59421	8.38416e-18	1.58386e-16	coiled-coil domain containing 85C [Source:VGNC Symbol;Acc:VGNC:38864]
ENSCAFG00000016120	SPTB	10196.3	3.82323	0.309021	12.3721	3.70186e-35	7.65141e-33	spectrin beta, erythrocytic [Source:VGNC Symbol;Acc:VGNC:46774]
ENSCAFG00000007356	BPIFB4	10.8633	3.79411	0.833107	4.55418	5.2591e-06	1.83098e-05	BPI fold containing family B member 4 [Source:VGNC Symbol;Acc:VGNC:38510]
ENSCAFG00000009905	MMP9	6177.71	3.79394	0.387808	9.78304	1.33154e-22	4.84839e-21	matrix metallopeptidase 9 [Source:VGNC Symbol;Acc:VGNC:43290]
ENSCAFG00000048786	ENSCAFG00000048786	613.924	3.78876	0.250001	15.155	7.02561e-52	1.09717e-48
ENSCAFG00000011819	TECTA	310.087	3.78663	0.455943	8.30506	9.97696e-17	1.64972e-15	tectorin alpha [Source:VGNC Symbol;Acc:VGNC:47236]
ENSCAFG00000013162	TAGLN	199.68	3.77224	0.366597	10.2899	7.82648e-25	3.65452e-23	transgelin [Source:VGNC Symbol;Acc:VGNC:47093]
ENSCAFG00000009428	CNNM1	11.2127	3.76394	0.617001	6.10039	1.05811e-09	6.52553e-09	cyclin and CBS domain divalent metal cation transport mediator 1 [Source:VGNC Symbol;Acc:VGNC:39406]
ENSCAFG00000030938	LOC102157231	141.329	3.74916	0.737204	5.08566	3.66358e-07	1.54351e-06
ENSCAFG00000002618	TNNI3	103.075	3.72955	0.342635	10.8849	1.36015e-27	9.55843e-26	troponin I3, cardiac type [Source:VGNC Symbol;Acc:VGNC:47689]
ENSCAFG00000018268	SLFN14	7958.28	3.72863	0.22931	16.2602	1.89074e-59	4.42905e-56	schlafen family member 14 [Source:VGNC Symbol;Acc:VGNC:53152]
ENSCAFG00000003658	KEL	1319.07	3.71864	0.294332	12.6342	1.36788e-36	3.43314e-34	Kell metallo-endopeptidase [Source:VGNC Symbol;Acc:VGNC:42333]
ENSCAFG00000006044	TRPC4	206.834	3.70884	0.815592	4.54742	5.43083e-06	1.88703e-05	transient receptor potential cation channel subfamily C member 4 [Source:VGNC Symbol;Acc:VGNC:47868]
ENSCAFG00000003293	RSAD2	25728.6	3.70274	0.399503	9.26838	1.89003e-20	5.12826e-19	radical S-adenosyl methionine domain containing 2 [Source:VGNC Symbol;Acc:VGNC:45770]
ENSCAFG00000019342	AGRN	81.5052	3.69484	0.355995	10.3789	3.09248e-25	1.5336e-23	agrin [Source:VGNC Symbol;Acc:VGNC:37716]
ENSCAFG00000017372	ANKFN1	33.7676	3.67918	0.497959	7.38852	1.48468e-13	1.63024e-12	ankyrin repeat and fibronectin type III domain containing 1 [Source:VGNC Symbol;Acc:VGNC:37871]
ENSCAFG00000013646	RSPH14	19.7012	3.66908	0.482742	7.6005	2.94995e-14	3.52265e-13	radial spoke head 14 homolog [Source:VGNC Symbol;Acc:VGNC:45778]
ENSCAFG00000029471	CLIC2	3022.76	3.66852	0.291233	12.5965	2.20665e-36	5.34732e-34	chloride intracellular channel 2 [Source:VGNC Symbol;Acc:VGNC:39338]
ENSCAFG00000003156	MYH14	71.9959	3.66546	0.437409	8.37994	5.29536e-17	9.02138e-16	myosin heavy chain 14 [Source:VGNC Symbol;Acc:VGNC:43538]
ENSCAFG00000009182	CPOX	8679.43	3.653	0.241398	15.1327	9.8563e-52	1.3853e-48	coproporphyrinogen oxidase [Source:VGNC Symbol;Acc:VGNC:53070]
ENSCAFG00000007012	SPIC	79.856	3.64591	0.370153	9.84973	6.87257e-23	2.57584e-21	Spi-C transcription factor [Source:VGNC Symbol;Acc:VGNC:46739]
ENSCAFG00000003745	EPHB6	972.596	3.6447	0.33729	10.8058	3.23063e-27	2.15196e-25	EPH receptor B6 [Source:VGNC Symbol;Acc:VGNC:40414]
ENSCAFG00000030738	MEIG1	160.586	3.64104	0.423492	8.59766	8.13553e-18	1.54104e-16	meiosis/spermiogenesis associated 1 [Source:VGNC Symbol;Acc:VGNC:43151]
ENSCAFG00000032220	ENSCAFG00000032220	58.9746	3.63767	0.5166	7.04155	1.90107e-12	1.77774e-11	intersectin 1 [Source:NCBI gene;Acc:478409]
ENSCAFG00000019348	ISG15	1894.61	3.61409	0.404062	8.94441	3.73947e-19	8.43631e-18	ISG15 ubiquitin like modifier [Source:VGNC Symbol;Acc:VGNC:42106]
ENSCAFG00000016939	AHSP	57229.4	3.60555	0.475315	7.58561	3.30937e-14	3.9318e-13	alpha hemoglobin stabilizing protein [Source:VGNC Symbol;Acc:VGNC:37732]
ENSCAFG00000025083	FADS1	19488	3.60078	0.358635	10.0402	1.0142e-23	4.19251e-22	fatty acid desaturase 1 [Source:VGNC Symbol;Acc:VGNC:51870]
ENSCAFG00000010754	SLC38A3	174.004	3.59536	0.322638	11.1436	7.69337e-29	6.55335e-27	solute carrier family 38 member 3 [Source:VGNC Symbol;Acc:VGNC:46394]
ENSCAFG00000017951	DTNA	203.73	3.57252	0.364451	9.80249	1.09849e-22	4.03115e-21	dystrobrevin alpha [Source:VGNC Symbol;Acc:VGNC:40114]
ENSCAFG00000045073	ENSCAFG00000045073	17.9764	3.56815	0.536985	6.64479	3.03659e-11	2.33987e-10
ENSCAFG00000008554	AADAC	17.1996	3.54934	0.61497	5.77155	7.85435e-09	4.26063e-08	arylacetamide deacetylase [Source:VGNC Symbol;Acc:VGNC:37404]
ENSCAFG00000015130	ABCB6	3014.17	3.54759	0.279221	12.7053	5.52324e-37	1.4647e-34	ATP binding cassette subfamily B member 6 [Source:VGNC Symbol;Acc:VGNC:49115]
ENSCAFG00000010798	TNNT2	12.4407	3.53238	0.801999	4.40446	1.06046e-05	3.50454e-05	troponin T2, cardiac type [Source:VGNC Symbol;Acc:VGNC:47691]
ENSCAFG00000011974	EPB42	15870.9	3.51228	0.299747	11.7175	1.03737e-31	1.27896e-29	erythrocyte membrane protein band 4.2 [Source:VGNC Symbol;Acc:VGNC:40399]
ENSCAFG00000012029	TGM5	789.989	3.50829	0.431343	8.13339	4.17441e-16	6.37733e-15	transglutaminase 5 [Source:VGNC Symbol;Acc:VGNC:47318]
ENSCAFG00000017411	EPOR	199.036	3.50533	0.270867	12.9411	2.63688e-38	9.03935e-36	erythropoietin receptor [Source:VGNC Symbol;Acc:VGNC:40424]
ENSCAFG00000004826	SLC6A9	923.809	3.49328	0.304472	11.4732	1.79782e-30	1.89988e-28	solute carrier family 6 member 9 [Source:VGNC Symbol;Acc:VGNC:46469]
ENSCAFG00000012267	ENSCAFG00000012267	500.369	3.47949	0.358832	9.69673	3.11328e-22	1.06465e-20
ENSCAFG00000005403	LRP1B	65.2274	3.47358	0.417322	8.32349	8.54092e-17	1.42062e-15	LDL receptor related protein 1B [Source:VGNC Symbol;Acc:VGNC:42774]
ENSCAFG00000024736	LOC100684725	33.2353	3.47164	0.419679	8.27214	1.31576e-16	2.14287e-15	olfactory receptor family 2 subfamily W member 3 [Source:HGNC Symbol;Acc:HGNC:15021]
ENSCAFG00000012832	RHCE	4022.58	3.45733	0.370315	9.3362	9.98543e-21	2.86419e-19	Rh blood group CcEe antigens [Source:NCBI gene;Acc:612220]
ENSCAFG00000012857	MMP21	12.4917	3.44025	0.502178	6.85067	7.35067e-12	6.29961e-11	matrix metallopeptidase 21 [Source:VGNC Symbol;Acc:VGNC:43282]
ENSCAFG00000011862	CMAS	14991.1	3.42741	0.238805	14.3523	1.03022e-46	9.65315e-44	cytidine monophosphate N-acetylneuraminic acid synthetase [Source:VGNC Symbol;Acc:VGNC:39375]
ENSCAFG00000011113	GYG2	10.1556	3.42404	0.7057	4.85197	1.2224e-06	4.72053e-06	glycogenin 2 [Source:VGNC Symbol;Acc:VGNC:41573]
ENSCAFG00000019595	ESPN	638.833	3.39787	0.574059	5.91903	3.23844e-09	1.8495e-08	espin [Source:VGNC Symbol;Acc:VGNC:56010]
ENSCAFG00000032106	FAM180B	25.3899	3.38523	0.438404	7.72171	1.14777e-14	1.46521e-13	family with sequence similarity 180 member B [Source:VGNC Symbol;Acc:VGNC:40630]
ENSCAFG00000008181	ENSCAFG00000008181	1812.77	3.38023	0.301742	11.2024	3.969e-29	3.53065e-27	phospholipid scramblase 1 [Source:HGNC Symbol;Acc:HGNC:9092]
ENSCAFG00000009928	XPO7	67609.1	3.37041	0.249614	13.5025	1.51175e-41	8.01801e-39	exportin 7 [Source:VGNC Symbol;Acc:VGNC:48464]
ENSCAFG00000047924	ENSCAFG00000047924	289.51	3.34953	0.339569	9.86407	5.95815e-23	2.25112e-21	prokineticin 2 [Source:HGNC Symbol;Acc:HGNC:18455]
ENSCAFG00000008541	AADACL2	20.0156	3.31115	0.639406	5.17847	2.23709e-07	9.70741e-07	arylacetamide deacetylase like 2 [Source:VGNC Symbol;Acc:VGNC:37405]
ENSCAFG00000006808	RAG1	11.3583	3.27485	0.64701	5.06151	4.15939e-07	1.73937e-06	recombination activating 1 [Source:VGNC Symbol;Acc:VGNC:45326]
ENSCAFG00000029830	LOC102156406	1053.8	3.26786	0.303077	10.7823	4.17483e-27	2.67933e-25	apolipoprotein L3 [Source:NCBI gene;Acc:102156406]
ENSCAFG00000044821	SCIN	112.85	3.25145	0.420653	7.72955	1.0793e-14	1.38535e-13	scinderin [Source:HGNC Symbol;Acc:HGNC:21695]
ENSCAFG00000017439	USP43	20.7769	3.24036	0.612448	5.29083	1.21761e-07	5.51514e-07	ubiquitin specific peptidase 43 [Source:VGNC Symbol;Acc:VGNC:48196]
ENSCAFG00000001572	UNC5CL	241.255	3.22421	0.345638	9.32831	1.07572e-20	3.04209e-19	unc-5 family C-terminal like [Source:VGNC Symbol;Acc:VGNC:48142]
ENSCAFG00000005691	ANK1	9339.77	3.21566	0.29237	10.9986	3.88165e-28	2.98123e-26	ankyrin 1 [Source:VGNC Symbol;Acc:VGNC:37866]
ENSCAFG00000030791	TSTD3	33.0042	3.20593	0.467175	6.86238	6.77224e-12	5.83592e-11	thiosulfate sulfurtransferase like domain containing 3 [Source:VGNC Symbol;Acc:VGNC:56752]
ENSCAFG00000004913	MARCO	3095.55	3.20156	0.32084	9.97869	1.88945e-23	7.54818e-22	macrophage receptor with collagenous structure [Source:VGNC Symbol;Acc:VGNC:54807]
ENSCAFG00000004261	ATP7B	72.6957	3.18801	0.299948	10.6285	2.19518e-26	1.2542e-24	ATPase copper transporting beta [Source:VGNC Symbol;Acc:VGNC:38286]
ENSCAFG00000005768	ENSCAFG00000005768	4175.71	3.14938	0.276715	11.3813	5.18134e-30	5.1648e-28	folate receptor beta [Source:NCBI gene;Acc:476816]
ENSCAFG00000013972	ZFAND6	9171.7	3.14813	0.252875	12.4493	1.40994e-35	2.95772e-33	zinc finger AN1-type containing 6 [Source:HGNC Symbol;Acc:HGNC:30164]
ENSCAFG00000044006	ENSCAFG00000044006	38.2062	3.14785	0.64079	4.91245	8.99444e-07	3.56908e-06
ENSCAFG00000014054	ACHE	23.9485	3.13921	0.391602	8.01634	1.08943e-15	1.58673e-14	acetylcholinesterase [Source:VGNC Symbol;Acc:VGNC:49076]
ENSCAFG00000008324	CP	2824.63	3.12941	0.272005	11.505	1.24496e-30	1.3256e-28	ceruloplasmin [Source:VGNC Symbol;Acc:VGNC:39542]
ENSCAFG00000015233	PROM1	133.056	3.12933	0.307334	10.1822	2.38136e-24	1.05584e-22	prominin 1 [Source:VGNC Symbol;Acc:VGNC:45012]
ENSCAFG00000000156	MYO1A	8250.44	3.12818	0.33556	9.32228	1.13868e-20	3.21368e-19	myosin IA [Source:VGNC Symbol;Acc:VGNC:43560]
ENSCAFG00000004646	UROD	16004.7	3.11343	0.29101	10.6987	1.03238e-26	6.25436e-25	uroporphyrinogen decarboxylase [Source:VGNC Symbol;Acc:VGNC:48169]
ENSCAFG00000004160	TNIP3	504.138	3.09671	0.399331	7.75476	8.85131e-15	1.15083e-13	TNFAIP3 interacting protein 3 [Source:VGNC Symbol;Acc:VGNC:47678]
ENSCAFG00000002222	ASNS	87.4588	3.05382	0.279028	10.9445	7.06235e-28	5.16986e-26	asparagine synthetase (glutamine-hydrolyzing) [Source:VGNC Symbol;Acc:VGNC:53542]
ENSCAFG00000013733	GATM	3084.8	3.05126	0.240347	12.6952	6.28572e-37	1.63603e-34	Canis lupus familiaris glycine amidinotransferase (GATM), mRNA. [Source:RefSeq mRNA;Acc:NM_001287084]
ENSCAFG00000009183	KCNJ3	78.1407	3.04363	0.375744	8.10028	5.48346e-16	8.26932e-15	potassium voltage-gated channel subfamily J member 3 [Source:VGNC Symbol;Acc:VGNC:42264]
ENSCAFG00000013773	BCR	2431.59	3.04355	0.253855	11.9893	4.04198e-33	6.175e-31	BCR activator of RhoGEF and GTPase [Source:VGNC Symbol;Acc:VGNC:38420]
ENSCAFG00000012675	SELENBP1	1630.08	3.03853	0.330445	9.19526	3.74087e-20	9.73665e-19	selenium binding protein 1 [Source:VGNC Symbol;Acc:VGNC:45981]
ENSCAFG00000017051	SNX22	916.786	3.03442	0.281329	10.786	4.00804e-27	2.59599e-25	sorting nexin 22 [Source:VGNC Symbol;Acc:VGNC:46632]
ENSCAFG00000012494	TACC2	34.9132	3.00759	0.389772	7.71629	1.19767e-14	1.52476e-13	transforming acidic coiled-coil containing protein 2 [Source:VGNC Symbol;Acc:VGNC:47064]
ENSCAFG00000002145	IL1RL2	353.673	3.00382	0.63354	4.74133	2.12315e-06	7.86736e-06	interleukin 1 receptor like 2 [Source:HGNC Symbol;Acc:HGNC:5999]
ENSCAFG00000012082	SEMA4B	1324.18	3.00202	0.271851	11.0429	2.37238e-28	1.90536e-26	semaphorin 4B [Source:VGNC Symbol;Acc:VGNC:45995]
ENSCAFG00000002868	PTPN3	38.8706	3.0016	0.527692	5.68818	1.28401e-08	6.72885e-08	protein tyrosine phosphatase non-receptor type 3 [Source:VGNC Symbol;Acc:VGNC:45176]
ENSCAFG00000014965	GCH1	3820.47	2.99283	0.327421	9.14061	6.21026e-20	1.55036e-18	GTP cyclohydrolase 1 [Source:VGNC Symbol;Acc:VGNC:41145]
ENSCAFG00000013763	LTF	14341.8	2.99133	0.250223	11.9546	6.14012e-33	9.09764e-31	Canis lupus familiaris lactotransferrin (LTF), mRNA. [Source:RefSeq mRNA;Acc:NM_001287076]
ENSCAFG00000014232	ARVCF	432.168	2.99132	0.318104	9.40357	5.27416e-21	1.55732e-19	ARVCF delta catenin family member [Source:VGNC Symbol;Acc:VGNC:49589]
ENSCAFG00000002017	FAM214B	533.237	2.95816	0.2129	13.8946	6.83143e-44	5.05346e-41	family with sequence similarity 214 member B [Source:VGNC Symbol;Acc:VGNC:40663]
ENSCAFG00000001901	DCAF12	6380.89	2.94435	0.289105	10.1844	2.32899e-24	1.03588e-22	DDB1 and CUL4 associated factor 12 [Source:VGNC Symbol;Acc:VGNC:39790]
ENSCAFG00000003102	AQP1	4823.76	2.94232	0.268489	10.9588	6.02911e-28	4.43661e-26	aquaporin 1 (Colton blood group) [Source:NCBI gene;Acc:403732]
ENSCAFG00000008093	HPD	94.47	2.92503	0.437822	6.68088	2.37511e-11	1.86389e-10	4-hydroxyphenylpyruvate dioxygenase [Source:VGNC Symbol;Acc:VGNC:41770]
ENSCAFG00000010419	TMPRSS7	15.9094	2.91793	0.405201	7.20119	5.96893e-13	5.97531e-12	transmembrane serine protease 7 [Source:VGNC Symbol;Acc:VGNC:53088]
ENSCAFG00000001085	SLC25A48	90.9671	2.91638	0.360145	8.09778	5.59709e-16	8.43163e-15	solute carrier family 25 member 48 [Source:VGNC Symbol;Acc:VGNC:46318]
ENSCAFG00000042313	CENPT	66.1749	2.91629	0.503134	5.79624	6.78178e-09	3.70743e-08	centromere protein T [Source:HGNC Symbol;Acc:HGNC:25787]
ENSCAFG00000032342	PDGFD	1230.81	2.90701	0.316444	9.18649	4.05884e-20	1.05059e-18	platelet derived growth factor D [Source:VGNC Symbol;Acc:VGNC:44371]
ENSCAFG00000000026	CYB5A	6182.55	2.89282	0.291985	9.90742	3.86511e-23	1.50067e-21	cytochrome b5 type A (microsomal) [Source:NCBI gene;Acc:476167]
ENSCAFG00000016761	CPEB4	5096.26	2.8907	0.222303	13.0034	1.16976e-38	4.11025e-36	cytoplasmic polyadenylation element binding protein 4 [Source:VGNC Symbol;Acc:VGNC:39554]
ENSCAFG00000003154	NT5C3A	12906.1	2.88887	0.166957	17.3031	4.45578e-67	3.1313e-63	5'-nucleotidase, cytosolic IIIA [Source:VGNC Symbol;Acc:VGNC:43997]
ENSCAFG00000012941	TFRC	13729.1	2.88809	0.274138	10.5352	5.94738e-26	3.23994e-24	transferrin receptor [Source:VGNC Symbol;Acc:VGNC:47305]
ENSCAFG00000046638	ENSCAFG00000046638	52.6861	2.88696	0.39554	7.29879	2.9037e-13	3.05247e-12
ENSCAFG00000047093	ENSCAFG00000047093	90.0437	2.88546	0.372695	7.74214	9.77565e-15	1.26516e-13
ENSCAFG00000016123	SDE2	11478.5	2.87419	0.271087	10.6024	2.90332e-26	1.65207e-24	SDE2 telomere maintenance homolog [Source:VGNC Symbol;Acc:VGNC:45946]
ENSCAFG00000007053	BCL2L1	765.617	2.87278	0.313822	9.15417	5.47791e-20	1.38724e-18	BCL2 like 1 [Source:VGNC Symbol;Acc:VGNC:38408]
ENSCAFG00000018607	ENSCAFG00000018607	4001.5	2.86816	0.256863	11.1661	5.97414e-29	5.18312e-27	DnaJ heat shock protein family (Hsp40) member C6 [Source:VGNC Symbol;Acc:VGNC:53346]
ENSCAFG00000007944	PAQR9	179.26	2.86727	0.374149	7.66344	1.81014e-14	2.24352e-13	progestin and adipoQ receptor family member 9 [Source:VGNC Symbol;Acc:VGNC:44262]
ENSCAFG00000005748	IDO2	34.8297	2.86374	0.500901	5.71718	1.08307e-08	5.76176e-08	indoleamine 2,3-dioxygenase 2 [Source:VGNC Symbol;Acc:VGNC:41866]
ENSCAFG00000024587	ENSCAFG00000024587	72.4595	2.86336	0.453076	6.31982	2.61862e-10	1.76183e-09	leucine rich repeat containing 3C [Source:HGNC Symbol;Acc:HGNC:40034]
ENSCAFG00000029189	TIMP3	128.934	2.8605	0.313457	9.12566	7.13009e-20	1.75813e-18	TIMP metallopeptidase inhibitor 3 [Source:VGNC Symbol;Acc:VGNC:47377]
ENSCAFG00000020012	PKD1L2	22.6401	2.85692	0.561137	5.0913	3.5562e-07	1.50052e-06	polycystin 1 like 2 [Source:VGNC Symbol;Acc:VGNC:56013]
ENSCAFG00000017163	PRDX2	18346.6	2.85658	0.354303	8.06253	7.47319e-16	1.11031e-14	peroxiredoxin 2 [Source:VGNC Symbol;Acc:VGNC:44951]
ENSCAFG00000007349	BPIFB3	99.0581	2.84348	0.591321	4.80869	1.51921e-06	5.76855e-06	BPI fold containing family B member 3 [Source:VGNC Symbol;Acc:VGNC:38509]
ENSCAFG00000031210	OAF	220.032	2.84262	0.266791	10.6548	1.65526e-26	9.6936e-25	out at first homolog [Source:VGNC Symbol;Acc:VGNC:49860]
ENSCAFG00000003550	INHBA	122.599	2.83869	0.27376	10.3693	3.42193e-25	1.67579e-23	inhibin subunit beta A [Source:VGNC Symbol;Acc:VGNC:42021]
ENSCAFG00000002291	LYG1	238.174	2.83659	0.350878	8.08426	6.25437e-16	9.35162e-15	lysozyme g1 [Source:VGNC Symbol;Acc:VGNC:42880]
ENSCAFG00000015434	ANKLE1	748.486	2.83548	0.262452	10.8038	3.30189e-27	2.18906e-25	ankyrin repeat and LEM domain containing 1 [Source:VGNC Symbol;Acc:VGNC:37875]
ENSCAFG00000013246	LIPH	240.596	2.82586	0.349119	8.09425	5.76159e-16	8.65162e-15	lipase H [Source:VGNC Symbol;Acc:VGNC:42697]
ENSCAFG00000001149	LOC102156614	70.581	2.82439	0.378085	7.47024	8.00498e-14	9.05149e-13	cathepsin L1 [Source:NCBI gene;Acc:102156614]
ENSCAFG00000010274	CHI3L1	200.064	2.8235	0.326309	8.65284	5.02343e-18	9.81979e-17	chitinase 3 like 1 [Source:VGNC Symbol;Acc:VGNC:39213]
ENSCAFG00000015206	ENSCAFG00000015206	74.8497	2.82136	0.491627	5.73882	9.5338e-09	5.11051e-08	serum amyloid A protein [Source:NCBI gene;Acc:476879]
ENSCAFG00000004778	NAA16	46927.2	2.80938	0.416807	6.74023	1.58135e-11	1.2715e-10	N(alpha)-acetyltransferase 16, NatA auxiliary subunit [Source:HGNC Symbol;Acc:HGNC:26164]
ENSCAFG00000000594	MARCHF3	10474.7	2.80004	0.394316	7.10099	1.23867e-12	1.18191e-11	membrane associated ring-CH-type finger 3 [Source:VGNC Symbol;Acc:VGNC:43016]
ENSCAFG00000008566	GUCY1B1	877.875	2.79932	0.269647	10.3814	3.01304e-25	1.50706e-23	guanylate cyclase 1 soluble subunit beta 1 [Source:VGNC Symbol;Acc:VGNC:41568]
ENSCAFG00000003334	ABCA13	403.546	2.79589	0.265964	10.5123	7.58239e-26	4.06757e-24	ATP binding cassette subfamily A member 13 [Source:VGNC Symbol;Acc:VGNC:37424]
ENSCAFG00000001084	CXCL14	25.6891	2.79152	0.515458	5.4156	6.10838e-08	2.89556e-07	C-X-C motif chemokine ligand 14 [Source:VGNC Symbol;Acc:VGNC:39748]
ENSCAFG00000009649	PLEKHA6	890.867	2.78971	0.270442	10.3154	6.00469e-25	2.84161e-23	pleckstrin homology domain containing A6 [Source:VGNC Symbol;Acc:VGNC:44670]
ENSCAFG00000019714	LOC489640	75.8345	2.78415	0.237331	11.7311	8.82938e-32	1.12815e-29	solute carrier family 2 member 5 [Source:HGNC Symbol;Acc:HGNC:11010]
ENSCAFG00000005906	PYCR1	228.768	2.77731	0.28558	9.72515	2.35568e-22	8.19531e-21	pyrroline-5-carboxylate reductase 1 [Source:VGNC Symbol;Acc:VGNC:45223]
ENSCAFG00000015205	ENSCAFG00000015205	49.6266	2.77151	0.43849	6.32057	2.60607e-10	1.75423e-09	Canis lupus familiaris serum amyloid A1 (SAA1), mRNA. [Source:RefSeq mRNA;Acc:NM_001313872]
ENSCAFG00000031469	LOC100686484	576.559	2.76704	0.246597	11.2209	3.2195e-29	2.93832e-27	zinc finger protein 77 [Source:NCBI gene;Acc:100686484]
ENSCAFG00000000329	EPM2A	467.638	2.76062	0.307354	8.98187	2.66195e-19	6.13339e-18	EPM2A glucan phosphatase, laforin [Source:VGNC Symbol;Acc:VGNC:53700]
ENSCAFG00000023105	ENSCAFG00000023105	898.099	2.75174	0.405549	6.78521	1.15915e-11	9.61171e-11	cysteine rich secretory protein 2 [Source:VGNC Symbol;Acc:VGNC:39616]
ENSCAFG00000011638	SPTA1	15283.7	2.74865	0.330933	8.30577	9.91755e-17	1.64183e-15	spectrin alpha, erythrocytic 1 [Source:HGNC Symbol;Acc:HGNC:11272]
ENSCAFG00000017111	KLF1	6787.58	2.74863	0.364477	7.54128	4.65375e-14	5.44164e-13	Kruppel like factor 1 [Source:VGNC Symbol;Acc:VGNC:42430]
ENSCAFG00000023556	OAS1	5382.42	2.74243	0.296707	9.24291	2.39881e-20	6.40975e-19	2'-5'-oligoadenylate synthetase 1 [Source:VGNC Symbol;Acc:VGNC:44086]
ENSCAFG00000016479	TMEM184A	15.3957	2.73571	0.572986	4.77449	1.80167e-06	6.77614e-06	transmembrane protein 184A [Source:VGNC Symbol;Acc:VGNC:47508]
ENSCAFG00000007481	LOC102151511	38.0015	2.72802	0.465601	5.85914	4.65283e-09	2.59609e-08	uncharacterized LOC102151511 [Source:NCBI gene;Acc:102151511]
ENSCAFG00000005078	UBE2O	30954.3	2.71944	0.300189	9.0591	1.31527e-19	3.12793e-18	ubiquitin conjugating enzyme E2 O [Source:VGNC Symbol;Acc:VGNC:48060]
ENSCAFG00000012106	EMID1	10.8856	2.71902	0.615011	4.4211	9.81995e-06	3.26364e-05	EMI domain containing 1 [Source:VGNC Symbol;Acc:VGNC:40342]
ENSCAFG00000000226	HBS1L	20089	2.71506	0.24041	11.2935	1.41335e-29	1.33319e-27	HBS1 like translational GTPase [Source:VGNC Symbol;Acc:VGNC:41612]
ENSCAFG00000017790	PDE4A	281.541	2.70897	0.263199	10.2925	7.61835e-25	3.5692e-23	phosphodiesterase 4A [Source:VGNC Symbol;Acc:VGNC:44353]
ENSCAFG00000032318	ENSCAFG00000032318	6447.84	2.70069	0.210088	12.855	8.05878e-38	2.57423e-35	intersectin-1 [Source:NCBI gene;Acc:100856635]
ENSCAFG00000018704	SLC1A3	34.3024	2.69816	0.457038	5.90357	3.55709e-09	2.02e-08	solute carrier family 1 member 3 [Source:VGNC Symbol;Acc:VGNC:46263]
ENSCAFG00000010796	ENSCAFG00000010796	17798.4	2.6955	0.40919	6.58741	4.47576e-11	3.37302e-10	glycolipid transfer protein [Source:NCBI gene;Acc:100856786]
ENSCAFG00000009571	CPN1	26.9492	2.69548	0.450147	5.988	2.12439e-09	1.24565e-08	carboxypeptidase N subunit 1 [Source:VGNC Symbol;Acc:VGNC:39558]
ENSCAFG00000008391	HEY1	31.092	2.69405	1.0717	2.51381	0.0119436	0.0223258	hes related family bHLH transcription factor with YRPW motif 1 [Source:VGNC Symbol;Acc:VGNC:54114]
ENSCAFG00000013273	E2F2	1805.44	2.6736	0.289914	9.22203	2.91539e-20	7.70222e-19	E2F transcription factor 2 [Source:VGNC Symbol;Acc:VGNC:40164]
ENSCAFG00000012525	MUC13	213.502	2.66555	0.325948	8.17785	2.88961e-16	4.49264e-15	mucin 13, cell surface associated [Source:VGNC Symbol;Acc:VGNC:43498]
ENSCAFG00000019910	FBXO31	3994.4	2.65899	0.319463	8.32333	8.5524e-17	1.42085e-15	F-box protein 31 [Source:VGNC Symbol;Acc:VGNC:40773]
ENSCAFG00000018059	ANKRD9	451.203	2.65397	0.226714	11.7063	1.18385e-31	1.44687e-29	ankyrin repeat domain 9 [Source:VGNC Symbol;Acc:VGNC:37915]
ENSCAFG00000005502	VDAC3	54927	2.65329	0.288404	9.19993	3.5818e-20	9.35729e-19	voltage dependent anion channel 3 [Source:VGNC Symbol;Acc:VGNC:48248]
ENSCAFG00000043763	ENSCAFG00000043763	45.4184	2.65122	0.456511	5.80758	6.33836e-09	3.47719e-08
ENSCAFG00000017952	ACSM3	168.665	2.65061	0.352465	7.52022	5.46831e-14	6.32568e-13	acyl-CoA synthetase medium chain family member 3 [Source:VGNC Symbol;Acc:VGNC:54007]
ENSCAFG00000012217	TRAK2	73956.8	2.64955	0.227145	11.6646	1.93388e-31	2.28409e-29	trafficking kinesin protein 2 [Source:VGNC Symbol;Acc:VGNC:47774]
ENSCAFG00000007865	ENSCAFG00000007865	6431.34	2.64619	0.296208	8.93355	4.1255e-19	9.27742e-18
ENSCAFG00000014402	MPP2	635.5	2.64236	0.499949	5.28527	1.25521e-07	5.67268e-07	membrane palmitoylated protein 2 [Source:VGNC Symbol;Acc:VGNC:43343]
ENSCAFG00000032201	LYPD6B	34.162	2.63992	0.449355	5.8749	4.23103e-09	2.37583e-08
ENSCAFG00000044089	GLOD5	90.7195	2.63201	0.418521	6.28882	3.19882e-10	2.13078e-09	Canis lupus familiaris glyoxalase domain containing 5 (GLOD5), mRNA. [Source:RefSeq mRNA;Acc:NM_001313807]
ENSCAFG00000012911	HECTD1	75680.1	2.62736	0.231357	11.3563	6.90162e-30	6.64399e-28	HECT domain E3 ubiquitin protein ligase 1 [Source:VGNC Symbol;Acc:VGNC:41642]
ENSCAFG00000018011	LRRC75A	338.16	2.62467	0.304305	8.62511	6.40333e-18	1.23117e-16	leucine rich repeat containing 75A [Source:VGNC Symbol;Acc:VGNC:42813]
ENSCAFG00000030906	RALA	2229.71	2.6227	0.384474	6.82152	9.0081e-12	7.61786e-11	RAS like proto-oncogene A [Source:VGNC Symbol;Acc:VGNC:45330]
ENSCAFG00000016278	ENSCAFG00000016278	1541.26	2.6205	0.38226	6.85528	7.11726e-12	6.12573e-11
ENSCAFG00000000860	AFDN	78.7223	2.61715	0.351561	7.44437	9.74102e-14	1.09005e-12	afadin, adherens junction formation factor [Source:VGNC Symbol;Acc:VGNC:37685]
ENSCAFG00000009334	OLFML3	396.454	2.61596	0.224038	11.6764	1.6828e-31	2.03894e-29	olfactomedin like 3 [Source:VGNC Symbol;Acc:VGNC:44117]
ENSCAFG00000028569	ENSCAFG00000028569	158.62	2.61329	0.480817	5.43511	5.47641e-08	2.61919e-07	hemoglobin subunit zeta-like [Source:NCBI gene;Acc:100855600]
ENSCAFG00000005301	PSD3	925.222	2.60375	0.407792	6.38499	1.71411e-10	1.18271e-09	pleckstrin and Sec7 domain containing 3 [Source:VGNC Symbol;Acc:VGNC:57309]
ENSCAFG00000032426	PTPMT1	3178.31	2.59549	0.241219	10.7599	5.32332e-27	3.40088e-25	protein tyrosine phosphatase mitochondrial 1 [Source:VGNC Symbol;Acc:VGNC:45166]
ENSCAFG00000029622	ENSCAFG00000029622	23.3023	2.59079	0.54062	4.79226	1.64915e-06	6.22082e-06
ENSCAFG00000006809	NCOA4	100300	2.58453	0.303298	8.52141	1.57625e-17	2.87344e-16	nuclear receptor coactivator 4 [Source:VGNC Symbol;Acc:VGNC:43661]
ENSCAFG00000031706	FABP5	340.547	2.57889	0.276168	9.33811	9.80728e-21	2.81884e-19	fatty acid binding protein 5 [Source:NCBI gene;Acc:477923]
ENSCAFG00000018828	CIDEA	1013.09	2.55797	0.321079	7.9668	1.62841e-15	2.30486e-14	cell death inducing DFFA like effector a [Source:VGNC Symbol;Acc:VGNC:39271]
ENSCAFG00000020331	ENSCAFG00000020331	1164.98	2.5552	0.266863	9.57497	1.01889e-21	3.33035e-20	RAN binding protein 10 [Source:HGNC Symbol;Acc:HGNC:29285]
ENSCAFG00000010196	ENSCAFG00000010196	10734.8	2.55231	0.376852	6.7727	1.26397e-11	1.0395e-10	coiled-coil domain containing 34 [Source:HGNC Symbol;Acc:HGNC:25079]
ENSCAFG00000028905	CDKN2C	1166.58	2.54509	0.238234	10.6831	1.22081e-26	7.33267e-25	cyclin dependent kinase inhibitor 2C [Source:VGNC Symbol;Acc:VGNC:39072]
ENSCAFG00000030707	UBE2U	24.821	2.5403	0.451992	5.62023	1.90706e-08	9.715e-08	ubiquitin conjugating enzyme E2 U [Source:VGNC Symbol;Acc:VGNC:53639]
ENSCAFG00000032121	RBM38	10850.1	2.53945	0.227817	11.1469	7.41597e-29	6.39457e-27	RNA binding motif protein 38 [Source:VGNC Symbol;Acc:VGNC:54726]
ENSCAFG00000012674	ACADSB	16117.5	2.53673	0.326323	7.77369	7.62343e-15	1.00138e-13	acyl-CoA dehydrogenase short/branched chain [Source:VGNC Symbol;Acc:VGNC:52979]
ENSCAFG00000006879	MARCHF8	26000.3	2.53371	0.375839	6.74149	1.56771e-11	1.26146e-10	membrane associated ring-CH-type finger 8 [Source:VGNC Symbol;Acc:VGNC:52998]
ENSCAFG00000011398	CDH24	317.337	2.52551	0.429783	5.87623	4.19704e-09	2.36146e-08	cadherin 24 [Source:VGNC Symbol;Acc:VGNC:39031]
ENSCAFG00000024414	ENSCAFG00000024414	281.883	2.52212	0.360491	6.99636	2.62703e-12	2.39448e-11
ENSCAFG00000012342	HMBS	17972.8	2.52164	0.291957	8.63704	5.76899e-18	1.11685e-16	hydroxymethylbilane synthase [Source:VGNC Symbol;Acc:VGNC:41704]
ENSCAFG00000000192	SEMA6A	20.476	2.50586	0.602836	4.15679	3.22752e-05	9.7828e-05	semaphorin 6A [Source:VGNC Symbol;Acc:VGNC:46001]
ENSCAFG00000002753	GPNMB	96.0667	2.49997	0.400715	6.23877	4.41027e-10	2.86841e-09	glycoprotein nmb [Source:VGNC Symbol;Acc:VGNC:41389]
ENSCAFG00000001226	TRIM58	12339.5	2.49975	0.303319	8.24132	1.70321e-16	2.73898e-15	tripartite motif containing 58 [Source:VGNC Symbol;Acc:VGNC:47828]
ENSCAFG00000007915	PCOLCE2	24.9268	2.49966	0.461223	5.41964	5.97206e-08	2.8386e-07	procollagen C-endopeptidase enhancer 2 [Source:VGNC Symbol;Acc:VGNC:44317]
ENSCAFG00000015878	UCHL1	1004.19	2.49597	0.437632	5.70335	1.17473e-08	6.20473e-08	ubiquitin C-terminal hydrolase L1 [Source:VGNC Symbol;Acc:VGNC:58342]
ENSCAFG00000000257	IL20RA	12.0245	2.49129	0.66106	3.76862	0.000164152	0.000438123	interleukin 20 receptor subunit alpha [Source:VGNC Symbol;Acc:VGNC:41965]
ENSCAFG00000015861	PRXL2A	5115.27	2.47214	0.232502	10.6328	2.0979e-26	1.20844e-24	peroxiredoxin like 2A [Source:VGNC Symbol;Acc:VGNC:40660]
ENSCAFG00000003287	GPR141	303.79	2.46791	0.235218	10.492	9.40091e-26	4.94868e-24	G protein-coupled receptor 141 [Source:VGNC Symbol;Acc:VGNC:41401]
ENSCAFG00000000681	FBN2	11.3265	2.46766	0.63516	3.8851	0.000102287	0.000283001	fibrillin 2 [Source:VGNC Symbol;Acc:VGNC:40755]
ENSCAFG00000010706	MXI1	6889.3	2.46456	0.271369	9.08197	1.06629e-19	2.56623e-18	MAX interactor 1, dimerization protein [Source:VGNC Symbol;Acc:VGNC:43515]
ENSCAFG00000041464	ENSCAFG00000041464	23.5785	2.46391	0.375359	6.56413	5.23359e-11	3.90643e-10
ENSCAFG00000002965	ASPDH	342.29	2.4625	0.261105	9.43105	4.06015e-21	1.21158e-19	aspartate dehydrogenase domain containing [Source:VGNC Symbol;Acc:VGNC:38185]
ENSCAFG00000016959	PKLR	48.863	2.46129	0.444442	5.53794	3.06045e-08	1.51194e-07	pyruvate kinase L/R [Source:VGNC Symbol;Acc:VGNC:44609]
ENSCAFG00000012769	MAN1C1	808.399	2.45959	0.205775	11.9528	6.2787e-33	9.09764e-31	mannosidase alpha class 1C member 1 [Source:VGNC Symbol;Acc:VGNC:42944]
ENSCAFG00000010256	NAP1L4	11834.7	2.45889	0.196254	12.5291	5.17319e-36	1.15411e-33	nucleosome assembly protein 1 like 4 [Source:VGNC Symbol;Acc:VGNC:43617]
ENSCAFG00000007148	FBXO3	1371.51	2.45818	0.212752	11.5542	7.03052e-31	7.71984e-29	F-box protein 3 [Source:VGNC Symbol;Acc:VGNC:40771]
ENSCAFG00000006381	SEMA3C	64.5914	2.45716	0.325654	7.54529	4.51291e-14	5.299e-13	semaphorin 3C [Source:VGNC Symbol;Acc:VGNC:45989]
ENSCAFG00000004800	ENSCAFG00000004800	10.3998	2.45599	0.584497	4.20189	2.64693e-05	8.13884e-05
ENSCAFG00000006401	CD36	20.714	2.45557	0.403924	6.07929	1.20714e-09	7.38485e-09	CD36 molecule [Source:VGNC Symbol;Acc:VGNC:38951]
ENSCAFG00000001873	TCP11L2	16063.8	2.45315	0.184206	13.3174	1.83354e-40	8.59014e-38	t-complex 11 like 2 [Source:VGNC Symbol;Acc:VGNC:47210]
ENSCAFG00000010412	LOC100855995	142.606	2.44922	0.311925	7.85197	4.09566e-15	5.55107e-14
ENSCAFG00000028561	ENSCAFG00000028561	22.2099	2.44866	0.425274	5.75783	8.51999e-09	4.59687e-08
ENSCAFG00000014308	ALAS2	450667	2.44735	0.342944	7.1363	9.58779e-13	9.33863e-12	5'-aminolevulinate synthase 2 [Source:VGNC Symbol;Acc:VGNC:37777]
ENSCAFG00000015726	KMO	989.009	2.44474	0.317158	7.70825	1.27551e-14	1.61362e-13	kynurenine 3-monooxygenase [Source:VGNC Symbol;Acc:VGNC:42488]
ENSCAFG00000011526	YOD1	2343.16	2.44152	0.249487	9.78616	1.291e-22	4.713e-21	YOD1 deubiquitinase [Source:VGNC Symbol;Acc:VGNC:48496]
ENSCAFG00000003246	ALAD	1385.64	2.43346	0.248982	9.77364	1.46103e-22	5.26533e-21	aminolevulinate dehydratase [Source:VGNC Symbol;Acc:VGNC:37775]
ENSCAFG00000017159	RNASEH2A	117.485	2.42049	0.274646	8.81313	1.21697e-18	2.61138e-17	ribonuclease H2 subunit A [Source:VGNC Symbol;Acc:VGNC:45612]
ENSCAFG00000010362	ENSCAFG00000010362	51.9833	2.41672	0.333593	7.24452	4.33978e-13	4.43282e-12
ENSCAFG00000018654	PRR32	36.6157	2.41491	0.435241	5.54843	2.88243e-08	1.42901e-07	proline rich 32 [Source:VGNC Symbol;Acc:VGNC:45045]
ENSCAFG00000007538	NME9	11.695	2.41411	0.796465	3.03103	0.00243718	0.00528865	NME/NM23 family member 9 [Source:VGNC Symbol;Acc:VGNC:43860]
ENSCAFG00000014189	ACSBG1	16.8691	2.41121	1.05155	2.293	0.0218482	0.0385193	acyl-CoA synthetase bubblegum family member 1 [Source:VGNC Symbol;Acc:VGNC:37529]
ENSCAFG00000003331	LOC100685620	78.3432	2.41121	0.277719	8.68219	3.88224e-18	7.71781e-17	alpha-1-acid glycoprotein 1 [Source:NCBI gene;Acc:100685620]
ENSCAFG00000019712	UBAC1	15635.7	2.4067	0.300444	8.01049	1.14252e-15	1.66061e-14	UBA domain containing 1 [Source:VGNC Symbol;Acc:VGNC:48042]
ENSCAFG00000001751	TRPM6	597.237	2.40657	0.359655	6.69134	2.21137e-11	1.74122e-10	transient receptor potential cation channel subfamily M member 6 [Source:VGNC Symbol;Acc:VGNC:47877]
ENSCAFG00000019696	NPRL3	174.179	2.40549	0.256899	9.36356	7.70938e-21	2.23413e-19	NPR3 like, GATOR1 complex subunit [Source:VGNC Symbol;Acc:VGNC:43931]
ENSCAFG00000018642	NOS2	14.6157	2.3988	0.489785	4.89767	9.69798e-07	3.8245e-06	Canis lupus familiaris nitric oxide synthase 2 (NOS2), mRNA. [Source:RefSeq mRNA;Acc:NM_001313848]
ENSCAFG00000007807	STOX2	41.5467	2.39847	0.462184	5.18941	2.10958e-07	9.18814e-07	storkhead box 2 [Source:VGNC Symbol;Acc:VGNC:46934]
ENSCAFG00000000641	ENSCAFG00000000641	8851.19	2.38701	0.245291	9.73133	2.21665e-22	7.73078e-21
ENSCAFG00000009736	DMTN	24191.8	2.38419	0.368583	6.46853	9.89592e-11	7.07463e-10	dematin actin binding protein [Source:VGNC Symbol;Acc:VGNC:40005]
ENSCAFG00000045900	ENSCAFG00000045900	20.9267	2.38113	0.368029	6.46995	9.80372e-11	7.023e-10
ENSCAFG00000013234	LAMC1	3220.94	2.38082	0.251782	9.45587	3.20341e-21	9.66178e-20	laminin subunit gamma 1 [Source:VGNC Symbol;Acc:VGNC:42571]
ENSCAFG00000000126	FECH	56442.4	2.38003	0.370781	6.41896	1.37206e-10	9.61808e-10	ferrochelatase [Source:VGNC Symbol;Acc:VGNC:40815]
ENSCAFG00000010117	LOC479011	75.3225	2.3789	0.399768	5.9507	2.66994e-09	1.54428e-08	nuclease-sensitive element-binding protein 1 [Source:NCBI gene;Acc:479011]
ENSCAFG00000012976	NARF	1933.14	2.37514	0.181538	13.0834	4.09593e-39	1.47611e-36	nuclear prelamin A recognition factor [Source:VGNC Symbol;Acc:VGNC:59395]
ENSCAFG00000008411	NDUFS3	14800.6	2.36436	0.326911	7.23242	4.74467e-13	4.82186e-12	NADH:ubiquinone oxidoreductase core subunit S3 [Source:VGNC Symbol;Acc:VGNC:43708]
ENSCAFG00000012413	RPS6KC1	24601.7	2.36223	0.236618	9.98331	1.80345e-23	7.24214e-22	ribosomal protein S6 kinase C1 [Source:VGNC Symbol;Acc:VGNC:45746]
ENSCAFG00000012332	LOC489372	2879.67	2.35888	0.285148	8.27249	1.31189e-16	2.13905e-15	H2A histone family member X [Source:HGNC Symbol;Acc:HGNC:4739]
ENSCAFG00000024888	FOLH1	77.2189	2.35447	0.842163	2.79574	0.00517816	0.0104929	folate hydrolase (prostate-specific membrane antigen) 1 [Source:NCBI gene;Acc:476775]
ENSCAFG00000019977	HSD17B2	11.8956	2.35381	0.722984	3.25569	0.00113117	0.00260718	hydroxysteroid 17-beta dehydrogenase 2 [Source:VGNC Symbol;Acc:VGNC:41805]
ENSCAFG00000018281	ARHGEF37	44.5268	2.3523	0.46947	5.01053	5.42791e-07	2.22938e-06	Rho guanine nucleotide exchange factor 37 [Source:VGNC Symbol;Acc:VGNC:38086]
ENSCAFG00000004692	DCLRE1C	3257.41	2.34995	0.216007	10.879	1.45094e-27	1.00955e-25	DNA cross-link repair 1C [Source:VGNC Symbol;Acc:VGNC:52124]
ENSCAFG00000001862	ZNF804B	29.7754	2.34855	0.960031	2.44633	0.0144319	0.0264805	zinc finger protein 804B [Source:VGNC Symbol;Acc:VGNC:48825]
ENSCAFG00000012972	ART4	735.608	2.3471	0.297414	7.89171	2.98085e-15	4.11147e-14	ADP-ribosyltransferase 4 [Source:VGNC Symbol;Acc:VGNC:48874]
ENSCAFG00000023493	ENSCAFG00000023493	1848.28	2.34508	0.319002	7.3513	1.96282e-13	2.11398e-12	glutaredoxin 5 [Source:VGNC Symbol;Acc:VGNC:50528]
ENSCAFG00000005037	KLF5	190.555	2.3428	0.242218	9.67228	3.95452e-22	1.3393e-20	Kruppel like factor 5 [Source:VGNC Symbol;Acc:VGNC:42437]
ENSCAFG00000002803	ACTL7A	67.3562	2.3358	0.359496	6.49744	8.1699e-11	5.90679e-10	actin like 7A [Source:VGNC Symbol;Acc:VGNC:37544]
ENSCAFG00000010339	TCN1	632.262	2.33235	0.46363	5.03063	4.88867e-07	2.02267e-06	transcobalamin 1 [Source:VGNC Symbol;Acc:VGNC:47204]
ENSCAFG00000017262	MYH10	492.739	2.33134	0.252174	9.24499	2.35252e-20	6.31006e-19	myosin heavy chain 10 [Source:VGNC Symbol;Acc:VGNC:43535]
ENSCAFG00000001049	PMM1	2226.12	2.3283	0.279535	8.32917	8.14094e-17	1.3654e-15	phosphomannomutase 1 [Source:VGNC Symbol;Acc:VGNC:44733]
ENSCAFG00000014581	ARL4D	10.9402	2.32692	0.641265	3.62864	0.000284919	0.000730355	ADP ribosylation factor like GTPase 4D [Source:VGNC Symbol;Acc:VGNC:38114]
ENSCAFG00000012257	AP2M1	3622.87	2.32641	0.25214	9.22663	2.79278e-20	7.42014e-19	Canis lupus familiaris adaptor related protein complex 2 subunit mu 1 (AP2M1), mRNA. [Source:RefSeq mRNA;Acc:NM_001287104]
ENSCAFG00000017874	ICAM4	1336.39	2.32523	0.309282	7.51815	5.55546e-14	6.41068e-13	intercellular adhesion molecule 4 (Landsteiner-Wiener blood group) [Source:NCBI gene;Acc:611265]
ENSCAFG00000011175	NKAIN1	35.585	2.32465	0.372926	6.23352	4.56057e-10	2.96069e-09	sodium/potassium transporting ATPase interacting 1 [Source:VGNC Symbol;Acc:VGNC:43824]
ENSCAFG00000030694	TMEM38A	204.342	2.31733	0.27372	8.46607	2.53804e-17	4.52119e-16	transmembrane protein 38A [Source:VGNC Symbol;Acc:VGNC:47574]
ENSCAFG00000015708	ACTA2	269.601	2.3154	0.546366	4.23782	2.25704e-05	7.04009e-05	actin alpha 2, smooth muscle [Source:VGNC Symbol;Acc:VGNC:37539]
ENSCAFG00000020357	DNAJB4	1077.76	2.31393	0.210922	10.9706	5.29478e-28	3.91675e-26	DnaJ heat shock protein family (Hsp40) member B4 [Source:VGNC Symbol;Acc:VGNC:49082]
ENSCAFG00000019991	PTPA	894.791	2.31325	0.226963	10.1922	2.14865e-24	9.58709e-23	protein phosphatase 2 phosphatase activator [Source:VGNC Symbol;Acc:VGNC:45164]
ENSCAFG00000031754	ENSCAFG00000031754	125.817	2.31115	0.714665	3.23389	0.00122117	0.00279809	histone H2A type 1-E [Source:NCBI gene;Acc:106558252]
ENSCAFG00000000459	TBC1D15	8828.3	2.3096	0.214085	10.7882	3.91173e-27	2.54534e-25	TBC1 domain family member 15 [Source:VGNC Symbol;Acc:VGNC:47134]
ENSCAFG00000006467	TMEM178A	21.0704	2.30789	0.295287	7.81576	5.4631e-15	7.31786e-14	transmembrane protein 178A [Source:VGNC Symbol;Acc:VGNC:47504]
ENSCAFG00000019045	SSBP3	3342.66	2.30003	0.279308	8.23473	1.79965e-16	2.87433e-15	single stranded DNA binding protein 3 [Source:VGNC Symbol;Acc:VGNC:53451]
ENSCAFG00000011930	CCNDBP1	14737.4	2.29649	0.29549	7.77182	7.73685e-15	1.01533e-13	cyclin D1 binding protein 1 [Source:VGNC Symbol;Acc:VGNC:38897]
ENSCAFG00000031979	PRKG1	426.871	2.28708	0.248771	9.19351	3.80229e-20	9.86001e-19	protein kinase cGMP-dependent 1 [Source:VGNC Symbol;Acc:VGNC:49948]
ENSCAFG00000005213	IL15RA	227.435	2.28597	0.227784	10.0357	1.06227e-23	4.36554e-22	interleukin 15 receptor subunit alpha [Source:VGNC Symbol;Acc:VGNC:41940]
ENSCAFG00000046116	H1F0	2219.13	2.28411	0.255974	8.9232	4.53004e-19	1.01063e-17	H1 histone family member 0 [Source:HGNC Symbol;Acc:HGNC:4714]
ENSCAFG00000004808	KCTD21	125.096	2.27735	0.289493	7.86668	3.64171e-15	4.96934e-14	potassium channel tetramerization domain containing 21 [Source:VGNC Symbol;Acc:VGNC:52263]
ENSCAFG00000012866	UROS	3868.13	2.27546	0.261874	8.68916	3.65119e-18	7.28941e-17	uroporphyrinogen III synthase [Source:VGNC Symbol;Acc:VGNC:48170]
ENSCAFG00000042028	ENSCAFG00000042028	1005.93	2.27097	0.539246	4.21139	2.53809e-05	7.82814e-05
ENSCAFG00000012339	ATF3	23.8332	2.26874	0.363003	6.24991	4.10688e-10	2.68351e-09	activating transcription factor 3 [Source:VGNC Symbol;Acc:VGNC:38209]
ENSCAFG00000011934	ARHGEF12	16040.3	2.26849	0.297461	7.62619	2.41801e-14	2.93989e-13	Rho guanine nucleotide exchange factor 12 [Source:VGNC Symbol;Acc:VGNC:38075]
ENSCAFG00000010369	AZIN2	3714.52	2.26711	0.307866	7.36394	1.78558e-13	1.93944e-12	antizyme inhibitor 2 [Source:VGNC Symbol;Acc:VGNC:38330]
ENSCAFG00000010221	SUFU	64.2898	2.26428	0.254346	8.90237	5.46651e-19	1.20805e-17	SUFU negative regulator of hedgehog signaling [Source:VGNC Symbol;Acc:VGNC:46971]
ENSCAFG00000018007	PSMD10	1358.13	2.25824	0.218337	10.3429	4.50577e-25	2.17624e-23	proteasome 26S subunit, non-ATPase 10 [Source:VGNC Symbol;Acc:VGNC:45106]
ENSCAFG00000018813	ERAL1	4777.14	2.2542	0.279603	8.06214	7.49696e-16	1.11267e-14	Era like 12S mitochondrial rRNA chaperone 1 [Source:VGNC Symbol;Acc:VGNC:40432]
ENSCAFG00000019703	RHBDF1	400.441	2.25283	0.260884	8.63539	5.85265e-18	1.13149e-16	rhomboid 5 homolog 1 [Source:VGNC Symbol;Acc:VGNC:45546]
ENSCAFG00000016340	WDR26	6305.04	2.25229	0.233612	9.64116	5.3578e-22	1.79295e-20	WD repeat domain 26 [Source:VGNC Symbol;Acc:VGNC:48358]
ENSCAFG00000004595	CD300LF	445.214	2.24907	0.262846	8.55663	1.16216e-17	2.14924e-16	CD300 molecule like family member f [Source:NCBI gene;Acc:483297]
ENSCAFG00000009277	DCLRE1B	3949.9	2.24798	0.30524	7.36465	1.77619e-13	1.93222e-12	DNA cross-link repair 1B [Source:VGNC Symbol;Acc:VGNC:39807]
ENSCAFG00000002968	JOSD2	184.172	2.24683	0.247818	9.06645	1.22956e-19	2.93403e-18	Josephin domain containing 2 [Source:VGNC Symbol;Acc:VGNC:42193]
ENSCAFG00000015429	PDIA2	19.6599	2.24637	0.440766	5.09652	3.45947e-07	1.46278e-06	protein disulfide isomerase family A member 2 [Source:VGNC Symbol;Acc:VGNC:44376]
ENSCAFG00000013382	PPM1J	197.92	2.24614	0.262419	8.55933	1.13521e-17	2.10506e-16	protein phosphatase, Mg2+/Mn2+ dependent 1J [Source:VGNC Symbol;Acc:VGNC:44869]
ENSCAFG00000007705	CCNB1	68.2771	2.24463	0.356128	6.30288	2.92161e-10	1.95353e-09	cyclin B1 [Source:NCBI gene;Acc:608420]
ENSCAFG00000019340	PAQR4	55.1726	2.24185	0.292379	7.66762	1.75222e-14	2.17365e-13	progestin and adipoQ receptor family member 4 [Source:VGNC Symbol;Acc:VGNC:44260]
ENSCAFG00000019400	DPH7	243.23	2.23826	0.272017	8.2284	1.89725e-16	3.02677e-15	diphthamide biosynthesis 7 [Source:VGNC Symbol;Acc:VGNC:53234]
ENSCAFG00000013511	REXO2	6727.11	2.23084	0.293103	7.61111	2.71753e-14	3.26783e-13	RNA exonuclease 2 [Source:VGNC Symbol;Acc:VGNC:45490]
ENSCAFG00000018341	TYMS	1937.28	2.22904	0.33141	6.72592	1.74488e-11	1.39422e-10	thymidylate synthetase [Source:VGNC Symbol;Acc:VGNC:48025]
ENSCAFG00000029353	LNP1	374.367	2.2263	0.362567	6.14038	8.2326e-10	5.15638e-09	leukemia NUP98 fusion partner 1 [Source:HGNC Symbol;Acc:HGNC:28014]
ENSCAFG00000002427	TMOD1	1673.04	2.22276	0.323006	6.88149	5.92307e-12	5.15153e-11	tropomodulin 1 [Source:VGNC Symbol;Acc:VGNC:47623]
ENSCAFG00000011922	KPNA1	13375.7	2.2213	0.201168	11.042	2.39579e-28	1.91323e-26	karyopherin subunit alpha 1 [Source:VGNC Symbol;Acc:VGNC:42500]
ENSCAFG00000018641	LGALS9	24031.8	2.22104	0.285688	7.77434	7.58389e-15	9.97115e-14	galectin 9 [Source:NCBI gene;Acc:442861]
ENSCAFG00000003878	TULP2	44.4981	2.21957	0.329927	6.72747	1.72638e-11	1.38101e-10	tubby like protein 2 [Source:VGNC Symbol;Acc:VGNC:47997]
ENSCAFG00000002477	CORO2A	277.169	2.21774	0.347368	6.3844	1.72066e-10	1.18664e-09	coronin 2A [Source:VGNC Symbol;Acc:VGNC:39529]
ENSCAFG00000000462	TPH2	30.5827	2.21734	0.294493	7.52935	5.0995e-14	5.93815e-13	tryptophan hydroxylase 2 [Source:VGNC Symbol;Acc:VGNC:47739]
ENSCAFG00000002729	PSME4	20261.4	2.21642	0.160365	13.8211	1.90074e-43	1.33575e-40	proteasome activator subunit 4 [Source:VGNC Symbol;Acc:VGNC:45119]
ENSCAFG00000013495	OLR1	108.914	2.21189	0.315858	7.00281	2.50886e-12	2.3017e-11	oxidized low density lipoprotein receptor 1 [Source:VGNC Symbol;Acc:VGNC:44120]
ENSCAFG00000004457	CENPA	166.845	2.21188	0.309447	7.14782	8.81644e-13	8.62318e-12	centromere protein A [Source:VGNC Symbol;Acc:VGNC:39101]
ENSCAFG00000008972	PAK6	14.3055	2.21023	0.533115	4.14589	3.38503e-05	0.000102052	p21 (RAC1) activated kinase 6 [Source:HGNC Symbol;Acc:HGNC:16061]
ENSCAFG00000031944	GYPA	35399.3	2.21004	0.292173	7.56415	3.90398e-14	4.60709e-13	glycophorin A (MNS blood group) [Source:NCBI gene;Acc:100126181]
ENSCAFG00000019901	SLC7A5	433.912	2.20768	0.228745	9.65128	4.85442e-22	1.62837e-20	Canis lupus familiaris solute carrier family 7 member 5 (SLC7A5), mRNA. [Source:RefSeq mRNA;Acc:NM_001284482]
ENSCAFG00000016863	LMNA	3876.4	2.20137	0.299122	7.35944	1.84679e-13	2.00128e-12	Canis lupus familiaris lamin A/C (LMNA), mRNA. [Source:RefSeq mRNA;Acc:NM_001287151]
ENSCAFG00000003966	ANKRD50	4211.94	2.19561	0.232419	9.44678	3.49405e-21	1.04933e-19	ankyrin repeat domain 50 [Source:VGNC Symbol;Acc:VGNC:37907]
ENSCAFG00000044726	ENSCAFG00000044726	13838	2.1944	0.367849	5.9655	2.43883e-09	1.41761e-08
ENSCAFG00000028626	SLPI	74.8811	2.18746	0.415426	5.26559	1.3974e-07	6.2629e-07	secretory leukocyte peptidase inhibitor [Source:VGNC Symbol;Acc:VGNC:49651]
ENSCAFG00000047022	FKBPL	216.936	2.18632	0.234802	9.31131	1.26263e-20	3.5141e-19	FKBP prolyl isomerase like [Source:HGNC Symbol;Acc:HGNC:13949]
ENSCAFG00000013241	APOLD1	49.2557	2.18257	0.367158	5.94451	2.77283e-09	1.59853e-08	apolipoprotein L domain containing 1 [Source:VGNC Symbol;Acc:VGNC:38007]
ENSCAFG00000018442	LPIN2	5652.16	2.17894	0.180649	12.0618	1.68093e-33	2.71556e-31	lipin 2 [Source:VGNC Symbol;Acc:VGNC:42752]
ENSCAFG00000018993	USP7	24035.9	2.16957	0.201876	10.747	6.12027e-27	3.87479e-25	ubiquitin specific peptidase 7 [Source:VGNC Symbol;Acc:VGNC:54088]
ENSCAFG00000009651	PPP1R15B	3846.8	2.16465	0.164354	13.1707	1.29359e-39	5.19468e-37	protein phosphatase 1 regulatory subunit 15B [Source:VGNC Symbol;Acc:VGNC:44883]
ENSCAFG00000000609	ADM2	417.856	2.15388	0.436605	4.93324	8.08762e-07	3.23114e-06	adrenomedullin 2 [Source:VGNC Symbol;Acc:VGNC:37661]
ENSCAFG00000010377	RNF10	128138	2.15137	0.361696	5.94802	2.71399e-09	1.56718e-08	ring finger protein 10 [Source:HGNC Symbol;Acc:HGNC:10055]
ENSCAFG00000018309	USP14	2634.68	2.15047	0.319337	6.73419	1.64845e-11	1.32243e-10	ubiquitin specific peptidase 14 [Source:VGNC Symbol;Acc:VGNC:48179]
ENSCAFG00000046655	SLC28A3	1539.4	2.14381	0.302264	7.09251	1.317e-12	1.25272e-11	solute carrier family 28 member 3 [Source:HGNC Symbol;Acc:HGNC:16484]
ENSCAFG00000015326	SLC38A5	135.013	2.14322	0.270396	7.92621	2.2593e-15	3.15337e-14	solute carrier family 38 member 5 [Source:VGNC Symbol;Acc:VGNC:54601]
ENSCAFG00000019662	PIGQ	433.503	2.14037	0.245601	8.71482	2.91216e-18	5.87236e-17	phosphatidylinositol glycan anchor biosynthesis class Q [Source:VGNC Symbol;Acc:VGNC:44539]
ENSCAFG00000003783	FOXO3	9168.52	2.13675	0.178753	11.9536	6.21694e-33	9.09764e-31	forkhead box O3 [Source:VGNC Symbol;Acc:VGNC:40963]
ENSCAFG00000007662	ACSL1	21675.9	2.1351	0.240663	8.87174	7.20087e-19	1.58138e-17	acyl-CoA synthetase long chain family member 1 [Source:VGNC Symbol;Acc:VGNC:37532]
ENSCAFG00000009114	SLC25A37	11873.8	2.13435	0.223351	9.55602	1.22368e-21	3.94469e-20	solute carrier family 25 member 37 [Source:VGNC Symbol;Acc:VGNC:54360]
ENSCAFG00000012066	ABCC9	14.7053	2.13164	0.781393	2.728	0.00637201	0.0126567	ATP binding cassette subfamily C member 9 [Source:VGNC Symbol;Acc:VGNC:37444]
ENSCAFG00000017007	ASPHD1	11.6692	2.1274	0.534329	3.98144	6.85001e-05	0.000195685	aspartate beta-hydroxylase domain containing 1 [Source:VGNC Symbol;Acc:VGNC:38187]
ENSCAFG00000003407	ADD2	1546.86	2.12627	0.413492	5.14223	2.71492e-07	1.16407e-06	adducin 2 [Source:VGNC Symbol;Acc:VGNC:37629]
ENSCAFG00000028830	ENSCAFG00000028830	1654.95	2.12502	0.617028	3.44395	0.000573277	0.00139402	histone H2A type 1-E [Source:NCBI gene;Acc:106558252]
ENSCAFG00000006065	PRNP	5215.07	2.12261	0.194114	10.9349	7.84891e-28	5.68641e-26	prion protein [Source:VGNC Symbol;Acc:VGNC:45004]
ENSCAFG00000031588	SEC62	32863.5	2.11801	0.210108	10.0806	6.73273e-24	2.85887e-22	SEC62 homolog, preprotein translocation factor [Source:NCBI gene;Acc:609416]
ENSCAFG00000049434	ENSCAFG00000049434	23407.6	2.11736	0.357672	5.91984	3.22262e-09	1.84121e-08	siah E3 ubiquitin protein ligase 2 [Source:HGNC Symbol;Acc:HGNC:10858]
ENSCAFG00000015603	PPM1A	33865.1	2.11434	0.290926	7.26763	3.65856e-13	3.78932e-12	protein phosphatase, Mg2+/Mn2+ dependent 1A [Source:VGNC Symbol;Acc:VGNC:44862]
ENSCAFG00000012891	PARD3B	4372.96	2.11036	0.32798	6.43441	1.23951e-10	8.73686e-10	par-3 family cell polarity regulator beta [Source:VGNC Symbol;Acc:VGNC:44264]
ENSCAFG00000008038	PSMD9	6351.48	2.10903	0.303069	6.95891	3.42917e-12	3.08606e-11	proteasome 26S subunit, non-ATPase 9 [Source:VGNC Symbol;Acc:VGNC:52958]
ENSCAFG00000031810	UBE2R2	9274.68	2.10891	0.238679	8.83575	9.94295e-19	2.15661e-17	ubiquitin conjugating enzyme E2 R2 [Source:VGNC Symbol;Acc:VGNC:48064]
ENSCAFG00000001505	UBE2H	23502.9	2.10848	0.217438	9.69693	3.10707e-22	1.06465e-20	ubiquitin conjugating enzyme E2 H [Source:VGNC Symbol;Acc:VGNC:48054]
ENSCAFG00000019996	CRAT	31555	2.10755	0.403907	5.2179	1.80963e-07	7.94575e-07	carnitine O-acetyltransferase [Source:VGNC Symbol;Acc:VGNC:39592]
ENSCAFG00000013663	GNAZ	519.077	2.10318	0.229823	9.15128	5.62636e-20	1.4168e-18	G protein subunit alpha z [Source:VGNC Symbol;Acc:VGNC:41310]
ENSCAFG00000013252	NMNAT2	25.943	2.1003	0.605836	3.46679	0.00052672	0.00128838	nicotinamide nucleotide adenylyltransferase 2 [Source:VGNC Symbol;Acc:VGNC:43863]
ENSCAFG00000000567	PABPC1	14113.2	2.09967	0.270668	7.75736	8.67152e-15	1.12955e-13	poly(A) binding protein cytoplasmic 1 [Source:VGNC Symbol;Acc:VGNC:51778]
ENSCAFG00000019171	SEPTIN12	35.9777	2.09748	0.355627	5.89799	3.67965e-09	2.08538e-08	septin 12 [Source:VGNC Symbol;Acc:VGNC:46013]
ENSCAFG00000017706	OTOA	106.133	2.09696	0.466052	4.49942	6.81396e-06	2.32734e-05	otoancorin [Source:VGNC Symbol;Acc:VGNC:44175]
ENSCAFG00000019975	USP20	5440.07	2.09347	0.211586	9.89418	4.41217e-23	1.68973e-21	ubiquitin specific peptidase 20 [Source:VGNC Symbol;Acc:VGNC:48182]
ENSCAFG00000009409	ECI2	1235.35	2.08713	0.233503	8.93832	3.95118e-19	8.89966e-18	enoyl-CoA delta isomerase 2 [Source:VGNC Symbol;Acc:VGNC:40186]
ENSCAFG00000020047	WDR34	33.7503	2.08691	0.406377	5.1354	2.81544e-07	1.20386e-06	WD repeat domain 34 [Source:VGNC Symbol;Acc:VGNC:48361]
ENSCAFG00000014679	ENSCAFG00000014679	171.264	2.0864	0.242163	8.61572	6.95062e-18	1.32913e-16	pleckstrin homology, MyTH4 and FERM domain containing H3 [Source:VGNC Symbol;Acc:VGNC:55788]
ENSCAFG00000007245	IL1A	73.8782	2.08357	0.322059	6.46952	9.8313e-11	7.03917e-10	interleukin 1 alpha [Source:VGNC Symbol;Acc:VGNC:41956]
ENSCAFG00000011429	ENSCAFG00000011429	3739.12	2.08348	0.142521	14.6187	2.13414e-48	2.49961e-45	dual specificity tyrosine phosphorylation regulated kinase 3 [Source:VGNC Symbol;Acc:VGNC:40158]
ENSCAFG00000019225	DOHH	489.083	2.08289	0.231329	9.00401	2.17615e-19	5.08914e-18	deoxyhypusine hydroxylase [Source:VGNC Symbol;Acc:VGNC:40054]
ENSCAFG00000016296	DNAH14	152.357	2.08239	0.77964	2.67097	0.00756335	0.0147602	dynein axonemal heavy chain 14 [Source:VGNC Symbol;Acc:VGNC:49870]
ENSCAFG00000012811	PPOX	559.126	2.08186	0.292666	7.11343	1.13198e-12	1.08823e-11	protoporphyrinogen oxidase [Source:VGNC Symbol;Acc:VGNC:44874]
ENSCAFG00000019716	ENSCAFG00000019716	19.2661	2.07432	0.514515	4.0316	5.53987e-05	0.000161113	hyperpolarization activated cyclic nucleotide gated potassium and sodium channel 2 [Source:HGNC Symbol;Acc:HGNC:4846]
ENSCAFG00000009691	AP2A2	9348.76	2.07333	0.214813	9.65179	4.8305e-22	1.62423e-20	adaptor related protein complex 2 subunit alpha 2 [Source:VGNC Symbol;Acc:VGNC:37959]
ENSCAFG00000008693	ADGRG3	132.353	2.07174	0.29866	6.9368	4.01067e-12	3.57451e-11	adhesion G protein-coupled receptor G3 [Source:VGNC Symbol;Acc:VGNC:37645]
ENSCAFG00000015804	WNK1	17555.2	2.06493	0.211852	9.74705	1.89904e-22	6.72318e-21	WNK lysine deficient protein kinase 1 [Source:VGNC Symbol;Acc:VGNC:48418]
ENSCAFG00000015572	ENSCAFG00000015572	6288.23	2.06358	0.289617	7.12522	1.03917e-12	1.00589e-11	GATA binding protein 1 [Source:HGNC Symbol;Acc:HGNC:4170]
ENSCAFG00000015048	SLC27A2	502.774	2.06227	0.412028	5.00517	5.58126e-07	2.28671e-06	solute carrier family 27 member 2 [Source:VGNC Symbol;Acc:VGNC:46330]
ENSCAFG00000042877	LOC100684983	7859.89	2.05757	0.224946	9.14694	5.85674e-20	1.46825e-18	cytochrome c oxidase subunit 7B, mitochondrial [Source:NCBI gene;Acc:100684983]
ENSCAFG00000000316	SLC16A7	10794.6	2.05517	0.154784	13.2777	3.1184e-40	1.36966e-37	solute carrier family 16 member 7 [Source:VGNC Symbol;Acc:VGNC:46245]
ENSCAFG00000002997	COL9A2	42.478	2.05364	0.391597	5.24426	1.56907e-07	6.96787e-07	collagen type IX alpha 2 chain [Source:VGNC Symbol;Acc:VGNC:39486]
ENSCAFG00000016627	ARHGAP23	212.796	2.05361	0.277747	7.3938	1.42696e-13	1.56932e-12	Rho GTPase activating protein 23 [Source:VGNC Symbol;Acc:VGNC:38052]
ENSCAFG00000028980	LOC102152131	502.781	2.05318	0.189041	10.861	1.76735e-27	1.22365e-25	sialic acid-binding Ig-like lectin 14 [Source:NCBI gene;Acc:102152131]
ENSCAFG00000006686	MFHAS1	1620.08	2.05128	0.314405	6.52433	6.83073e-11	4.99771e-10	malignant fibrous histiocytoma amplified sequence 1 [Source:HGNC Symbol;Acc:HGNC:16982]
ENSCAFG00000006720	AMOTL2	14.8439	2.04806	0.552086	3.70967	0.000207531	0.000544492	angiomotin like 2 [Source:VGNC Symbol;Acc:VGNC:37837]
ENSCAFG00000029224	HBM	28908.1	2.04803	0.483329	4.23734	2.26186e-05	7.05358e-05	hemoglobin subunit mu [Source:VGNC Symbol;Acc:VGNC:41610]
ENSCAFG00000009732	TSPAN2	2413.66	2.04316	0.206415	9.89829	4.23439e-23	1.63053e-21	tetraspanin 2 [Source:VGNC Symbol;Acc:VGNC:47918]
ENSCAFG00000023324	S100A12	109949	2.04186	0.23623	8.64352	5.45057e-18	1.05666e-16	S100 calcium binding protein A12 [Source:VGNC Symbol;Acc:VGNC:45824]
ENSCAFG00000002995	TAX1BP1	43615.1	2.04152	0.214166	9.53242	1.53665e-21	4.87532e-20	Tax1 binding protein 1 [Source:VGNC Symbol;Acc:VGNC:47125]
ENSCAFG00000018201	RIOK3	47173.8	2.04134	0.302345	6.75171	1.46113e-11	1.18228e-10	RIO kinase 3 [Source:VGNC Symbol;Acc:VGNC:53629]
ENSCAFG00000020090	LDHD	125.958	2.04107	0.377453	5.40747	6.39228e-08	3.02341e-07	lactate dehydrogenase D [Source:VGNC Symbol;Acc:VGNC:42621]
ENSCAFG00000015211	APOBEC3Z1	10.3285	2.041	0.745611	2.73736	0.00619349	0.01233	Canis lupus familiaris apolipoprotein B mRNA editing enzyme, catalytic polypeptide-like 3Z1 (APOBEC3Z1), mRNA. [Source:RefSeq mRNA;Acc:NM_001346132]
ENSCAFG00000028982	ENSCAFG00000028982	163.638	2.04015	0.258313	7.89796	2.8351e-15	3.92585e-14
ENSCAFG00000046394	ENSCAFG00000046394	91.5365	2.03905	0.343444	5.93706	2.90174e-09	1.66805e-08
ENSCAFG00000013289	PBX1	216.353	2.03816	0.179308	11.3668	6.11656e-30	5.97002e-28	PBX homeobox 1 [Source:VGNC Symbol;Acc:VGNC:44286]
ENSCAFG00000030211	SDC4	55.7088	2.03669	0.297106	6.8551	7.12609e-12	6.12957e-11	syndecan 4 [Source:VGNC Symbol;Acc:VGNC:45944]
ENSCAFG00000043071	C24H20orf27	1735.62	2.03576	0.215247	9.45775	3.14626e-21	9.50981e-20	chromosome 20 open reading frame 27 [Source:HGNC Symbol;Acc:HGNC:15873]
ENSCAFG00000000506	MCCD1	15.5462	2.03558	0.470695	4.32463	1.52788e-05	4.90375e-05	mitochondrial coiled-coil domain 1 [Source:VGNC Symbol;Acc:VGNC:43072]
ENSCAFG00000006514	GPR84	13.0764	2.03414	0.426879	4.76515	1.88711e-06	7.071e-06	G protein-coupled receptor 84 [Source:VGNC Symbol;Acc:VGNC:41446]
ENSCAFG00000011911	COL6A1	19.577	2.03375	0.598679	3.39706	0.000681135	0.0016309	collagen type VI alpha 1 chain [Source:VGNC Symbol;Acc:VGNC:39480]
ENSCAFG00000005340	SERTAD3	2435.62	2.02989	0.165751	12.2466	1.75125e-34	3.19659e-32	SERTA domain containing 3 [Source:VGNC Symbol;Acc:VGNC:53981]
ENSCAFG00000005153	CD93	213.252	2.02533	0.344708	5.8755	4.21575e-09	2.36915e-08	CD93 molecule [Source:VGNC Symbol;Acc:VGNC:58296]
ENSCAFG00000043546	ENSCAFG00000043546	574.774	2.0212	0.250061	8.08282	6.32885e-16	9.45292e-15
ENSCAFG00000007881	CEP55	1884.85	2.01426	0.200843	10.029	1.13631e-23	4.64266e-22	centrosomal protein 55 [Source:VGNC Symbol;Acc:VGNC:39130]
ENSCAFG00000048005	ENSCAFG00000048005	3667.2	2.00589	0.219475	9.13947	6.27598e-20	1.56399e-18	ATP synthase F1 subunit epsilon [Source:HGNC Symbol;Acc:HGNC:838]
ENSCAFG00000018314	CD209	15.5788	2.0052	0.540706	3.70848	0.000208507	0.00054685	CD209 molecule [Source:NCBI gene;Acc:485000]
ENSCAFG00000030972	GYPC	321.125	2.00467	0.300984	6.66038	2.73117e-11	2.12124e-10	glycophorin C (Gerbich blood group) [Source:NCBI gene;Acc:609898]
ENSCAFG00000003085	CNR1	30.4715	2.00466	0.428843	4.67457	2.94564e-06	1.06402e-05	cannabinoid receptor 1 [Source:VGNC Symbol;Acc:VGNC:39426]
ENSCAFG00000002129	PDK4	44.5551	2.00241	0.59639	3.35755	0.000786362	0.00186286	pyruvate dehydrogenase kinase 4 [Source:VGNC Symbol;Acc:VGNC:44383]
ENSCAFG00000013772	UNC80	17.3016	2.00181	0.636692	3.14408	0.00166611	0.00373004	unc-80 homolog, NALCN channel complex subunit [Source:VGNC Symbol;Acc:VGNC:48145]
ENSCAFG00000030589	HYKK	41.4157	-2.00205	0.353263	-5.66732	1.45053e-08	7.55359e-08	hydroxylysine kinase [Source:VGNC Symbol;Acc:VGNC:41845]
ENSCAFG00000030873	LOC100856041	2349.18	-2.00669	0.164272	-12.2157	2.56323e-34	4.61474e-32
ENSCAFG00000017458	EML5	170.503	-2.00905	0.253477	-7.92596	2.26383e-15	3.15656e-14	EMAP like 5 [Source:VGNC Symbol;Acc:VGNC:40350]
ENSCAFG00000024958	CCR10	74.2559	-2.00907	0.243813	-8.24019	1.71935e-16	2.76177e-15	C-C motif chemokine receptor 10 [Source:VGNC Symbol;Acc:VGNC:38911]
ENSCAFG00000011040	EDARADD	219.633	-2.00984	0.165363	-12.1541	5.45321e-34	9.23432e-32	EDAR associated death domain [Source:VGNC Symbol;Acc:VGNC:40191]
ENSCAFG00000010304	ETS1	3397.17	-2.01215	0.16713	-12.0394	2.20463e-33	3.48159e-31	ETS proto-oncogene 1, transcription factor [Source:VGNC Symbol;Acc:VGNC:40494]
ENSCAFG00000044650	IFGGB2	2219.73	-2.01244	0.232042	-8.67275	4.21812e-18	8.32664e-17	Canis lupus familiaris interferon-inducible GTPase 1-like (IFGGB2), mRNA. [Source:RefSeq mRNA;Acc:NM_001313802]
ENSCAFG00000005595	FARP1	43.5754	-2.01472	0.285715	-7.05148	1.77028e-12	1.65876e-11	FERM, ARH/RhoGEF and pleckstrin domain protein 1 [Source:VGNC Symbol;Acc:VGNC:40730]
ENSCAFG00000020133	BCAR3	18.8393	-2.02248	0.475397	-4.2543	2.09708e-05	6.58206e-05	BCAR3 adaptor protein, NSP family member [Source:VGNC Symbol;Acc:VGNC:49077]
ENSCAFG00000008199	FMN1	20.0975	-2.02327	0.42052	-4.81135	1.49916e-06	5.69939e-06	formin 1 [Source:VGNC Symbol;Acc:VGNC:59112]
ENSCAFG00000043167	ENSCAFG00000043167	36.3617	-2.02701	0.32276	-6.28024	3.38047e-10	2.24433e-09
ENSCAFG00000018051	ENSCAFG00000018051	103.198	-2.02799	0.211345	-9.59564	8.3401e-22	2.75165e-20	desmoglein 2 [Source:VGNC Symbol;Acc:VGNC:40106]
ENSCAFG00000009582	TXNDC5	1383.5	-2.02821	0.260141	-7.7966	6.35999e-15	8.41711e-14	thioredoxin domain containing 5 [Source:VGNC Symbol;Acc:VGNC:48015]
ENSCAFG00000020277	LHX6	77.6298	-2.02888	0.254551	-7.97045	1.58101e-15	2.24229e-14	LIM homeobox 6 [Source:VGNC Symbol;Acc:VGNC:42667]
ENSCAFG00000007551	ESYT3	51.4317	-2.03054	0.334011	-6.07925	1.20743e-09	7.38485e-09	extended synaptotagmin 3 [Source:VGNC Symbol;Acc:VGNC:40485]
ENSCAFG00000029881	SAMD14	10.8982	-2.03141	0.492518	-4.12454	3.71478e-05	0.000111182	sterile alpha motif domain containing 14 [Source:VGNC Symbol;Acc:VGNC:55814]
ENSCAFG00000014134	FZD2	14.3026	-2.03149	0.439382	-4.62351	3.773e-06	1.34048e-05	frizzled class receptor 2 [Source:VGNC Symbol;Acc:VGNC:41030]
ENSCAFG00000028694	ZNF793	37.1332	-2.03213	0.278845	-7.28767	3.15353e-13	3.29049e-12	zinc finger protein 793 [Source:VGNC Symbol;Acc:VGNC:48822]
ENSCAFG00000045952	ENSCAFG00000045952	14.3831	-2.03339	0.421339	-4.82602	1.39286e-06	5.32413e-06	nuclear receptor subfamily 4 group A member 3 [Source:HGNC Symbol;Acc:HGNC:7982]
ENSCAFG00000010038	NUAK2	75.7134	-2.03351	0.219627	-9.25893	2.06491e-20	5.59198e-19	NUAK family kinase 2 [Source:VGNC Symbol;Acc:VGNC:53124]
ENSCAFG00000017228	PBDC1	486.304	-2.03863	0.140202	-14.5406	6.69739e-48	6.7237e-45	polysaccharide biosynthesis domain containing 1 [Source:NCBI gene;Acc:491969]
ENSCAFG00000048817	ENSCAFG00000048817	12.9775	-2.03867	0.703581	-2.89756	0.00376073	0.00786231
ENSCAFG00000025009	ENSCAFG00000025009	105.52	-2.03951	0.175026	-11.6526	2.22507e-31	2.58458e-29	NFKB activating protein like [Source:VGNC Symbol;Acc:VGNC:43827]
ENSCAFG00000032422	RARRES1	99.4208	-2.04036	0.354646	-5.75323	8.75551e-09	4.7167e-08	retinoic acid receptor responder 1 [Source:VGNC Symbol;Acc:VGNC:45354]
ENSCAFG00000042064	ENSCAFG00000042064	152.429	-2.0404	0.260297	-7.83875	4.55037e-15	6.14956e-14
ENSCAFG00000028692	GSPT2	249.13	-2.0426	0.204848	-9.97129	2.03569e-23	8.10528e-22	G1 to S phase transition 2 [Source:HGNC Symbol;Acc:HGNC:4622]
ENSCAFG00000005041	AXL	10.6297	-2.0449	0.455442	-4.48992	7.125e-06	2.4224e-05	AXL receptor tyrosine kinase [Source:VGNC Symbol;Acc:VGNC:38326]
ENSCAFG00000045453	C10H2orf15	26.1988	-2.04802	0.252285	-8.11786	4.74475e-16	7.20946e-15	chromosome 10 C2orf15 homolog [Source:NCBI gene;Acc:100684917]
ENSCAFG00000005283	CLIP4	38.0724	-2.05022	0.271694	-7.54607	4.48589e-14	5.27167e-13	CAP-Gly domain containing linker protein family member 4 [Source:VGNC Symbol;Acc:VGNC:39345]
ENSCAFG00000020297	ENSCAFG00000020297	79.2144	-2.05047	0.267327	-7.67029	1.7161e-14	2.13073e-13	mucolipin 2 [Source:HGNC Symbol;Acc:HGNC:13357]
ENSCAFG00000023887	BCAS4	90.5102	-2.05355	0.228352	-8.9929	2.40787e-19	5.59381e-18	breast carcinoma amplified sequence 4 [Source:NCBI gene;Acc:611448]
ENSCAFG00000019810	VAV2	253.741	-2.05585	0.290455	-7.07803	1.46223e-12	1.38581e-11	vav guanine nucleotide exchange factor 2 [Source:VGNC Symbol;Acc:VGNC:58344]
ENSCAFG00000010895	FAM169B	93.5683	-2.05621	0.308444	-6.66639	2.62176e-11	2.04375e-10
ENSCAFG00000030744	LRRC46	31.5386	-2.05734	0.304509	-6.75624	1.41621e-11	1.14991e-10	leucine rich repeat containing 46 [Source:VGNC Symbol;Acc:VGNC:54968]
ENSCAFG00000019860	PPP1R26	48.9928	-2.05831	0.24915	-8.26132	1.44074e-16	2.3329e-15	protein phosphatase 1 regulatory subunit 26 [Source:VGNC Symbol;Acc:VGNC:44890]
ENSCAFG00000044253	C3H4orf48	43.712	-2.06101	0.284238	-7.25099	4.13733e-13	4.24145e-12	chromosome 3 C4orf48 homolog [Source:NCBI gene;Acc:610645]
ENSCAFG00000031536	LDLRAD4	39.024	-2.06119	0.293143	-7.03135	2.04538e-12	1.90131e-11	low density lipoprotein receptor class A domain containing 4 [Source:VGNC Symbol;Acc:VGNC:42625]
ENSCAFG00000009371	SORBS3	23.9226	-2.06145	0.376982	-5.46829	4.54398e-08	2.19772e-07	sorbin and SH3 domain containing 3 [Source:VGNC Symbol;Acc:VGNC:46658]
ENSCAFG00000013692	ADORA3	296.444	-2.06367	0.301055	-6.85481	7.14072e-12	6.1384e-11	adenosine A3 receptor [Source:VGNC Symbol;Acc:VGNC:37668]
ENSCAFG00000020354	CARMIL2	81.6652	-2.06689	0.290979	-7.10323	1.21873e-12	1.16446e-11	capping protein regulator and myosin 1 linker 2 [Source:VGNC Symbol;Acc:VGNC:38723]
ENSCAFG00000014213	POU2AF1	289.963	-2.06702	0.276563	-7.47397	7.78134e-14	8.82702e-13	POU class 2 homeobox associating factor 1 [Source:VGNC Symbol;Acc:VGNC:44825]
ENSCAFG00000018253	SHMT1	2915.42	-2.06797	0.152438	-13.5659	6.37828e-42	3.73528e-39	serine hydroxymethyltransferase 1 [Source:VGNC Symbol;Acc:VGNC:46150]
ENSCAFG00000015973	SLC16A11	46.2009	-2.06936	0.366919	-5.63983	1.7022e-08	8.73791e-08	solute carrier family 16 member 11 [Source:VGNC Symbol;Acc:VGNC:46237]
ENSCAFG00000042771	ENSCAFG00000042771	51.2822	-2.06938	0.250061	-8.2755	1.27918e-16	2.093e-15
ENSCAFG00000010403	UBASH3A	128.089	-2.06954	0.2328	-8.88977	6.12359e-19	1.34901e-17	Canis lupus familiaris ubiquitin associated and SH3 domain containing A (UBASH3A), mRNA. [Source:RefSeq mRNA;Acc:NM_001290121]
ENSCAFG00000007137	TOX	24.1992	-2.0702	0.29702	-6.96991	3.17136e-12	2.8683e-11	thymocyte selection associated high mobility group box [Source:VGNC Symbol;Acc:VGNC:47717]
ENSCAFG00000046770	ENSCAFG00000046770	70.2786	-2.0716	0.269201	-7.69535	1.41106e-14	1.77076e-13
ENSCAFG00000002118	ENSCAFG00000002118	1668.36	-2.07179	0.275449	-7.5215	5.41526e-14	6.27465e-13	paraoxonase 3 [Source:VGNC Symbol;Acc:VGNC:44814]
ENSCAFG00000000311	LRIG3	41.2972	-2.073	0.298408	-6.94687	3.73486e-12	3.34141e-11	leucine rich repeats and immunoglobulin like domains 3 [Source:VGNC Symbol;Acc:VGNC:42769]
ENSCAFG00000018439	ENSCAFG00000018439	507.47	-2.07469	0.253108	-8.19688	2.467e-16	3.88283e-15	integrin subunit alpha 1 [Source:VGNC Symbol;Acc:VGNC:42120]
ENSCAFG00000005395	GDPD5	31.627	-2.07499	0.31981	-6.4882	8.68655e-11	6.26099e-10	glycerophosphodiester phosphodiesterase domain containing 5 [Source:VGNC Symbol;Acc:VGNC:41170]
ENSCAFG00000023910	LOXL1	145.947	-2.0809	0.334735	-6.21655	5.08197e-10	3.284e-09	lysyl oxidase like 1 [Source:VGNC Symbol;Acc:VGNC:49917]
ENSCAFG00000003928	DBP	82.9242	-2.08096	0.281292	-7.39786	1.38398e-13	1.52803e-12	D-box binding PAR bZIP transcription factor [Source:VGNC Symbol;Acc:VGNC:39785]
ENSCAFG00000012762	COCH	13.1301	-2.08099	0.578636	-3.59638	0.000322678	0.000821007	cochlin [Source:VGNC Symbol;Acc:VGNC:39447]
ENSCAFG00000011977	KIF7	109.69	-2.08218	0.238185	-8.74185	2.29326e-18	4.69166e-17	kinesin family member 7 [Source:VGNC Symbol;Acc:VGNC:42411]
ENSCAFG00000005937	CATSPERG	274.416	-2.08312	0.245351	-8.49034	2.06028e-17	3.70771e-16	cation channel sperm associated auxiliary subunit gamma [Source:VGNC Symbol;Acc:VGNC:38750]
ENSCAFG00000014406	GPR82	10.396	-2.08425	0.524054	-3.97717	6.97394e-05	0.000198942	G protein-coupled receptor 82 [Source:VGNC Symbol;Acc:VGNC:41444]
ENSCAFG00000017676	SETBP1	165.822	-2.08922	0.260963	-8.0058	1.18689e-15	1.72332e-14	SET binding protein 1 [Source:VGNC Symbol;Acc:VGNC:46051]
ENSCAFG00000012569	CD84	1516.35	-2.091	0.171187	-12.2147	2.59384e-34	4.61474e-32	CD84 molecule [Source:VGNC Symbol;Acc:VGNC:38978]
ENSCAFG00000013815	XCR1	10.4605	-2.09921	0.427014	-4.91602	8.8322e-07	3.51363e-06	X-C motif chemokine receptor 1 [Source:VGNC Symbol;Acc:VGNC:48447]
ENSCAFG00000011203	CYP2U1	139.152	-2.10079	0.166837	-12.5919	2.34062e-36	5.51237e-34	cytochrome P450 family 2 subfamily U member 1 [Source:VGNC Symbol;Acc:VGNC:50357]
ENSCAFG00000012038	HHAT	18.5946	-2.10131	0.320389	-6.55862	5.43063e-11	4.04277e-10	hedgehog acyltransferase [Source:VGNC Symbol;Acc:VGNC:41679]
ENSCAFG00000012903	ENSCAFG00000012903	40.9003	-2.10341	0.307793	-6.83385	8.26639e-12	7.02868e-11	RUNX family transcription factor 3 [Source:HGNC Symbol;Acc:HGNC:10473]
ENSCAFG00000012291	NIPSNAP1	44.7798	-2.10376	0.193307	-10.8829	1.38995e-27	9.71926e-26	nipsnap homolog 1 [Source:VGNC Symbol;Acc:VGNC:43820]
ENSCAFG00000015574	DUSP27	66.173	-2.10526	0.403848	-5.21301	1.85804e-07	8.13288e-07	dual specificity phosphatase 27, atypical [Source:VGNC Symbol;Acc:VGNC:49602]
ENSCAFG00000044673	ENSCAFG00000044673	207.932	-2.11543	0.396986	-5.32873	9.89022e-08	4.53678e-07
ENSCAFG00000045731	CHPF	29.8869	-2.1157	0.416975	-5.07391	3.89719e-07	1.63507e-06	chondroitin polymerizing factor [Source:HGNC Symbol;Acc:HGNC:24291]
ENSCAFG00000002063	SIT1	156.561	-2.11631	0.244623	-8.65132	5.09084e-18	9.91022e-17	signaling threshold regulating transmembrane adaptor 1 [Source:VGNC Symbol;Acc:VGNC:46189]
ENSCAFG00000003474	VOPP1	20.8476	-2.11708	0.355678	-5.95223	2.64509e-09	1.53054e-08	VOPP1 WW domain binding protein [Source:VGNC Symbol;Acc:VGNC:54387]
ENSCAFG00000001130	ITPR3	1136.45	-2.11904	0.187897	-11.2777	1.69085e-29	1.57384e-27	inositol 1,4,5-trisphosphate receptor type 3 [Source:VGNC Symbol;Acc:VGNC:42159]
ENSCAFG00000009017	PPP1R16B	282.163	-2.12043	0.201227	-10.5375	5.80283e-26	3.17349e-24	protein phosphatase 1 regulatory subunit 16B [Source:VGNC Symbol;Acc:VGNC:44885]
ENSCAFG00000003941	SPATA6	14.8207	-2.12158	0.356635	-5.94888	2.69981e-09	1.56027e-08	spermatogenesis associated 6 [Source:VGNC Symbol;Acc:VGNC:46717]
ENSCAFG00000009619	ETNK2	22.8933	-2.12312	0.325466	-6.52332	6.87666e-11	5.02869e-10	ethanolamine kinase 2 [Source:VGNC Symbol;Acc:VGNC:40493]
ENSCAFG00000016525	ARL5C	275.405	-2.12571	0.284406	-7.47423	7.76571e-14	8.8164e-13	ADP ribosylation factor like GTPase 5C [Source:VGNC Symbol;Acc:VGNC:38117]
ENSCAFG00000008350	PKIA	43.5024	-2.12844	0.366744	-5.8036	6.49068e-09	3.55382e-08	cAMP-dependent protein kinase inhibitor alpha [Source:VGNC Symbol;Acc:VGNC:44607]
ENSCAFG00000011726	EGFL6	16.8899	-2.12873	0.56573	-3.7628	0.00016802	0.000447596	EGF like domain multiple 6 [Source:VGNC Symbol;Acc:VGNC:40236]
ENSCAFG00000024867	TRIM22	17419.2	-2.12977	0.202882	-10.4976	8.86181e-26	4.71791e-24	tripartite motif containing 22 [Source:VGNC Symbol;Acc:VGNC:52856]
ENSCAFG00000020317	SAMD13	35.1714	-2.12999	0.280347	-7.59771	3.01421e-14	3.59327e-13	sterile alpha motif domain containing 13 [Source:NCBI gene;Acc:479974]
ENSCAFG00000016504	IL27RA	785.785	-2.1304	0.198555	-10.7295	7.40072e-27	4.58225e-25	interleukin 27 receptor subunit alpha [Source:HGNC Symbol;Acc:HGNC:17290]
ENSCAFG00000019923	C5H16orf74	110.651	-2.13105	0.337281	-6.31832	2.64422e-10	1.7782e-09	chromosome 5 C16orf74 homolog [Source:VGNC Symbol;Acc:VGNC:50437]
ENSCAFG00000044143	ENSCAFG00000044143	149.054	-2.13152	0.193786	-10.9993	3.84976e-28	2.97299e-26
ENSCAFG00000005839	SATB1	708.698	-2.13261	0.18096	-11.7849	4.66846e-32	6.13226e-30	SATB homeobox 1 [Source:VGNC Symbol;Acc:VGNC:45875]
ENSCAFG00000006270	P2RX2	30.2164	-2.13322	0.303538	-7.02785	2.09746e-12	1.94715e-11	purinergic receptor P2X 2 [Source:VGNC Symbol;Acc:VGNC:44208]
ENSCAFG00000000515	LTA	23.3491	-2.13332	0.40625	-5.25123	1.51084e-07	6.72202e-07	lymphotoxin alpha [Source:VGNC Symbol;Acc:VGNC:42852]
ENSCAFG00000043016	ENSCAFG00000043016	114.58	-2.13334	0.383289	-5.56588	2.60825e-08	1.30274e-07
ENSCAFG00000017817	SLC25A53	18.8557	-2.13334	0.377471	-5.65167	1.58895e-08	8.21358e-08	solute carrier family 25 member 53 [Source:VGNC Symbol;Acc:VGNC:46319]
ENSCAFG00000029611	cOR52H9	43.0497	-2.13355	0.578472	-3.68825	0.000225803	0.000589134	cOR52H9 olfactory receptor family 52 subfamily H-like [Source:NCBI gene;Acc:485285]
ENSCAFG00000009858	VTCN1	24.6708	-2.13412	0.456373	-4.67627	2.92147e-06	1.05556e-05	V-set domain containing T cell activation inhibitor 1 [Source:VGNC Symbol;Acc:VGNC:48315]
ENSCAFG00000047374	LOC102151818	44.4258	-2.13677	0.353929	-6.03728	1.56729e-09	9.40979e-09	zinc finger protein 85-like [Source:NCBI gene;Acc:102151818]
ENSCAFG00000004890	VILL	51.0696	-2.13902	0.37663	-5.67935	1.35207e-08	7.06445e-08	villin like [Source:VGNC Symbol;Acc:VGNC:48262]
ENSCAFG00000030206	ENSCAFG00000030206	33.7746	-2.13949	0.392992	-5.4441	5.20666e-08	2.4993e-07
ENSCAFG00000025392	VXN	11.6025	-2.14087	0.504634	-4.24242	2.21118e-05	6.90777e-05	vexin [Source:VGNC Symbol;Acc:VGNC:52546]
ENSCAFG00000014498	PVRIG	105.205	-2.14193	0.233498	-9.17325	4.58967e-20	1.1793e-18	PVR related immunoglobulin domain containing [Source:HGNC Symbol;Acc:HGNC:32190]
ENSCAFG00000001835	ABCB1	288.505	-2.14235	0.289071	-7.41115	1.25213e-13	1.3901e-12	ATP binding cassette subfamily B member 1 [Source:VGNC Symbol;Acc:VGNC:37431]
ENSCAFG00000016700	RORA	762.821	-2.1433	0.200184	-10.7067	9.46905e-27	5.76137e-25	RAR related orphan receptor A [Source:VGNC Symbol;Acc:VGNC:45695]
ENSCAFG00000031923	LOC100686622	149.488	-2.1478	0.226966	-9.46309	2.98961e-21	9.05582e-20
ENSCAFG00000005873	RFTN1	1115	-2.15009	0.168131	-12.7882	1.90794e-37	5.5867e-35	raftlin, lipid raft linker 1 [Source:VGNC Symbol;Acc:VGNC:45500]
ENSCAFG00000003242	BSPRY	17.6858	-2.1512	0.378223	-5.68765	1.28803e-08	6.74739e-08	B-box and SPRY domain containing [Source:VGNC Symbol;Acc:VGNC:49718]
ENSCAFG00000042750	ENSCAFG00000042750	26.3484	-2.15131	0.27338	-7.8693	3.56624e-15	4.87582e-14
ENSCAFG00000029421	LOC111090888	29.8347	-2.15226	0.355489	-6.05436	1.4098e-09	8.53351e-09
ENSCAFG00000002235	CHST10	221.05	-2.15411	0.193923	-11.1081	1.14606e-28	9.47519e-27	carbohydrate sulfotransferase 10 [Source:VGNC Symbol;Acc:VGNC:39250]
ENSCAFG00000002627	EPAS1	19.639	-2.15793	0.351425	-6.14054	8.22436e-10	5.15352e-09	endothelial PAS domain protein 1 [Source:VGNC Symbol;Acc:VGNC:40391]
ENSCAFG00000008668	SEPTIN11	533.752	-2.16663	0.214743	-10.0894	6.15193e-24	2.62813e-22	septin 11 [Source:VGNC Symbol;Acc:VGNC:46012]
ENSCAFG00000016128	YBX2	70.1125	-2.16714	0.326161	-6.64437	3.0452e-11	2.34265e-10	Y-box binding protein 2 [Source:HGNC Symbol;Acc:HGNC:17948]
ENSCAFG00000010953	PLCL1	426.492	-2.16747	0.200002	-10.8372	2.29373e-27	1.56497e-25	phospholipase C like 1 (inactive) [Source:VGNC Symbol;Acc:VGNC:56162]
ENSCAFG00000031222	LIME1	143.688	-2.17026	0.28259	-7.67989	1.59227e-14	1.98399e-13
ENSCAFG00000023822	FCRL5	22.9734	-2.17284	0.378331	-5.74322	9.28947e-09	4.98905e-08	Fc receptor like 5 [Source:VGNC Symbol;Acc:VGNC:49722]
ENSCAFG00000047976	ENSCAFG00000047976	33.5101	-2.17359	0.40861	-5.31947	1.04072e-07	4.74913e-07
ENSCAFG00000043621	ENSCAFG00000043621	40.2614	-2.17413	0.33651	-6.46083	1.04132e-10	7.41425e-10
ENSCAFG00000014478	ENSCAFG00000014478	3816.61	-2.17509	0.177387	-12.2618	1.45243e-34	2.72186e-32
ENSCAFG00000015502	LYSMD2	144.927	-2.17716	0.269605	-8.07537	6.72734e-16	1.00375e-14	LysM domain containing 2 [Source:VGNC Symbol;Acc:VGNC:59119]
ENSCAFG00000019268	ENSCAFG00000019268	687.474	-2.17852	0.191605	-11.3698	5.90935e-30	5.8081e-28	SLX4 structure-specific endonuclease subunit [Source:VGNC Symbol;Acc:VGNC:46517]
ENSCAFG00000008023	IL17RD	39.831	-2.17954	0.307047	-7.09839	1.26222e-12	1.20275e-11	interleukin 17 receptor D [Source:VGNC Symbol;Acc:VGNC:41949]
ENSCAFG00000014823	PRKCI	372.683	-2.17964	0.311576	-6.99556	2.64211e-12	2.40666e-11	protein kinase C iota [Source:VGNC Symbol;Acc:VGNC:44982]
ENSCAFG00000005337	CSGALNACT1	570.365	-2.18149	0.223991	-9.73918	2.05199e-22	7.21017e-21	chondroitin sulfate N-acetylgalactosaminyltransferase 1 [Source:VGNC Symbol;Acc:VGNC:39659]
ENSCAFG00000000446	PTPRB	199.301	-2.183	0.243259	-8.97397	2.86005e-19	6.54691e-18	protein tyrosine phosphatase receptor type B [Source:VGNC Symbol;Acc:VGNC:45183]
ENSCAFG00000007893	RBP4	94.4849	-2.18566	0.26174	-8.35049	6.79819e-17	1.14704e-15	retinol binding protein 4 [Source:VGNC Symbol;Acc:VGNC:45432]
ENSCAFG00000004718	ENSCAFG00000004718	36.9516	-2.18587	0.282693	-7.73231	1.05614e-14	1.36129e-13	solute carrier family 16 member 5 [Source:HGNC Symbol;Acc:HGNC:10926]
ENSCAFG00000012872	CD28	357.777	-2.18748	0.259679	-8.42378	3.64517e-17	6.3017e-16	CD28 molecule [Source:VGNC Symbol;Acc:VGNC:38944]
ENSCAFG00000002731	RAPGEF5	207.101	-2.18977	0.278748	-7.85572	3.97492e-15	5.40304e-14	Rap guanine nucleotide exchange factor 5 [Source:VGNC Symbol;Acc:VGNC:45349]
ENSCAFG00000008752	FRAS1	12.5315	-2.19166	0.483304	-4.53474	5.76745e-06	1.99592e-05	Fraser extracellular matrix complex subunit 1 [Source:VGNC Symbol;Acc:VGNC:40975]
ENSCAFG00000015695	PRKCH	1465.74	-2.19235	0.204265	-10.7329	7.13369e-27	4.45618e-25	protein kinase C eta [Source:VGNC Symbol;Acc:VGNC:44981]
ENSCAFG00000019732	SPSB1	13.9525	-2.19263	0.395825	-5.53938	3.03539e-08	1.50008e-07	splA/ryanodine receptor domain and SOCS box containing 1 [Source:VGNC Symbol;Acc:VGNC:46770]
ENSCAFG00000012422	KIAA2012	21.6311	-2.19265	0.301281	-7.27775	3.39439e-13	3.53656e-12	KIAA2012 [Source:VGNC Symbol;Acc:VGNC:58311]
ENSCAFG00000016280	TNK1	20.3965	-2.19338	0.438895	-4.99751	5.80763e-07	2.37424e-06	tyrosine kinase non receptor 1 [Source:VGNC Symbol;Acc:VGNC:47679]
ENSCAFG00000009641	PI3	74.4222	-2.19338	0.376721	-5.82229	5.80453e-09	3.20435e-08	Canis lupus familiaris peptidase inhibitor 3 (PI3), mRNA. [Source:RefSeq mRNA;Acc:NM_001290099]
ENSCAFG00000013148	GRIN2B	11.5043	-2.19512	0.612899	-3.58154	0.000341576	0.000865019	glutamate ionotropic receptor NMDA type subunit 2B [Source:VGNC Symbol;Acc:VGNC:41493]
ENSCAFG00000009841	NKD1	27.9144	-2.19612	0.328486	-6.68558	2.30008e-11	1.80905e-10	NKD inhibitor of WNT signaling pathway 1 [Source:VGNC Symbol;Acc:VGNC:43828]
ENSCAFG00000004644	ENOX1	10.1809	-2.19787	0.542383	-4.05225	5.07274e-05	0.000148351	ecto-NOX disulfide-thiol exchanger 1 [Source:VGNC Symbol;Acc:VGNC:40371]
ENSCAFG00000046583	ENSCAFG00000046583	12.5549	-2.19844	0.547733	-4.0137	5.9774e-05	0.000172865
ENSCAFG00000047610	ENSCAFG00000047610	84.1609	-2.19869	0.382038	-5.75515	8.65624e-09	4.6668e-08	adipogenesis regulatory factor [Source:HGNC Symbol;Acc:HGNC:24043]
ENSCAFG00000005754	NR1D2	271.982	-2.20011	0.200082	-10.996	3.99334e-28	3.05035e-26	nuclear receptor subfamily 1 group D member 2 [Source:VGNC Symbol;Acc:VGNC:43941]
ENSCAFG00000003741	SCML4	263.103	-2.2009	0.223168	-9.86212	6.07552e-23	2.28932e-21	Scm polycomb group protein like 4 [Source:VGNC Symbol;Acc:VGNC:45912]
ENSCAFG00000010582	BOC	47.3452	-2.20272	0.476376	-4.6239	3.76598e-06	1.33833e-05	BOC cell adhesion associated, oncogene regulated [Source:VGNC Symbol;Acc:VGNC:38495]
ENSCAFG00000020305	CDH1	416.34	-2.20569	0.210182	-10.4942	9.1878e-26	4.85468e-24	Canis lupus familiaris cadherin 1 (CDH1), mRNA. [Source:RefSeq mRNA;Acc:NM_001287125]
ENSCAFG00000016810	SP6	24.4147	-2.20846	0.370662	-5.95814	2.55127e-09	1.48052e-08	Sp6 transcription factor [Source:VGNC Symbol;Acc:VGNC:46689]
ENSCAFG00000028627	ENSCAFG00000028627	37.0846	-2.20856	0.332385	-6.64456	3.04117e-11	2.34212e-10
ENSCAFG00000030125	ZNF572	18.3779	-2.21051	0.382911	-5.7729	7.79165e-09	4.22988e-08	zinc finger protein 572 [Source:VGNC Symbol;Acc:VGNC:53508]
ENSCAFG00000020166	ANGPTL2	11.7963	-2.21514	0.507792	-4.3623	1.28705e-05	4.19223e-05	angiopoietin like 2 [Source:VGNC Symbol;Acc:VGNC:37858]
ENSCAFG00000013020	STMN3	72.2551	-2.22252	0.199865	-11.1201	1.00138e-28	8.37759e-27	stathmin 3 [Source:VGNC Symbol;Acc:VGNC:46927]
ENSCAFG00000012120	TRAF5	703.053	-2.22468	0.204327	-10.8878	1.31721e-27	9.30324e-26	TNF receptor associated factor 5 [Source:VGNC Symbol;Acc:VGNC:47769]
ENSCAFG00000011015	SPATS2L	527.164	-2.22502	0.20068	-11.0874	1.44443e-28	1.1735e-26	spermatogenesis associated serine rich 2 like [Source:VGNC Symbol;Acc:VGNC:46722]
ENSCAFG00000046843	MARCOL	11.2373	-2.22647	0.668146	-3.33232	0.000861264	0.00202663	MARCO like [Source:NCBI gene;Acc:102152822]
ENSCAFG00000010381	MS4A1	878.705	-2.22656	0.290219	-7.67199	1.69354e-14	2.10457e-13	membrane spanning 4-domains A1 [Source:VGNC Symbol;Acc:VGNC:52268]
ENSCAFG00000030403	LRAT	14.9667	-2.23188	0.353247	-6.31819	2.64638e-10	1.7787e-09	lecithin retinol acyltransferase [Source:VGNC Symbol;Acc:VGNC:49606]
ENSCAFG00000009797	ENSCAFG00000009797	2156.74	-2.23263	0.203343	-10.9796	4.78932e-28	3.61902e-26	signal transducer and activator of transcription 4 [Source:HGNC Symbol;Acc:HGNC:11365]
ENSCAFG00000010630	COBLL1	65.0306	-2.23632	0.231217	-9.67196	3.96701e-22	1.3403e-20	cordon-bleu WH2 repeat protein like 1 [Source:VGNC Symbol;Acc:VGNC:39446]
ENSCAFG00000041010	ENSCAFG00000041010	524.047	-2.23736	0.307633	-7.27283	3.52025e-13	3.65955e-12
ENSCAFG00000046168	ENSCAFG00000046168	49.7805	-2.24293	0.362853	-6.18138	6.35421e-10	4.05027e-09
ENSCAFG00000019589	BAIAP3	233.294	-2.24404	0.240472	-9.33183	1.04062e-20	2.96071e-19	BAI1 associated protein 3 [Source:VGNC Symbol;Acc:VGNC:38374]
ENSCAFG00000016917	SYT11	18.7768	-2.24686	0.313844	-7.15918	8.11636e-13	8.01092e-12	synaptotagmin 11 [Source:VGNC Symbol;Acc:VGNC:47042]
ENSCAFG00000020142	GARNL3	36.1103	-2.24917	0.381302	-5.89867	3.66447e-09	2.07762e-08	GTPase activating Rap/RanGAP domain like 3 [Source:VGNC Symbol;Acc:VGNC:41112]
ENSCAFG00000012598	SLAMF7	472.192	-2.24992	0.253788	-8.86537	7.6252e-19	1.67195e-17	SLAM family member 7 [Source:VGNC Symbol;Acc:VGNC:46208]
ENSCAFG00000019542	IFT140	42.5826	-2.25055	0.250289	-8.99179	2.43237e-19	5.63211e-18
ENSCAFG00000023369	ENSCAFG00000023369	64.9296	-2.25336	0.49515	-4.55086	5.34282e-06	1.85737e-05
ENSCAFG00000011585	PCNX2	52.4572	-2.25442	0.490476	-4.59638	4.29885e-06	1.51772e-05	pecanex 2 [Source:VGNC Symbol;Acc:VGNC:44313]
ENSCAFG00000018859	PTPRS	32.5132	-2.25501	0.307619	-7.33051	2.29283e-13	2.44877e-12	protein tyrosine phosphatase receptor type S [Source:VGNC Symbol;Acc:VGNC:45198]
ENSCAFG00000000522	SNCAIP	12.0555	-2.25804	0.906388	-2.49126	0.0127292	0.023623	synuclein alpha interacting protein [Source:VGNC Symbol;Acc:VGNC:46597]
ENSCAFG00000012927	ALPK3	25.1725	-2.25853	0.557172	-4.05357	5.0443e-05	0.00014755	alpha kinase 3 [Source:VGNC Symbol;Acc:VGNC:37817]
ENSCAFG00000001518	DNAH8	68.1923	-2.25959	0.685528	-3.29613	0.00098027	0.00228259	dynein axonemal heavy chain 8 [Source:VGNC Symbol;Acc:VGNC:40018]
ENSCAFG00000019381	PRKCZ	37.2739	-2.26185	0.291782	-7.75186	9.05537e-15	1.17519e-13	protein kinase C zeta [Source:VGNC Symbol;Acc:VGNC:44985]
ENSCAFG00000007004	GAPT	134.343	-2.26335	0.243883	-9.28048	1.68722e-20	4.60972e-19	GRB2 binding adaptor protein, transmembrane [Source:VGNC Symbol;Acc:VGNC:52214]
ENSCAFG00000012906	THEM5	65.1394	-2.26728	0.498092	-4.55192	5.31588e-06	1.84892e-05	thioesterase superfamily member 5 [Source:VGNC Symbol;Acc:VGNC:47342]
ENSCAFG00000031331	OCIAD2	25.026	-2.26741	0.292423	-7.75384	8.91522e-15	1.15807e-13	OCIA domain containing 2 [Source:VGNC Symbol;Acc:VGNC:44093]
ENSCAFG00000020316	SLC7A6	445.098	-2.26828	0.152007	-14.9223	2.3611e-50	3.01684e-47	solute carrier family 7 member 6 [Source:VGNC Symbol;Acc:VGNC:46476]
ENSCAFG00000030900	ENSCAFG00000030900	79.6846	-2.27026	0.49056	-4.62789	3.6941e-06	1.31478e-05
ENSCAFG00000007299	TRIM55	118.088	-2.2751	0.371645	-6.1217	9.25817e-10	5.75768e-09	tripartite motif containing 55 [Source:VGNC Symbol;Acc:VGNC:47827]
ENSCAFG00000016290	DTHD1	381.771	-2.27683	0.240601	-9.46311	2.98928e-21	9.05582e-20	death domain containing 1 [Source:VGNC Symbol;Acc:VGNC:40112]
ENSCAFG00000011625	NFATC2	126.574	-2.27749	0.222197	-10.2499	1.185e-24	5.4787e-23	nuclear factor of activated T cells 2 [Source:VGNC Symbol;Acc:VGNC:43767]
ENSCAFG00000010140	BICDL1	107.56	-2.27868	0.190621	-11.954	6.18876e-33	9.09764e-31	BICD family like cargo adaptor 1 [Source:VGNC Symbol;Acc:VGNC:38452]
ENSCAFG00000003811	ENSCAFG00000003811	107.41	-2.27896	0.382698	-5.95497	2.60119e-09	1.50699e-08
ENSCAFG00000030292	LTB	2146.19	-2.27908	0.21562	-10.5699	4.10917e-26	2.28278e-24	lymphotoxin beta [Source:VGNC Symbol;Acc:VGNC:42854]
ENSCAFG00000008583	ASIC5	11.6634	-2.28119	0.541382	-4.21364	2.51285e-05	7.76052e-05	acid sensing ion channel subunit family member 5 [Source:VGNC Symbol;Acc:VGNC:38181]
ENSCAFG00000030997	CCDC3	148.662	-2.28219	0.310119	-7.35909	1.85166e-13	2.00502e-12	coiled-coil domain containing 3 [Source:VGNC Symbol;Acc:VGNC:38832]
ENSCAFG00000012884	RORC	15.2685	-2.28486	0.538515	-4.2429	2.20654e-05	6.89702e-05	RAR related orphan receptor C [Source:VGNC Symbol;Acc:VGNC:45697]
ENSCAFG00000000480	NIPAL2	75.6049	-2.28719	0.249493	-9.16734	4.84841e-20	1.23772e-18	NIPA like domain containing 2 [Source:VGNC Symbol;Acc:VGNC:43816]
ENSCAFG00000010152	ANO3	29.4074	-2.28812	0.457863	-4.9974	5.8108e-07	2.37484e-06	anoctamin 3 [Source:VGNC Symbol;Acc:VGNC:37926]
ENSCAFG00000010997	CD80	1191.54	-2.29047	0.246456	-9.29362	1.49123e-20	4.10162e-19	CD80 molecule [Source:VGNC Symbol;Acc:VGNC:38975]
ENSCAFG00000002421	ZNF550	44.5041	-2.29194	0.177884	-12.8845	5.50464e-38	1.79925e-35	zinc finger protein 550 [Source:VGNC Symbol;Acc:VGNC:48758]
ENSCAFG00000025299	AOX2	42.0488	-2.29395	0.350395	-6.54675	5.88023e-11	4.3477e-10	aldehyde oxidase 2 [Source:NCBI gene;Acc:608849]
ENSCAFG00000018822	PATJ	516.595	-2.29487	0.210045	-10.9257	8.6913e-28	6.26442e-26	PATJ crumbs cell polarity complex component [Source:VGNC Symbol;Acc:VGNC:44271]
ENSCAFG00000030082	XKRX	63.8108	-2.29575	0.22887	-10.0308	1.11609e-23	4.57338e-22	XK related X-linked [Source:HGNC Symbol;Acc:HGNC:29845]
ENSCAFG00000007273	FAT1	237.219	-2.30046	0.267777	-8.59095	8.62549e-18	1.62291e-16	FAT atypical cadherin 1 [Source:VGNC Symbol;Acc:VGNC:40742]
ENSCAFG00000000582	GRAMD2B	416.38	-2.3005	0.221271	-10.3967	2.56552e-25	1.29242e-23	GRAM domain containing 2B [Source:VGNC Symbol;Acc:VGNC:41469]
ENSCAFG00000013071	CNR2	19.601	-2.3041	0.439185	-5.24629	1.55189e-07	6.89374e-07	Canis lupus familiaris cannabinoid receptor 2 (CNR2), mRNA. [Source:RefSeq mRNA;Acc:NM_001284480]
ENSCAFG00000014767	SLC9A7	535.506	-2.3057	0.190063	-12.1313	7.21256e-34	1.19262e-31	solute carrier family 9 member A7 [Source:VGNC Symbol;Acc:VGNC:46489]
ENSCAFG00000004474	CACNB2	13.6335	-2.30815	0.411932	-5.60323	2.10395e-08	1.06601e-07	calcium voltage-gated channel auxiliary subunit beta 2 [Source:VGNC Symbol;Acc:VGNC:38645]
ENSCAFG00000011098	ENSCAFG00000011098	107.804	-2.3096	0.438673	-5.26496	1.40217e-07	6.28227e-07
ENSCAFG00000016284	CARD11	691.388	-2.3124	0.203353	-11.3713	5.80828e-30	5.74897e-28	caspase recruitment domain family member 11 [Source:VGNC Symbol;Acc:VGNC:38714]
ENSCAFG00000018617	RAVER2	51.4527	-2.31341	0.318745	-7.25787	3.93248e-13	4.04915e-12	ribonucleoprotein, PTB binding 2 [Source:VGNC Symbol;Acc:VGNC:45387]
ENSCAFG00000028669	FAM171B	166.845	-2.31658	0.260796	-8.88273	6.52387e-19	1.43495e-17	family with sequence similarity 171 member B [Source:VGNC Symbol;Acc:VGNC:40624]
ENSCAFG00000002692	ENSCAFG00000002692	246.285	-2.31663	0.182071	-12.7238	4.36356e-37	1.17942e-34	stonin 1 [Source:NCBI gene;Acc:100534006]
ENSCAFG00000014854	CNTNAP1	77.9333	-2.31761	0.274139	-8.45413	2.81168e-17	4.95215e-16	contactin associated protein 1 [Source:VGNC Symbol;Acc:VGNC:39438]
ENSCAFG00000009592	NELL2	61.7245	-2.31862	0.401357	-5.77695	7.60672e-09	4.13268e-08	neural EGFL like 2 [Source:VGNC Symbol;Acc:VGNC:43740]
ENSCAFG00000002371	ZAP70	1312.83	-2.31948	0.199778	-11.6103	3.6541e-31	4.07606e-29	zeta chain of T cell receptor associated protein kinase 70 [Source:VGNC Symbol;Acc:VGNC:54555]
ENSCAFG00000029344	ENSCAFG00000029344	461.374	-2.31995	0.343129	-6.76117	1.36882e-11	1.11465e-10
ENSCAFG00000006046	COL6A5	348.208	-2.32014	0.343067	-6.76294	1.3522e-11	1.10431e-10	collagen type VI alpha 5 chain [Source:VGNC Symbol;Acc:VGNC:39482]
ENSCAFG00000006339	CACNA2D1	10.8089	-2.32404	0.63475	-3.66135	0.000250892	0.000649138	calcium voltage-gated channel auxiliary subunit alpha2delta 1 [Source:VGNC Symbol;Acc:VGNC:38641]
ENSCAFG00000029950	ENSCAFG00000029950	80.7794	-2.32457	0.241577	-9.62247	6.42685e-22	2.13545e-20	cAMP-dependent protein kinase inhibitor beta [Source:VGNC Symbol;Acc:VGNC:44608]
ENSCAFG00000032358	ENSCAFG00000032358	22387.7	-2.32474	0.39535	-5.8802	4.09759e-09	2.30736e-08
ENSCAFG00000013115	MELTF	44.2742	-2.32727	0.336685	-6.91229	4.76876e-12	4.21276e-11	melanotransferrin [Source:VGNC Symbol;Acc:VGNC:43155]
ENSCAFG00000014139	LOC100687054	524.576	-2.32756	0.34088	-6.82809	8.60526e-12	7.30356e-11	immunoglobulin lambda-like polypeptide 5 [Source:NCBI gene;Acc:100687054]
ENSCAFG00000000300	HIVEP2	1689.16	-2.33114	0.185137	-12.5914	2.3532e-36	5.51237e-34	human immunodeficiency virus type I enhancer binding protein 2 [Source:HGNC Symbol;Acc:HGNC:4921]
ENSCAFG00000018386	PLD4	10.9213	-2.33178	0.478895	-4.86909	1.12113e-06	4.36133e-06	phospholipase D family member 4 [Source:VGNC Symbol;Acc:VGNC:44663]
ENSCAFG00000013443	KLRA1	108.742	-2.33295	0.550208	-4.24012	2.23404e-05	6.97764e-05	killer cell lectin-like receptor subfamily A, member 1 [Source:NCBI gene;Acc:403478]
ENSCAFG00000004110	TRPC3	16.3345	-2.3356	0.517055	-4.51712	6.26864e-06	2.15523e-05	transient receptor potential cation channel subfamily C member 3 [Source:VGNC Symbol;Acc:VGNC:47867]
ENSCAFG00000018091	SYNPO	12.5274	-2.33607	0.469319	-4.97758	6.4385e-07	2.61465e-06	synaptopodin [Source:VGNC Symbol;Acc:VGNC:47034]
ENSCAFG00000047343	LAMP3	360.198	-2.3371	0.24245	-9.63953	5.4439e-22	1.81744e-20	lysosomal associated membrane protein 3 [Source:NCBI gene;Acc:607186]
ENSCAFG00000000991	WBP2NL	14.719	-2.33893	0.485839	-4.81421	1.47783e-06	5.62288e-06	WBP2 N-terminal like [Source:VGNC Symbol;Acc:VGNC:48342]
ENSCAFG00000024333	LOC482202	65.0779	-2.33991	0.297366	-7.86878	3.58114e-15	4.89145e-14	histone cluster 3 H2B family member b [Source:HGNC Symbol;Acc:HGNC:20514]
ENSCAFG00000015923	RHOH	438.541	-2.34056	0.176019	-13.2972	2.40334e-40	1.08964e-37	ras homolog family member H [Source:VGNC Symbol;Acc:VGNC:45561]
ENSCAFG00000048160	ENSCAFG00000048160	208.272	-2.34143	0.336508	-6.95803	3.45072e-12	3.103e-11
ENSCAFG00000014940	SAMD4A	52.3833	-2.34159	0.256475	-9.12991	6.85581e-20	1.69645e-18	sterile alpha motif domain containing 4A [Source:VGNC Symbol;Acc:VGNC:45852]
ENSCAFG00000041265	cOR52H7	221.219	-2.34582	0.37495	-6.25637	3.94049e-10	2.58319e-09	cOR52H7 olfactory receptor family 52 subfamily H-like [Source:NCBI gene;Acc:485286]
ENSCAFG00000010034	RYR2	212.642	-2.34722	0.314641	-7.45997	8.65404e-14	9.7306e-13	ryanodine receptor 2 [Source:VGNC Symbol;Acc:VGNC:45822]
ENSCAFG00000000569	ZNF608	68.6004	-2.34946	0.258223	-9.09857	9.15263e-20	2.22177e-18	zinc finger protein 608 [Source:VGNC Symbol;Acc:VGNC:48774]
ENSCAFG00000031257	GPR83	49.6605	-2.35005	0.361824	-6.49502	8.30235e-11	5.99638e-10	G protein-coupled receptor 83 [Source:VGNC Symbol;Acc:VGNC:41445]
ENSCAFG00000000697	LOC607055	148.45	-2.35082	0.279028	-8.42506	3.60579e-17	6.2413e-16	angiopoietin-related protein 5-like [Source:NCBI gene;Acc:607055]
ENSCAFG00000002305	LRRC1	211.251	-2.35524	0.193965	-12.1426	6.27872e-34	1.05056e-31	leucine rich repeat containing 1 [Source:VGNC Symbol;Acc:VGNC:42783]
ENSCAFG00000030894	ENSCAFG00000030894	47.2597	-2.35634	0.468477	-5.02978	4.91045e-07	2.03109e-06
ENSCAFG00000029624	ENSCAFG00000029624	390.354	-2.36067	0.348953	-6.765	1.33306e-11	1.09122e-10
ENSCAFG00000009859	GPRIN3	93.4894	-2.36192	0.322511	-7.32355	2.41495e-13	2.57137e-12	GPRIN family member 3 [Source:VGNC Symbol;Acc:VGNC:41454]
ENSCAFG00000000914	SHROOM1	14.7496	-2.36224	0.349658	-6.75585	1.42002e-11	1.15233e-10	shroom family member 1 [Source:VGNC Symbol;Acc:VGNC:46156]
ENSCAFG00000025596	KLRK1	190.719	-2.36418	0.350317	-6.7487	1.49179e-11	1.2057e-10	killer cell lectin like receptor K1 [Source:VGNC Symbol;Acc:VGNC:54966]
ENSCAFG00000031739	ENSCAFG00000031739	37.5975	-2.36473	0.325339	-7.26851	3.63482e-13	3.77028e-12	T cell receptor alpha variable 24 [Source:HGNC Symbol;Acc:HGNC:12121]
ENSCAFG00000005169	PRKCQ	865.66	-2.36496	0.196586	-12.0301	2.46742e-33	3.85329e-31	protein kinase C theta [Source:VGNC Symbol;Acc:VGNC:44983]
ENSCAFG00000049474	ENSCAFG00000049474	57.2884	-2.37086	0.288949	-8.2051	2.30391e-16	3.64478e-15
ENSCAFG00000014095	DERL3	47.0613	-2.37152	0.359328	-6.59988	4.1148e-11	3.11603e-10	derlin 3 [Source:VGNC Symbol;Acc:VGNC:39904]
ENSCAFG00000030300	CCR7	269.537	-2.37239	0.238551	-9.94499	2.652e-23	1.04702e-21	C-C motif chemokine receptor 7 [Source:VGNC Symbol;Acc:VGNC:38915]
ENSCAFG00000031764	ZNF286A	12.0989	-2.37388	0.473768	-5.01064	5.4249e-07	2.22879e-06	zinc finger protein 286A [Source:NCBI gene;Acc:608944]
ENSCAFG00000014130	VPREB3	12.6745	-2.37525	0.718024	-3.30804	0.000939516	0.00219642	V-set pre-B cell surrogate light chain 3 [Source:VGNC Symbol;Acc:VGNC:48272]
ENSCAFG00000000107	ALPK2	571.904	-2.37559	0.224915	-10.5622	4.46111e-26	2.45886e-24	alpha kinase 2 [Source:VGNC Symbol;Acc:VGNC:37816]
ENSCAFG00000012439	CXCR5	24.3395	-2.37746	0.362658	-6.55564	5.54023e-11	4.11782e-10	C-X-C motif chemokine receptor 5 [Source:VGNC Symbol;Acc:VGNC:39752]
ENSCAFG00000030111	NCALD	18.595	-2.37955	0.418072	-5.69172	1.25767e-08	6.60314e-08	neurocalcin delta [Source:VGNC Symbol;Acc:VGNC:43635]
ENSCAFG00000000990	TCF7	70.1322	-2.38239	0.390673	-6.09817	1.07287e-09	6.60791e-09	transcription factor 7 [Source:VGNC Symbol;Acc:VGNC:47198]
ENSCAFG00000016026	AKAP5	165.184	-2.38832	0.271982	-8.78117	1.61788e-18	3.399e-17	A-kinase anchoring protein 5 [Source:VGNC Symbol;Acc:VGNC:37758]
ENSCAFG00000005693	MZB1	332.972	-2.3935	0.361137	-6.6277	3.40966e-11	2.60875e-10	marginal zone B and B1 cell specific protein [Source:VGNC Symbol;Acc:VGNC:43593]
ENSCAFG00000012931	KCNQ2	77.6276	-2.39418	0.326682	-7.3288	2.32221e-13	2.47826e-12	potassium voltage-gated channel subfamily Q member 2 [Source:VGNC Symbol;Acc:VGNC:42288]
ENSCAFG00000002645	KCNQ5	59.338	-2.39625	0.26328	-9.10154	8.90588e-20	2.16936e-18	potassium voltage-gated channel subfamily Q member 5 [Source:VGNC Symbol;Acc:VGNC:42291]
ENSCAFG00000010480	BTLA	883.669	-2.39806	0.276495	-8.67308	4.20576e-18	8.31392e-17	B and T lymphocyte associated [Source:VGNC Symbol;Acc:VGNC:38561]
ENSCAFG00000029053	TRIB2	367.126	-2.39894	0.229882	-10.4356	1.70607e-25	8.75138e-24	tribbles pseudokinase 2 [Source:VGNC Symbol;Acc:VGNC:47801]
ENSCAFG00000010259	KCNJ1	11.5614	-2.40052	0.448663	-5.35038	8.77717e-08	4.05533e-07	potassium voltage-gated channel subfamily J member 1 [Source:VGNC Symbol;Acc:VGNC:42258]
ENSCAFG00000004651	CBLC	37.9137	-2.40203	0.368802	-6.51305	7.36398e-11	5.35941e-10	Cbl proto-oncogene C [Source:VGNC Symbol;Acc:VGNC:38760]
ENSCAFG00000018542	IL23R	13.4617	-2.40373	0.465672	-5.16186	2.44514e-07	1.05581e-06	interleukin 23 receptor [Source:VGNC Symbol;Acc:VGNC:41973]
ENSCAFG00000019489	TP73	258.548	-2.40855	0.26986	-8.92517	4.45013e-19	9.95965e-18	tumor protein p73 [Source:VGNC Symbol;Acc:VGNC:47730]
ENSCAFG00000024407	QRFP	23.39	-2.41189	0.636148	-3.79139	0.000149805	0.00040243	pyroglutamylated RFamide peptide [Source:VGNC Symbol;Acc:VGNC:45235]
ENSCAFG00000006953	PDGFRL	51.7466	-2.4128	0.396621	-6.08337	1.17681e-09	7.21643e-09	platelet derived growth factor receptor like [Source:VGNC Symbol;Acc:VGNC:44374]
ENSCAFG00000019258	VWA1	78.9	-2.41343	0.239092	-10.0941	5.86408e-24	2.51279e-22	von Willebrand factor A domain containing 1 [Source:VGNC Symbol;Acc:VGNC:48318]
ENSCAFG00000028544	ENSCAFG00000028544	82.9527	-2.41925	0.275913	-8.76815	1.81631e-18	3.78757e-17
ENSCAFG00000009782	PRICKLE1	79.8698	-2.41956	0.370287	-6.53429	6.39141e-11	4.69829e-10	prickle planar cell polarity protein 1 [Source:VGNC Symbol;Acc:VGNC:44965]
ENSCAFG00000028907	ENSCAFG00000028907	22.5921	-2.41986	0.387221	-6.24931	4.12263e-10	2.69255e-09	T cell receptor alpha variable 34 [Source:HGNC Symbol;Acc:HGNC:12133]
ENSCAFG00000018922	ABHD15	137.399	-2.42131	0.284086	-8.52316	1.55256e-17	2.8413e-16	abhydrolase domain containing 15 [Source:VGNC Symbol;Acc:VGNC:37463]
ENSCAFG00000005854	PPFIA2	25.9022	-2.42139	0.438031	-5.5279	3.24087e-08	1.59826e-07	PTPRF interacting protein alpha 2 [Source:VGNC Symbol;Acc:VGNC:44844]
ENSCAFG00000046771	ENSCAFG00000046771	461.449	-2.42173	0.495179	-4.89062	1.00519e-06	3.95076e-06
ENSCAFG00000011566	MAP3K21	40.8262	-2.42247	0.337023	-7.18786	6.58146e-13	6.55581e-12	mitogen-activated protein kinase kinase kinase 21 [Source:VGNC Symbol;Acc:VGNC:52001]
ENSCAFG00000028568	JCHAIN	5334.35	-2.42248	0.330134	-7.33788	2.17e-13	2.32465e-12	joining chain of multimeric IgA and IgM [Source:VGNC Symbol;Acc:VGNC:42184]
ENSCAFG00000049482	ENSCAFG00000049482	41.2216	-2.42504	0.433819	-5.58998	2.27101e-08	1.14323e-07
ENSCAFG00000023742	PTPRR	15.159	-2.42559	0.400199	-6.06095	1.35316e-09	8.21539e-09	protein tyrosine phosphatase receptor type R [Source:VGNC Symbol;Acc:VGNC:45197]
ENSCAFG00000012876	CTLA4	571.893	-2.42826	0.255239	-9.51369	1.84025e-21	5.7863e-20	cytotoxic T-lymphocyte associated protein 4 [Source:VGNC Symbol;Acc:VGNC:59440]
ENSCAFG00000013122	MAGI3	443.046	-2.43158	0.225293	-10.793	3.71646e-27	2.44088e-25	membrane associated guanylate kinase, WW and PDZ domain containing 3 [Source:VGNC Symbol;Acc:VGNC:42929]
ENSCAFG00000011513	ABLIM1	1953.72	-2.43333	0.227749	-10.6843	1.20617e-26	7.27582e-25	actin binding LIM protein 1 [Source:VGNC Symbol;Acc:VGNC:37478]
ENSCAFG00000017775	GPRASP1	21.0437	-2.4343	0.339973	-7.16027	8.05205e-13	7.95303e-12	G protein-coupled receptor associated sorting protein 1 [Source:VGNC Symbol;Acc:VGNC:49803]
ENSCAFG00000016012	KRT27	12.7647	-2.43703	0.644444	-3.7816	0.000155823	0.000417399	Canis lupus familiaris keratin 27 (KRT27), mRNA. [Source:RefSeq mRNA;Acc:NM_001346069]
ENSCAFG00000032227	OLFM1	63.4879	-2.43711	0.333137	-7.31564	2.56164e-13	2.72138e-12	olfactomedin 1 [Source:VGNC Symbol;Acc:VGNC:55713]
ENSCAFG00000005610	KIF5C	141.45	-2.43806	0.225314	-10.8207	2.74582e-27	1.85541e-25	kinesin family member 5C [Source:VGNC Symbol;Acc:VGNC:42409]
ENSCAFG00000012880	ICOS	869.546	-2.44009	0.272411	-8.95739	3.32462e-19	7.57335e-18	inducible T cell costimulator [Source:VGNC Symbol;Acc:VGNC:41861]
ENSCAFG00000018164	ENSCAFG00000018164	403.484	-2.44066	0.355265	-6.86995	6.42242e-12	5.5549e-11	chemokine (C-C motif) ligand 4 [Source:NCBI gene;Acc:448786]
ENSCAFG00000042576	ENSCAFG00000042576	77.1644	-2.44193	0.389722	-6.26583	3.70845e-10	2.44361e-09
ENSCAFG00000013622	ENSCAFG00000013622	99.3831	-2.44987	0.612313	-4.00101	6.30721e-05	0.000181767
ENSCAFG00000049138	ENSCAFG00000049138	40.9217	-2.45058	0.635374	-3.8569	0.000114832	0.000315043
ENSCAFG00000045360	ENSCAFG00000045360	54.9016	-2.4547	0.334575	-7.33677	2.18804e-13	2.34209e-12
ENSCAFG00000046711	ENSCAFG00000046711	27.9392	-2.45713	0.536672	-4.57845	4.68431e-06	1.64472e-05
ENSCAFG00000004223	DTNB	109.215	-2.46006	0.178738	-13.7635	4.22633e-43	2.82862e-40	dystrobrevin beta [Source:NCBI gene;Acc:482997]
ENSCAFG00000019599	TNFRSF25	931.563	-2.46988	0.236747	-10.4326	1.76073e-25	8.99892e-24	TNF receptor superfamily member 25 [Source:VGNC Symbol;Acc:VGNC:47664]
ENSCAFG00000045759	ENSCAFG00000045759	21.8036	-2.47278	1.10347	-2.24092	0.0250315	0.0436444
ENSCAFG00000012802	CD3E	167.376	-2.48132	0.296257	-8.37555	5.49647e-17	9.34134e-16	CD3e molecule [Source:VGNC Symbol;Acc:VGNC:38955]
ENSCAFG00000005019	GATA3	35.0816	-2.48336	0.329841	-7.52894	5.11535e-14	5.95168e-13	GATA binding protein 3 [Source:VGNC Symbol;Acc:VGNC:41123]
ENSCAFG00000001078	THEMIS	309.698	-2.48439	0.286982	-8.65698	4.84443e-18	9.50957e-17	thymocyte selection associated [Source:VGNC Symbol;Acc:VGNC:47343]
ENSCAFG00000016332	CD5	1295.68	-2.48548	0.24685	-10.0688	7.58954e-24	3.17473e-22	CD5 molecule [Source:VGNC Symbol;Acc:VGNC:38962]
ENSCAFG00000031359	ENSCAFG00000031359	45.111	-2.48742	0.36529	-6.80945	9.79755e-12	8.24578e-11	T cell receptor beta variable 25-1 [Source:HGNC Symbol;Acc:HGNC:12205]
ENSCAFG00000023704	SLAMF6	40.1184	-2.49112	0.286906	-8.68269	3.86512e-18	7.69465e-17	SLAM family member 6 [Source:VGNC Symbol;Acc:VGNC:46207]
ENSCAFG00000030966	CCR6	273.866	-2.49272	0.268275	-9.29165	1.51921e-20	4.17041e-19	C-C motif chemokine receptor 6 [Source:VGNC Symbol;Acc:VGNC:38914]
ENSCAFG00000028536	TBX20	111.846	-2.49443	0.285537	-8.73594	2.41648e-18	4.92226e-17	T-box transcription factor 20 [Source:VGNC Symbol;Acc:VGNC:47172]
ENSCAFG00000014523	ENO2	167.628	-2.50133	0.224448	-11.1444	7.62564e-29	6.53527e-27	enolase 2 [Source:VGNC Symbol;Acc:VGNC:40366]
ENSCAFG00000017877	STRA6	12.0621	-2.50267	0.521404	-4.79988	1.58762e-06	6.00648e-06	stimulated by retinoic acid 6 [Source:VGNC Symbol;Acc:VGNC:46937]
ENSCAFG00000030826	GCSAM	20.9191	-2.50363	0.346256	-7.23058	4.8093e-13	4.8821e-12	germinal center associated signaling and motility [Source:VGNC Symbol;Acc:VGNC:41152]
ENSCAFG00000017146	CXCR3	22.9147	-2.50488	0.399436	-6.27105	3.58627e-10	2.3694e-09	Canis lupus familiaris C-X-C motif chemokine receptor 3 (CXCR3), mRNA. [Source:RefSeq mRNA;Acc:NM_001011887]
ENSCAFG00000002104	SGCE	12.13	-2.50599	0.500017	-5.01182	5.3919e-07	2.21653e-06	sarcoglycan epsilon [Source:VGNC Symbol;Acc:VGNC:46094]
ENSCAFG00000010102	SEMA5A	12.8779	-2.50635	0.479432	-5.22775	1.71586e-07	7.56001e-07	semaphorin 5A [Source:VGNC Symbol;Acc:VGNC:45999]
ENSCAFG00000005121	SFMBT2	183.878	-2.50764	0.248411	-10.0947	5.82959e-24	2.50565e-22	Scm like with four mbt domains 2 [Source:VGNC Symbol;Acc:VGNC:46077]
ENSCAFG00000018982	MYO5B	104.896	-2.50951	0.276449	-9.07763	1.1096e-19	2.65681e-18	myosin VB [Source:VGNC Symbol;Acc:VGNC:43569]
ENSCAFG00000024725	TXK	302.843	-2.51132	0.226275	-11.0986	1.27484e-28	1.04173e-26	TXK tyrosine kinase [Source:VGNC Symbol;Acc:VGNC:48005]
ENSCAFG00000013237	SH3GL3	12.8534	-2.51509	0.49087	-5.12373	2.99551e-07	1.27814e-06	SH3 domain containing GRB2 like 3, endophilin A3 [Source:VGNC Symbol;Acc:VGNC:46126]
ENSCAFG00000024337	ENSCAFG00000024337	60.8904	-2.51571	0.297347	-8.46052	2.66187e-17	4.7141e-16
ENSCAFG00000001314	CACNA1I	22.0587	-2.51677	0.353234	-7.12493	1.04132e-12	1.00728e-11	calcium voltage-gated channel subunit alpha1 I [Source:VGNC Symbol;Acc:VGNC:38639]
ENSCAFG00000045680	ENSCAFG00000045680	152.898	-2.51938	0.482002	-5.2269	1.72371e-07	7.59167e-07
ENSCAFG00000013538	ZBTB16	74.0686	-2.51977	0.297776	-8.46195	2.62939e-17	4.66617e-16	zinc finger and BTB domain containing 16 [Source:VGNC Symbol;Acc:VGNC:48524]
[truncated: 234 more rows]
