# Supplementary material for: RNA sequencing of whole blood in dogs with primary immune-mediated hemolytic anemia (IMHA) reveals novel insights into disease pathogenesis
Source: PLoS One. 2020 Oct 22;15(10):e0240975. doi: 10.1371/journal.pone.0240975 (PMC7580939; doi:10.1371/journal.pone.0240975)
Supplement: S5 Table — Data for over- and underexpressed pathways is shown on separate tabs. (XLSX) [file pone.0240975.s009.xlsx]

## Sheet: upregulated
NAME	SIZE	ES	NES	NOM p-val	FDR q-val	FWER p-val	RANK AT MAX	LEADING EDGE
HALLMARK_HEME_METABOLISM	56	0.552699	3.45141	0	0	0	321	tags=93%, list=44%, signal=152%
CHYLA_CBFA2T3_TARGETS_DN	35	0.530844	2.83393	0	0	0	244	tags=77%, list=33%, signal=110%
IVANOVA_HEMATOPOIESIS_MATURE_CELL	39	0.512027	2.74844	0	0	0	357	tags=97%, list=49%, signal=180%
DIAZ_CHRONIC_MEYLOGENOUS_LEUKEMIA_UP	57	0.417936	2.64677	0	0.000458137	0.002	349	tags=84%, list=48%, signal=148%
REACTOME_NEUTROPHIL_DEGRANULATION	26	0.480525	2.3717	0	0.0129042	0.067	373	tags=96%, list=51%, signal=189%
LEI_MYB_TARGETS	24	0.493112	2.32892	0	0.0188006	0.115	145	tags=54%, list=20%, signal=65%
GO_OXIDATION_REDUCTION_PROCESS	38	0.413127	2.28844	0	0.0229853	0.159	363	tags=87%, list=49%, signal=163%
RUTELLA_RESPONSE_TO_HGF_UP	30	0.448334	2.24891	0	0.0315473	0.242	220	tags=63%, list=30%, signal=87%
GO_MYELOID_LEUKOCYTE_MEDIATED_IMMUNITY	30	0.431833	2.20458	0	0.0355082	0.352	373	tags=90%, list=51%, signal=176%
PICCALUGA_ANGIOIMMUNOBLASTIC_LYMPHOMA_UP	18	0.512894	2.18348	0	0.0363582	0.411	254	tags=78%, list=35%, signal=116%
CAIRO_LIVER_DEVELOPMENT_DN	15	0.559061	2.21263	0.00157233	0.0365625	0.334	131	tags=60%, list=18%, signal=72%
RUTELLA_RESPONSE_TO_HGF_VS_CSF2RB_AND_IL4_UP	21	0.507654	2.22105	0	0.037138	0.309	220	tags=71%, list=30%, signal=99%
GO_DRUG_METABOLIC_PROCESS	30	0.422224	2.15234	0	0.0381484	0.496	246	tags=67%, list=34%, signal=96%
HSIAO_LIVER_SPECIFIC_GENES	19	0.501983	2.18679	0.00149925	0.0382378	0.401	197	tags=68%, list=27%, signal=91%
PILON_KLF1_TARGETS_UP	37	0.399749	2.15893	0.00135685	0.038845	0.481	352	tags=84%, list=48%, signal=153%
STEIN_ESRRA_TARGETS_UP	16	0.539292	2.16245	0	0.0402297	0.464	236	tags=81%, list=32%, signal=117%
GO_ENDOCYTOSIS	28	0.428704	2.127	0	0.0452262	0.576	156	tags=50%, list=21%, signal=61%
GO_COFACTOR_METABOLIC_PROCESS	30	0.418759	2.11699	0.00144509	0.0462672	0.604	363	tags=90%, list=49%, signal=171%
GO_IMPORT_INTO_CELL	41	0.37336	2.09782	0.00274348	0.0511738	0.654	171	tags=46%, list=23%, signal=57%
GO_RECEPTOR_MEDIATED_ENDOCYTOSIS	15	0.532368	2.08816	0.00322061	0.0527591	0.684	140	tags=60%, list=19%, signal=73%
GRUETZMANN_PANCREATIC_CANCER_UP	20	0.466342	2.06771	0	0.0593517	0.742	339	tags=90%, list=46%, signal=163%
DANG_BOUND_BY_MYC	33	0.388888	2.05067	0.00282486	0.0609958	0.785	324	tags=79%, list=44%, signal=135%
GO_ANION_TRANSPORT	35	0.384225	2.05178	0.00278552	0.063431	0.783	91	tags=34%, list=12%, signal=37%
GO_ORGANIC_CYCLIC_COMPOUND_CATABOLIC_PROCESS	19	0.479089	2.03912	0.00304878	0.0638956	0.815	327	tags=89%, list=45%, signal=157%
DAVICIONI_TARGETS_OF_PAX_FOXO1_FUSIONS_UP	16	0.491615	2.02157	0.00615385	0.0706604	0.854	209	tags=69%, list=28%, signal=94%
OSWALD_HEMATOPOIETIC_STEM_CELL_IN_COLLAGEN_GEL_UP	20	0.469569	2.0146	0.00449775	0.071956	0.872	88	tags=45%, list=12%, signal=50%
MOOTHA_HUMAN_MITODB_6_2002	22	0.436041	2.00257	0.00443131	0.0734706	0.894	336	tags=86%, list=46%, signal=154%
GO_CELLULAR_AMINO_ACID_METABOLIC_PROCESS	18	0.486365	2.00632	0.00150376	0.0738706	0.886	321	tags=89%, list=44%, signal=154%
REACTOME_METABOLISM_OF_AMINO_ACIDS_AND_DERIVATIVES	17	0.481378	1.99657	0.00297177	0.0744783	0.907	321	tags=88%, list=44%, signal=153%
TAKEDA_TARGETS_OF_NUP98_HOXA9_FUSION_8D_UP	19	0.463168	1.95108	0.00435414	0.0938823	0.97	165	tags=58%, list=22%, signal=73%
MOOTHA_MITOCHONDRIA	19	0.45993	1.95979	0.00734214	0.0942179	0.961	363	tags=95%, list=49%, signal=183%
GO_REGULATION_OF_INFLAMMATORY_RESPONSE	32	0.376754	1.95361	0.0113314	0.0955112	0.967	62	tags=31%, list=8%, signal=33%
GO_CELLULAR_NITROGEN_COMPOUND_CATABOLIC_PROCESS	18	0.473072	1.93659	0.00301205	0.097783	0.979	327	tags=89%, list=45%, signal=156%
GO_COFACTOR_BIOSYNTHETIC_PROCESS	20	0.445213	1.93929	0.00621118	0.0984993	0.977	336	tags=90%, list=46%, signal=161%
GRAESSMANN_APOPTOSIS_BY_DOXORUBICIN_UP	51	0.313174	1.87871	0.00532623	0.126141	0.995	330	tags=71%, list=45%, signal=119%
GO_REGULATION_OF_APOPTOTIC_SIGNALING_PATHWAY	17	0.450135	1.87283	0.0155521	0.128643	0.997	297	tags=82%, list=40%, signal=135%
REACTOME_INNATE_IMMUNE_SYSTEM	55	0.314553	1.89507	0.00643501	0.128675	0.992	62	tags=24%, list=8%, signal=24%
JOHNSTONE_PARVB_TARGETS_3_DN	17	0.450488	1.8793	0.00947867	0.128787	0.995	410	tags=100%, list=56%, signal=221%
CHICAS_RB1_TARGETS_SENESCENT	27	0.389397	1.87942	0.00872093	0.132152	0.995	177	tags=52%, list=24%, signal=66%
GO_ION_TRANSPORT	91	0.26767	1.8828	0.00607533	0.132575	0.995	146	tags=33%, list=20%, signal=36%
GRAHAM_CML_DIVIDING_VS_NORMAL_QUIESCENT_UP	16	0.473236	1.88706	0.00308642	0.132596	0.994	297	tags=88%, list=40%, signal=144%
GO_HUMORAL_IMMUNE_RESPONSE	22	0.411332	1.86333	0.0127298	0.133611	0.997	42	tags=27%, list=6%, signal=28%
GO_ORGANIC_ANION_TRANSPORT	28	0.365475	1.85147	0.00706215	0.140943	0.998	91	tags=32%, list=12%, signal=35%
GO_REACTIVE_OXYGEN_SPECIES_METABOLIC_PROCESS	16	0.458817	1.84269	0.0183767	0.145967	0.999	236	tags=69%, list=32%, signal=99%
TIEN_INTESTINE_PROBIOTICS_24HR_UP	18	0.437177	1.83068	0.011994	0.148491	1	307	tags=83%, list=42%, signal=140%
RUTELLA_RESPONSE_TO_CSF2RB_AND_IL4_UP	29	0.36845	1.83629	0.00839161	0.149652	1	235	tags=59%, list=32%, signal=83%
BOQUEST_STEM_CELL_UP	25	0.388491	1.8328	0.0125348	0.149912	1	216	tags=60%, list=29%, signal=82%
COLINA_TARGETS_OF_4EBP1_AND_4EBP2	17	0.430518	1.80586	0.0151286	0.165411	1	111	tags=41%, list=15%, signal=47%
LENAOUR_DENDRITIC_CELL_MATURATION_UP	15	0.464087	1.80789	0.0177706	0.167337	1	216	tags=67%, list=29%, signal=93%
GO_CELL_CYCLE	47	0.300133	1.78823	0.011583	0.180592	1	333	tags=70%, list=45%, signal=120%
STEIN_ESRRA_TARGETS	21	0.395129	1.78215	0.0204678	0.184254	1	272	tags=71%, list=37%, signal=110%
GO_REGULATION_OF_CELL_MORPHOGENESIS	19	0.416018	1.76295	0.015456	0.203411	1	247	tags=68%, list=34%, signal=100%
BOQUEST_STEM_CELL_CULTURED_VS_FRESH_UP	31	0.340152	1.73388	0.0194175	0.209327	1	213	tags=52%, list=29%, signal=70%
GO_ENDOMEMBRANE_SYSTEM_ORGANIZATION	16	0.432813	1.73931	0.0107692	0.210093	1	52	tags=31%, list=7%, signal=33%
GO_ORGANIC_ACID_METABOLIC_PROCESS	54	0.288257	1.74199	0.0182292	0.210459	1	365	tags=76%, list=50%, signal=140%
GO_PROTEIN_MODIFICATION_BY_SMALL_PROTEIN_CONJUGATION_OR_REMOVAL	40	0.302355	1.72751	0.0188425	0.21051	1	330	tags=73%, list=45%, signal=125%
IVANOVA_HEMATOPOIESIS_LATE_PROGENITOR	23	0.381626	1.7538	0.0194903	0.210572	1	309	tags=78%, list=42%, signal=131%
SENESE_HDAC1_AND_HDAC2_TARGETS_UP	19	0.403353	1.72913	0.0211161	0.212009	1	142	tags=47%, list=19%, signal=57%
GO_TRANSITION_METAL_ION_HOMEOSTASIS	15	0.448078	1.73421	0.0230415	0.212391	1	219	tags=67%, list=30%, signal=93%
GO_RESPONSE_TO_INORGANIC_SUBSTANCE	36	0.325772	1.74282	0.0184397	0.213081	1	234	tags=56%, list=32%, signal=78%
REACTOME_POST_TRANSLATIONAL_PROTEIN_MODIFICATION	48	0.29495	1.74403	0.0145889	0.215577	1	334	tags=71%, list=46%, signal=121%
DOUGLAS_BMI1_TARGETS_DN	16	0.436322	1.74428	0.0138037	0.219277	1	265	tags=75%, list=36%, signal=115%
GO_POSITIVE_REGULATION_OF_INFLAMMATORY_RESPONSE	15	0.429195	1.71186	0.0231125	0.223549	1	48	tags=33%, list=7%, signal=35%
GO_MYELOID_LEUKOCYTE_ACTIVATION	42	0.303944	1.71437	0.0245566	0.223828	1	62	tags=24%, list=8%, signal=25%
BLALOCK_ALZHEIMERS_DISEASE_UP	73	0.258009	1.70635	0.0207824	0.2269	1	348	tags=68%, list=47%, signal=117%
GO_SECRETION	92	0.239052	1.68342	0.0242131	0.236692	1	158	tags=33%, list=22%, signal=36%
GO_EXOCYTOSIS	50	0.284156	1.6865	0.02574	0.2393	1	362	tags=72%, list=49%, signal=132%
GO_REGULATION_OF_VESICLE_MEDIATED_TRANSPORT	26	0.358652	1.68872	0.0257511	0.239518	1	48	tags=27%, list=7%, signal=28%
GO_POSITIVE_REGULATION_OF_CELLULAR_COMPONENT_ORGANIZATION	47	0.287526	1.68348	0.0275591	0.240021	1	105	tags=30%, list=14%, signal=33%
PLASARI_TGFB1_TARGETS_10HR_UP	18	0.39915	1.68973	0.0465839	0.241566	1	173	tags=56%, list=24%, signal=71%
GO_PHAGOCYTOSIS	18	0.405073	1.69106	0.0377074	0.243353	1	38	tags=28%, list=5%, signal=29%
GO_DEFENSE_RESPONSE	113	0.219412	1.66543	0.0213018	0.247982	1	154	tags=30%, list=21%, signal=32%
GO_SMALL_MOLECULE_BIOSYNTHETIC_PROCESS	30	0.328552	1.66742	0.0458333	0.248774	1	266	tags=63%, list=36%, signal=95%
BOYLAN_MULTIPLE_MYELOMA_PCA1_UP	18	0.398814	1.66916	0.0318379	0.249783	1	127	tags=44%, list=17%, signal=52%
MARTENS_TRETINOIN_RESPONSE_DN	17	0.409308	1.67005	0.0357143	0.251999	1	283	tags=76%, list=39%, signal=122%
MONNIER_POSTRADIATION_TUMOR_ESCAPE_DN	21	0.375617	1.65703	0.035061	0.25652	1	111	tags=38%, list=15%, signal=44%
GO_MITOTIC_CELL_CYCLE	27	0.347485	1.65307	0.0367751	0.259061	1	359	tags=81%, list=49%, signal=154%
GO_CELL_MORPHOGENESIS_INVOLVED_IN_NEURON_DIFFERENTIATION	23	0.350876	1.63198	0.0419682	0.262925	1	216	tags=57%, list=29%, signal=78%
GO_CELLULAR_RESPONSE_TO_DNA_DAMAGE_STIMULUS	18	0.389504	1.64279	0.042879	0.263894	1	303	tags=78%, list=41%, signal=129%
GO_MACROMOLECULE_CATABOLIC_PROCESS	59	0.259427	1.63264	0.0367089	0.265332	1	337	tags=68%, list=46%, signal=115%
GO_INFLAMMATORY_RESPONSE	61	0.257364	1.63439	0.0438048	0.266017	1	62	tags=21%, list=8%, signal=21%
GO_ORGANIC_ACID_BIOSYNTHETIC_PROCESS	18	0.395191	1.63849	0.0380518	0.266712	1	265	tags=72%, list=36%, signal=110%
GOBERT_OLIGODENDROCYTE_DIFFERENTIATION_UP	22	0.366573	1.64298	0.0531915	0.266955	1	472	tags=100%, list=64%, signal=272%
GO_EXTRACELLULAR_STRUCTURE_ORGANIZATION	29	0.32508	1.62379	0.0476858	0.268486	1	94	tags=31%, list=13%, signal=34%
HELLER_SILENCED_BY_METHYLATION_UP	25	0.337561	1.63464	0.0416048	0.268933	1	80	tags=32%, list=11%, signal=35%
MOOTHA_PGC	18	0.385534	1.62551	0.0544323	0.268976	1	248	tags=67%, list=34%, signal=98%
REACTOME_TRANSPORT_OF_SMALL_MOLECULES	43	0.288768	1.64349	0.0308311	0.269681	1	341	tags=70%, list=46%, signal=123%
GO_PROTEOLYSIS	75	0.238491	1.61689	0.0375303	0.275291	1	330	tags=64%, list=45%, signal=104%
GO_CELL_PART_MORPHOGENESIS	29	0.315179	1.61391	0.0440967	0.276469	1	216	tags=52%, list=29%, signal=70%
GO_ORGANONITROGEN_COMPOUND_CATABOLIC_PROCESS	58	0.252277	1.58957	0.0454545	0.307769	1	337	tags=67%, list=46%, signal=114%
GO_ORGANIC_ACID_CATABOLIC_PROCESS	15	0.402188	1.58457	0.0625	0.308682	1	395	tags=93%, list=54%, signal=198%
GO_CATION_TRANSPORT	66	0.241116	1.58574	0.0464241	0.310355	1	146	tags=33%, list=20%, signal=38%
TAKEDA_TARGETS_OF_NUP98_HOXA9_FUSION_16D_DN	19	0.369361	1.59	0.0504451	0.310511	1	158	tags=47%, list=22%, signal=59%
KRIGE_RESPONSE_TO_TOSEDOSTAT_6HR_UP	23	0.3311	1.5701	0.0543319	0.317817	1	369	tags=83%, list=50%, signal=161%
GO_REGULATION_OF_CELL_CYCLE	31	0.305799	1.57395	0.0585106	0.318517	1	333	tags=71%, list=45%, signal=124%
GO_TRANSMEMBRANE_TRANSPORT	81	0.227184	1.57511	0.0463415	0.320033	1	146	tags=31%, list=20%, signal=34%
NAKAMURA_TUMOR_ZONE_PERIPHERAL_VS_CENTRAL_DN	27	0.319859	1.57024	0.0606936	0.320945	1	210	tags=52%, list=29%, signal=70%
BRUINS_UVC_RESPONSE_VIA_TP53_GROUP_B	26	0.318201	1.56132	0.0555556	0.32527	1	175	tags=42%, list=24%, signal=54%
GO_CELLULAR_RESPONSE_TO_DRUG	17	0.372159	1.56172	0.0505952	0.327872	1	253	tags=65%, list=34%, signal=96%
SCHLOSSER_SERUM_RESPONSE_DN	26	0.324007	1.55472	0.0540541	0.333054	1	394	tags=85%, list=54%, signal=176%
GO_NEGATIVE_REGULATION_OF_PEPTIDASE_ACTIVITY	19	0.368976	1.55174	0.056686	0.334679	1	167	tags=47%, list=23%, signal=60%
GO_NEGATIVE_REGULATION_OF_HYDROLASE_ACTIVITY	30	0.30258	1.53791	0.0626781	0.335772	1	167	tags=40%, list=23%, signal=50%
GO_CELLULAR_MACROMOLECULE_CATABOLIC_PROCESS	47	0.26215	1.54487	0.0486842	0.336499	1	337	tags=70%, list=46%, signal=122%
PEDRIOLI_MIR31_TARGETS_DN	26	0.320754	1.54271	0.0615165	0.336866	1	187	tags=46%, list=25%, signal=60%
GO_ACTIN_FILAMENT_BASED_PROCESS	39	0.277455	1.53847	0.0575342	0.33798	1	131	tags=33%, list=18%, signal=38%
GO_DEFENSE_RESPONSE_TO_OTHER_ORGANISM	68	0.235039	1.54505	0.0482077	0.339398	1	151	tags=31%, list=21%, signal=35%
GO_MONOCARBOXYLIC_ACID_METABOLIC_PROCESS	28	0.30657	1.54699	0.0648415	0.33961	1	363	tags=79%, list=49%, signal=150%
FISCHER_DREAM_TARGETS	16	0.376195	1.53884	0.0590909	0.34058	1	402	tags=94%, list=55%, signal=203%
GO_NEGATIVE_REGULATION_OF_CELL_DEVELOPMENT	19	0.346452	1.52525	0.0732824	0.340972	1	232	tags=58%, list=32%, signal=82%
GO_NEGATIVE_REGULATION_OF_PROTEOLYSIS	26	0.321872	1.53149	0.0688202	0.342754	1	317	tags=69%, list=43%, signal=118%
GO_MYELOID_CELL_HOMEOSTASIS	19	0.353372	1.52927	0.0669643	0.343479	1	232	tags=58%, list=32%, signal=82%
GO_CELLULAR_RESPONSE_TO_CHEMICAL_STRESS	15	0.388846	1.52552	0.0753846	0.343728	1	161	tags=53%, list=22%, signal=67%
GO_CELLULAR_RESPONSE_TO_OXYGEN_CONTAINING_COMPOUND	61	0.232515	1.50047	0.0663265	0.344599	1	164	tags=36%, list=22%, signal=43%
DANG_REGULATED_BY_MYC_DN	16	0.382062	1.52601	0.0703364	0.346053	1	256	tags=69%, list=35%, signal=103%
GO_RESPONSE_TO_METAL_ION	23	0.327364	1.50084	0.0846715	0.346848	1	333	tags=74%, list=45%, signal=131%
GO_REGULATION_OF_PROTEOLYSIS	37	0.275619	1.51951	0.0707483	0.347907	1	317	tags=65%, list=43%, signal=108%
GO_NEGATIVE_REGULATION_OF_ORGANELLE_ORGANIZATION	17	0.36184	1.50156	0.0852713	0.348363	1	316	tags=76%, list=43%, signal=131%
GO_NEGATIVE_REGULATION_OF_MOLECULAR_FUNCTION	55	0.247912	1.51342	0.0513158	0.349128	1	147	tags=31%, list=20%, signal=36%
YANG_BCL3_TARGETS_UP	26	0.315833	1.51526	0.0726744	0.349245	1	135	tags=38%, list=18%, signal=45%
HALLMARK_EPITHELIAL_MESENCHYMAL_TRANSITION	19	0.354127	1.517	0.0798816	0.349259	1	254	tags=63%, list=35%, signal=94%
GO_ERYTHROCYTE_HOMEOSTASIS	19	0.353372	1.50942	0.0740741	0.350011	1	232	tags=58%, list=32%, signal=82%
GO_NEGATIVE_REGULATION_OF_CATABOLIC_PROCESS	15	0.382045	1.51098	0.0699405	0.35033	1	362	tags=87%, list=49%, signal=168%
NUYTTEN_NIPP1_TARGETS_UP	31	0.295433	1.50175	0.079452	0.350888	1	266	tags=55%, list=36%, signal=82%
GO_SMALL_MOLECULE_CATABOLIC_PROCESS	18	0.359485	1.50328	0.081862	0.351191	1	395	tags=89%, list=54%, signal=188%
GO_NEGATIVE_REGULATION_OF_PROTEIN_METABOLIC_PROCESS	60	0.235972	1.50349	0.072335	0.35375	1	307	tags=58%, list=42%, signal=92%
GO_REGULATION_OF_CELL_PROJECTION_ORGANIZATION	32	0.290817	1.50376	0.0668524	0.356243	1	244	tags=53%, list=33%, signal=76%
SENESE_HDAC1_TARGETS_UP	27	0.307125	1.49082	0.103591	0.357134	1	142	tags=37%, list=19%, signal=44%
GO_CELL_CYCLE_PROCESS	30	0.293914	1.48302	0.0721358	0.368066	1	359	tags=77%, list=49%, signal=144%
GO_SMALL_MOLECULE_METABOLIC_PROCESS	80	0.216562	1.47899	0.0814095	0.369189	1	365	tags=68%, list=50%, signal=120%
SENGUPTA_NASOPHARYNGEAL_CARCINOMA_WITH_LMP1_UP	18	0.350951	1.47927	0.0784024	0.37156	1	169	tags=50%, list=23%, signal=63%
GO_REGULATION_OF_VASCULATURE_DEVELOPMENT	22	0.322567	1.47076	0.0890511	0.375106	1	202	tags=50%, list=28%, signal=67%
SATO_SILENCED_BY_METHYLATION_IN_PANCREATIC_CANCER_1	24	0.318271	1.47108	0.0774749	0.377416	1	173	tags=46%, list=24%, signal=58%
MIKKELSEN_ES_ICP_WITH_H3K4ME3	29	0.286697	1.4605	0.083947	0.378969	1	166	tags=38%, list=23%, signal=47%
GO_DEFENSE_RESPONSE_TO_BACTERIUM	22	0.326048	1.47166	0.0820895	0.379466	1	80	tags=27%, list=11%, signal=30%
GO_ORGANONITROGEN_COMPOUND_BIOSYNTHETIC_PROCESS	78	0.214336	1.46061	0.0755886	0.381566	1	336	tags=64%, list=46%, signal=106%
GO_NEGATIVE_REGULATION_OF_CELL_DEATH	53	0.237571	1.46192	0.085906	0.382124	1	167	tags=36%, list=23%, signal=43%
GO_INNATE_IMMUNE_RESPONSE	59	0.233183	1.46451	0.0807692	0.383073	1	127	tags=27%, list=17%, signal=30%
LINDGREN_BLADDER_CANCER_CLUSTER_3_UP	22	0.326594	1.46234	0.0879285	0.384291	1	395	tags=86%, list=54%, signal=181%
GO_ION_TRANSMEMBRANE_TRANSPORT	63	0.229047	1.45196	0.0962289	0.390917	1	146	tags=32%, list=20%, signal=36%
SENESE_HDAC2_TARGETS_DN	16	0.360194	1.44681	0.0890937	0.397296	1	231	tags=63%, list=31%, signal=89%
GO_NEGATIVE_REGULATION_OF_CELL_CYCLE	18	0.344256	1.44299	0.104135	0.401188	1	321	tags=78%, list=44%, signal=135%
GO_NEGATIVE_REGULATION_OF_TRANSPORT	28	0.288026	1.44052	0.0795287	0.402328	1	287	tags=61%, list=39%, signal=96%
GO_CHROMOSOME_ORGANIZATION	18	0.344265	1.43836	0.102222	0.403321	1	303	tags=72%, list=41%, signal=120%
GO_CELLULAR_COMPONENT_MORPHOGENESIS	47	0.24233	1.43252	0.0984043	0.410659	1	233	tags=47%, list=32%, signal=64%
KINSEY_TARGETS_OF_EWSR1_FLII_FUSION_UP	44	0.251686	1.4215	0.0953003	0.422345	1	316	tags=64%, list=43%, signal=105%
TAKEDA_TARGETS_OF_NUP98_HOXA9_FUSION_10D_UP	17	0.345247	1.42287	0.103125	0.42273	1	165	tags=47%, list=22%, signal=59%
GO_NUCLEOSIDE_PHOSPHATE_BIOSYNTHETIC_PROCESS	15	0.367934	1.42396	0.109489	0.423533	1	395	tags=93%, list=54%, signal=198%
SMID_BREAST_CANCER_BASAL_UP	38	0.2539	1.4181	0.105335	0.425424	1	316	tags=61%, list=43%, signal=101%
BENPORATH_CYCLING_GENES	19	0.329258	1.41092	0.118644	0.436004	1	318	tags=74%, list=43%, signal=127%
GO_ANION_TRANSMEMBRANE_TRANSPORT	19	0.326475	1.40551	0.117302	0.440086	1	91	tags=32%, list=12%, signal=35%
RODRIGUES_THYROID_CARCINOMA_POORLY_DIFFERENTIATED_DN	48	0.234444	1.40058	0.103896	0.440899	1	258	tags=50%, list=35%, signal=72%
GO_AMEBOIDAL_TYPE_CELL_MIGRATION	19	0.320779	1.40194	0.111433	0.441119	1	62	tags=26%, list=8%, signal=28%
GO_REGULATION_OF_DEFENSE_RESPONSE	61	0.220793	1.39869	0.113043	0.441426	1	127	tags=28%, list=17%, signal=31%
GO_REGULATION_OF_BINDING	17	0.338148	1.4059	0.11747	0.442366	1	74	tags=29%, list=10%, signal=32%
BUYTAERT_PHOTODYNAMIC_THERAPY_STRESS_DN	26	0.293525	1.40201	0.122563	0.443899	1	80	tags=27%, list=11%, signal=29%
GO_POSITIVE_REGULATION_OF_TRANSPORT	58	0.225707	1.39569	0.121821	0.444147	1	48	tags=17%, list=7%, signal=17%
GO_MUSCLE_SYSTEM_PROCESS	23	0.295944	1.39339	0.110448	0.445965	1	118	tags=35%, list=16%, signal=40%
RIZKI_TUMOR_INVASIVENESS_3D_DN	16	0.347856	1.38836	0.120846	0.452797	1	43	tags=25%, list=6%, signal=26%
GO_MULTI_ORGANISM_REPRODUCTIVE_PROCESS	34	0.261996	1.37868	0.149194	0.454083	1	90	tags=26%, list=12%, signal=29%
GO_MUSCLE_CONTRACTION	19	0.320056	1.38304	0.119469	0.45427	1	118	tags=37%, list=16%, signal=43%
DEBIASI_APOPTOSIS_BY_REOVIRUS_INFECTION_DN	17	0.335589	1.37703	0.122419	0.454651	1	140	tags=41%, list=19%, signal=50%
GO_EPITHELIAL_CELL_DIFFERENTIATION	29	0.276595	1.3841	0.122655	0.455066	1	119	tags=31%, list=16%, signal=36%
BROWNE_HCMV_INFECTION_24HR_DN	16	0.343822	1.37956	0.125972	0.455277	1	265	tags=69%, list=36%, signal=105%
GO_RESPONSE_TO_OXIDATIVE_STRESS	18	0.333018	1.38506	0.130435	0.456089	1	317	tags=72%, list=43%, signal=124%
HOSHIDA_LIVER_CANCER_SUBCLASS_S3	21	0.310471	1.37979	0.144737	0.457634	1	312	tags=71%, list=43%, signal=121%
REACTOME_EXTRACELLULAR_MATRIX_ORGANIZATION	22	0.296392	1.36649	0.120536	0.461134	1	71	tags=27%, list=10%, signal=29%
GO_CELL_ACTIVATION_INVOLVED_IN_IMMUNE_RESPONSE	48	0.232823	1.36665	0.127223	0.463551	1	62	tags=19%, list=8%, signal=19%
ENK_UV_RESPONSE_KERATINOCYTE_UP	18	0.320134	1.37033	0.139332	0.464716	1	353	tags=78%, list=48%, signal=146%
VECCHI_GASTRIC_CANCER_ADVANCED_VS_EARLY_UP	15	0.345719	1.36715	0.148649	0.465437	1	202	tags=53%, list=28%, signal=72%
ONKEN_UVEAL_MELANOMA_DN	31	0.266733	1.36754	0.132964	0.467453	1	455	tags=87%, list=62%, signal=219%
PATIL_LIVER_CANCER	16	0.334915	1.35485	0.1571	0.480535	1	359	tags=81%, list=49%, signal=156%
GO_MODIFICATION_OF_MORPHOLOGY_OR_PHYSIOLOGY_OF_OTHER_ORGANISM	15	0.343083	1.3505	0.147975	0.480612	1	142	tags=40%, list=19%, signal=49%
RODRIGUES_THYROID_CARCINOMA_ANAPLASTIC_DN	27	0.273735	1.34866	0.13885	0.481423	1	261	tags=56%, list=36%, signal=83%
SMID_BREAST_CANCER_RELAPSE_IN_BONE_DN	26	0.276943	1.35097	0.139568	0.482436	1	403	tags=81%, list=55%, signal=173%
GO_RHYTHMIC_PROCESS	17	0.327708	1.35188	0.137405	0.48342	1	48	tags=24%, list=7%, signal=25%
GO_LEUKOCYTE_MEDIATED_IMMUNITY	58	0.214287	1.34288	0.139535	0.489679	1	70	tags=19%, list=10%, signal=19%
KRIGE_RESPONSE_TO_TOSEDOSTAT_24HR_UP	21	0.305088	1.32792	0.156682	0.505448	1	369	tags=81%, list=50%, signal=158%
ALCALAY_AML_BY_NPM1_LOCALIZATION_DN	16	0.329429	1.32828	0.147975	0.507645	1	295	tags=69%, list=40%, signal=112%
DURCHDEWALD_SKIN_CARCINOGENESIS_DN	16	0.331548	1.32906	0.159938	0.508868	1	384	tags=81%, list=52%, signal=167%
GO_REGULATION_OF_ANATOMICAL_STRUCTURE_SIZE	27	0.279538	1.33139	0.15043	0.509661	1	261	tags=56%, list=36%, signal=83%
GO_REGULATION_OF_NEUROTRANSMITTER_LEVELS	22	0.296646	1.32932	0.153274	0.511091	1	230	tags=50%, list=31%, signal=71%
GO_MODIFICATION_DEPENDENT_MACROMOLECULE_CATABOLIC_PROCESS	29	0.258305	1.32267	0.162759	0.512992	1	330	tags=69%, list=45%, signal=120%
GO_CELLULAR_RESPONSE_TO_LIPID	30	0.260438	1.31701	0.173352	0.521507	1	234	tags=50%, list=32%, signal=70%
ACEVEDO_NORMAL_TISSUE_ADJACENT_TO_LIVER_TUMOR_DN	19	0.312053	1.30976	0.193403	0.52735	1	396	tags=84%, list=54%, signal=178%
GO_CATION_TRANSMEMBRANE_TRANSPORT	50	0.217491	1.31075	0.157407	0.528085	1	146	tags=32%, list=20%, signal=37%
GRAESSMANN_APOPTOSIS_BY_SERUM_DEPRIVATION_UP	27	0.257059	1.30608	0.174468	0.529257	1	131	tags=33%, list=18%, signal=39%
GO_RESPONSE_TO_BIOTIC_STIMULUS	94	0.185721	1.30749	0.159812	0.5293	1	50	tags=14%, list=7%, signal=13%
MARTINEZ_TP53_TARGETS_UP	33	0.255954	1.31125	0.166185	0.530005	1	169	tags=39%, list=23%, signal=49%
MARTINEZ_RB1_AND_TP53_TARGETS_UP	34	0.244353	1.29929	0.15097	0.534566	1	140	tags=32%, list=19%, signal=38%
GO_IMMUNE_EFFECTOR_PROCESS	80	0.188633	1.30019	0.165854	0.535504	1	80	tags=18%, list=11%, signal=18%
GO_PROTEIN_MODIFICATION_BY_SMALL_PROTEIN_CONJUGATION	31	0.254097	1.29592	0.175103	0.535872	1	323	tags=68%, list=44%, signal=116%
GO_MUSCLE_ORGAN_DEVELOPMENT	22	0.285187	1.30126	0.176385	0.536112	1	110	tags=32%, list=15%, signal=36%
SWEET_LUNG_CANCER_KRAS_UP	21	0.287421	1.29202	0.176901	0.538239	1	154	tags=38%, list=21%, signal=47%
GO_COENZYME_METABOLIC_PROCESS	16	0.322325	1.29599	0.173579	0.538475	1	395	tags=88%, list=54%, signal=185%
GO_CELL_MORPHOGENESIS_INVOLVED_IN_DIFFERENTIATION	34	0.246046	1.2926	0.190071	0.539682	1	247	tags=50%, list=34%, signal=72%
PHONG_TNF_RESPONSE_VIA_P38_PARTIAL	16	0.309868	1.28074	0.18541	0.541649	1	255	tags=56%, list=35%, signal=84%
GO_TRANSMEMBRANE_RECEPTOR_PROTEIN_SERINE_THREONINE_KINASE_SIGNALING_PATHWAY	16	0.31905	1.28184	0.173375	0.542141	1	209	tags=50%, list=28%, signal=68%
GO_MULTI_MULTICELLULAR_ORGANISM_PROCESS	15	0.336301	1.28305	0.208791	0.542368	1	90	tags=33%, list=12%, signal=37%
GO_PROTEIN_HOMOOLIGOMERIZATION	17	0.305658	1.28656	0.177812	0.543529	1	42	tags=24%, list=6%, signal=24%
GO_MYELOID_CELL_DIFFERENTIATION	36	0.23881	1.28362	0.180305	0.54393	1	232	tags=47%, list=32%, signal=66%
PUJANA_CHEK2_PCC_NETWORK	21	0.284419	1.28737	0.177489	0.544651	1	327	tags=71%, list=45%, signal=125%
BUYTAERT_PHOTODYNAMIC_THERAPY_STRESS_UP	25	0.268639	1.28442	0.189266	0.54515	1	350	tags=72%, list=48%, signal=133%
GO_RESPONSE_TO_GROWTH_FACTOR	22	0.277018	1.26078	0.221386	0.545445	1	57	tags=23%, list=8%, signal=24%
DODD_NASOPHARYNGEAL_CARCINOMA_UP	87	0.180556	1.25663	0.18638	0.546046	1	187	tags=34%, list=25%, signal=41%
BLALOCK_ALZHEIMERS_DISEASE_INCIPIENT_UP	16	0.310949	1.27732	0.208589	0.54611	1	233	tags=56%, list=32%, signal=81%
MEISSNER_NPC_HCP_WITH_H3K4ME2	38	0.231268	1.25888	0.210602	0.546747	1	128	tags=29%, list=17%, signal=33%
BLUM_RESPONSE_TO_SALIRASIB_DN	19	0.298231	1.25499	0.225755	0.546984	1	403	tags=84%, list=55%, signal=182%
GO_RESPONSE_TO_EXTRACELLULAR_STIMULUS	27	0.256598	1.26092	0.20781	0.547639	1	383	tags=74%, list=52%, signal=149%
NUYTTEN_EZH2_TARGETS_UP	46	0.213088	1.25682	0.214941	0.548115	1	273	tags=50%, list=37%, signal=75%
GO_RESPONSE_TO_ABIOTIC_STIMULUS	49	0.211762	1.27495	0.192358	0.548213	1	301	tags=57%, list=41%, signal=90%
BASAKI_YBX1_TARGETS_DN	20	0.293889	1.26128	0.217697	0.54941	1	318	tags=65%, list=43%, signal=112%
GO_INTRACELLULAR_TRANSPORT	57	0.205011	1.27293	0.207207	0.549454	1	340	tags=63%, list=46%, signal=109%
MARTINEZ_RB1_TARGETS_DN	25	0.266835	1.26753	0.207736	0.549727	1	87	tags=28%, list=12%, signal=31%
GO_INTRACELLULAR_PROTEIN_TRANSPORT	39	0.223526	1.26844	0.178962	0.550578	1	340	tags=67%, list=46%, signal=118%
GO_CELL_MATURATION	16	0.320613	1.26168	0.203443	0.551129	1	88	tags=31%, list=12%, signal=35%
GO_REGULATION_OF_RESPONSE_TO_STRESS	86	0.179045	1.2517	0.213155	0.551136	1	152	tags=28%, list=21%, signal=31%
GO_CELLULAR_RESPONSE_TO_BIOTIC_STIMULUS	16	0.316873	1.27059	0.210762	0.55159	1	230	tags=56%, list=31%, signal=80%
VECCHI_GASTRIC_CANCER_EARLY_DN	30	0.247587	1.26345	0.217454	0.552759	1	85	tags=23%, list=12%, signal=25%
GO_REGULATION_OF_MITOTIC_CELL_CYCLE	17	0.300722	1.26202	0.195349	0.553107	1	352	tags=76%, list=48%, signal=144%
GO_RESPONSE_TO_BACTERIUM	52	0.209256	1.26845	0.196078	0.553229	1	151	tags=29%, list=21%, signal=34%
GO_REGULATION_OF_BODY_FLUID_LEVELS	24	0.270086	1.26428	0.226475	0.553754	1	48	tags=21%, list=7%, signal=22%
GO_POSITIVE_REGULATION_OF_LOCOMOTION	29	0.249587	1.24876	0.210306	0.554464	1	232	tags=48%, list=32%, signal=68%
CREIGHTON_ENDOCRINE_THERAPY_RESISTANCE_3	38	0.230149	1.23605	0.223118	0.555228	1	302	tags=58%, list=41%, signal=93%
GO_PROTEIN_CATABOLIC_PROCESS	42	0.22311	1.2456	0.216033	0.555995	1	337	tags=67%, list=46%, signal=116%
BROWNE_HCMV_INFECTION_48HR_DN	32	0.239123	1.24631	0.214586	0.557005	1	150	tags=34%, list=20%, signal=41%
GO_REGULATION_OF_PEPTIDASE_ACTIVITY	24	0.26631	1.23622	0.218077	0.557371	1	167	tags=38%, list=23%, signal=47%
GO_NEGATIVE_REGULATION_OF_INTRACELLULAR_SIGNAL_TRANSDUCTION	24	0.265119	1.23776	0.226929	0.55926	1	350	tags=71%, list=48%, signal=131%
GOTZMANN_EPITHELIAL_TO_MESENCHYMAL_TRANSITION_DN	15	0.315359	1.24272	0.212662	0.559319	1	353	tags=73%, list=48%, signal=138%
FULCHER_INFLAMMATORY_RESPONSE_LECTIN_VS_LPS_DN	24	0.265496	1.23629	0.234949	0.559627	1	262	tags=54%, list=36%, signal=81%
GO_REGULATION_OF_CELLULAR_CATABOLIC_PROCESS	30	0.242794	1.23201	0.220527	0.560431	1	327	tags=67%, list=45%, signal=115%
GO_COAGULATION	18	0.297058	1.23777	0.217257	0.561664	1	48	tags=22%, list=7%, signal=23%
GO_REGULATION_OF_CELLULAR_LOCALIZATION	29	0.252482	1.23884	0.20977	0.56203	1	555	tags=100%, list=76%, signal=394%
GO_NEGATIVE_REGULATION_OF_CATALYTIC_ACTIVITY	41	0.218589	1.22973	0.226287	0.562571	1	145	tags=29%, list=20%, signal=34%
GO_CELLULAR_PROTEIN_CONTAINING_COMPLEX_ASSEMBLY	29	0.252072	1.23912	0.218341	0.563996	1	321	tags=66%, list=44%, signal=112%
MCBRYAN_PUBERTAL_BREAST_4_5WK_UP	25	0.258669	1.22638	0.23743	0.566844	1	173	tags=40%, list=24%, signal=51%
GO_NEGATIVE_REGULATION_OF_NERVOUS_SYSTEM_DEVELOPMENT	16	0.299561	1.20228	0.243202	0.573487	1	216	tags=50%, list=29%, signal=69%
ACEVEDO_LIVER_CANCER_DN	25	0.255209	1.19597	0.243478	0.57455	1	220	tags=48%, list=30%, signal=66%
GO_REGULATION_OF_ANATOMICAL_STRUCTURE_MORPHOGENESIS	53	0.197226	1.20285	0.266839	0.574617	1	250	tags=45%, list=34%, signal=64%
GO_STRIATED_MUSCLE_CELL_DIFFERENTIATION	15	0.313039	1.21864	0.24357	0.574743	1	297	tags=67%, list=40%, signal=110%
WU_CELL_MIGRATION	18	0.28505	1.20385	0.240181	0.574838	1	48	tags=22%, list=7%, signal=23%
BRUINS_UVC_RESPONSE_LATE	46	0.206477	1.19788	0.258917	0.575285	1	401	tags=74%, list=55%, signal=153%
GO_LIPID_LOCALIZATION	22	0.265913	1.19668	0.252924	0.575336	1	44	tags=18%, list=6%, signal=19%
GO_AXON_DEVELOPMENT	23	0.264902	1.21459	0.242291	0.575433	1	216	tags=48%, list=29%, signal=66%
BERENJENO_TRANSFORMED_BY_RHOA_UP	18	0.288901	1.22068	0.25037	0.575528	1	307	tags=67%, list=42%, signal=112%
GO_POSITIVE_REGULATION_OF_SECRETION	30	0.230108	1.1989	0.258523	0.575536	1	36	tags=17%, list=5%, signal=17%
FORTSCHEGGER_PHF8_TARGETS_DN	41	0.210591	1.19993	0.256684	0.576004	1	160	tags=32%, list=22%, signal=38%
GO_RESPONSE_TO_TOXIC_SUBSTANCE	33	0.232376	1.2151	0.243537	0.576792	1	234	tags=48%, list=32%, signal=68%
ZWANG_TRANSIENTLY_UP_BY_2ND_EGF_PULSE_ONLY	92	0.172397	1.21882	0.234657	0.576814	1	183	tags=33%, list=25%, signal=38%
GO_REGULATION_OF_NEURON_DIFFERENTIATION	24	0.257429	1.20528	0.258017	0.57682	1	216	tags=46%, list=29%, signal=63%
GO_RESPONSE_TO_RADIATION	15	0.303477	1.20388	0.252412	0.577098	1	241	tags=60%, list=33%, signal=88%
GO_NEGATIVE_REGULATION_OF_CELL_POPULATION_PROLIFERATION	38	0.211097	1.18832	0.267857	0.577936	1	28	tags=13%, list=4%, signal=13%
GO_MULTICELLULAR_ORGANISMAL_HOMEOSTASIS	30	0.240344	1.20588	0.251076	0.578022	1	217	tags=47%, list=30%, signal=64%
SENESE_HDAC1_AND_HDAC2_TARGETS_DN	24	0.257474	1.2155	0.252174	0.578434	1	202	tags=46%, list=28%, signal=61%
CASORELLI_ACUTE_PROMYELOCYTIC_LEUKEMIA_DN	28	0.238623	1.18206	0.259207	0.578889	1	422	tags=82%, list=57%, signal=186%
CHICAS_RB1_TARGETS_GROWING	16	0.292129	1.18879	0.267071	0.579255	1	398	tags=81%, list=54%, signal=174%
VANTVEER_BREAST_CANCER_ESR1_DN	16	0.295543	1.18292	0.268882	0.579336	1	293	tags=63%, list=40%, signal=102%
RODWELL_AGING_KIDNEY_NO_BLOOD_UP	23	0.254879	1.18037	0.272727	0.579918	1	171	tags=39%, list=23%, signal=49%
KINSEY_TARGETS_OF_EWSR1_FLII_FUSION_DN	22	0.258944	1.20612	0.262248	0.579918	1	129	tags=32%, list=18%, signal=37%
GO_POSITIVE_REGULATION_OF_CELLULAR_COMPONENT_BIOGENESIS	20	0.270476	1.17902	0.281065	0.5802	1	102	tags=30%, list=14%, signal=34%
GO_HOMEOSTASIS_OF_NUMBER_OF_CELLS	33	0.226782	1.19056	0.269972	0.580258	1	164	tags=36%, list=22%, signal=45%
HELLER_HDAC_TARGETS_SILENCED_BY_METHYLATION_UP	26	0.24343	1.18335	0.25183	0.580574	1	145	tags=31%, list=20%, signal=37%
KOINUMA_TARGETS_OF_SMAD2_OR_SMAD3	47	0.206804	1.18916	0.270833	0.580738	1	371	tags=68%, list=51%, signal=129%
GO_NERVOUS_SYSTEM_PROCESS	53	0.192688	1.18543	0.26178	0.580996	1	217	tags=40%, list=30%, signal=52%
GO_ORGANOPHOSPHATE_BIOSYNTHETIC_PROCESS	30	0.236899	1.19117	0.255747	0.581272	1	326	tags=67%, list=44%, signal=115%
GO_SENSORY_PERCEPTION	30	0.238109	1.20882	0.251719	0.581638	1	217	tags=43%, list=30%, signal=59%
BENPORATH_NANOG_TARGETS	37	0.222889	1.2063	0.232119	0.58195	1	424	tags=78%, list=58%, signal=176%
GRYDER_PAX3FOXO1_TOP_ENHANCERS	20	0.268934	1.18366	0.270588	0.582197	1	266	tags=60%, list=36%, signal=92%
GO_GLYCEROLIPID_METABOLIC_PROCESS	15	0.306774	1.20976	0.240602	0.582229	1	192	tags=47%, list=26%, signal=62%
SABATES_COLORECTAL_ADENOMA_DN	24	0.259553	1.20728	0.240299	0.582392	1	45	tags=21%, list=6%, signal=21%
GO_CELL_KILLING	17	0.280465	1.17093	0.28125	0.593886	1	22	tags=18%, list=3%, signal=18%
GO_REGULATION_OF_TRANSPORT	101	0.15763	1.16946	0.287687	0.594576	1	83	tags=17%, list=11%, signal=16%
ZHOU_INFLAMMATORY_RESPONSE_LIVE_UP	23	0.25401	1.16716	0.265217	0.596769	1	251	tags=52%, list=34%, signal=77%
GO_FATTY_ACID_METABOLIC_PROCESS	18	0.276501	1.16221	0.285933	0.597183	1	363	tags=78%, list=49%, signal=150%
ACEVEDO_LIVER_TUMOR_VS_NORMAL_ADJACENT_TISSUE_UP	25	0.244355	1.16552	0.292857	0.597505	1	424	tags=84%, list=58%, signal=192%
MOHANKUMAR_HOXA1_TARGETS_UP	21	0.260179	1.16258	0.27957	0.598709	1	263	tags=57%, list=36%, signal=87%
SANSOM_APC_TARGETS_DN	39	0.207937	1.16308	0.286472	0.599903	1	36	tags=15%, list=5%, signal=15%
GRAESSMANN_RESPONSE_TO_MC_AND_SERUM_DEPRIVATION_UP	16	0.287965	1.15852	0.282905	0.602002	1	165	tags=44%, list=22%, signal=55%
GO_REGULATION_OF_CELL_DEVELOPMENT	37	0.209469	1.15035	0.301238	0.602588	1	232	tags=43%, list=32%, signal=60%
GO_MAINTENANCE_OF_LOCATION	22	0.255974	1.14801	0.303597	0.602855	1	277	tags=59%, list=38%, signal=92%
TORCHIA_TARGETS_OF_EWSR1_FLI1_FUSION_UP	23	0.251	1.14907	0.3	0.603059	1	207	tags=48%, list=28%, signal=65%
TAKEDA_TARGETS_OF_NUP98_HOXA9_FUSION_16D_UP	18	0.27313	1.15655	0.30229	0.603531	1	89	tags=28%, list=12%, signal=31%
GO_HEART_DEVELOPMENT	34	0.218413	1.15526	0.288352	0.603707	1	94	tags=24%, list=13%, signal=26%
GO_CELLULAR_MACROMOLECULE_LOCALIZATION	64	0.179548	1.15089	0.287879	0.603744	1	344	tags=61%, list=47%, signal=105%
GO_NUCLEOBASE_CONTAINING_SMALL_MOLECULE_METABOLIC_PROCESS	28	0.230526	1.1517	0.275813	0.60422	1	283	tags=57%, list=39%, signal=89%
GO_ORGANOPHOSPHATE_METABOLIC_PROCESS	45	0.198148	1.14497	0.30411	0.604267	1	230	tags=44%, list=31%, signal=61%
GO_REGULATION_OF_PROTEIN_CATABOLIC_PROCESS	18	0.274958	1.15261	0.289474	0.604597	1	307	tags=67%, list=42%, signal=112%
WIERENGA_STAT5A_TARGETS_UP	18	0.274226	1.14569	0.293853	0.60499	1	91	tags=28%, list=12%, signal=31%
GO_CELLULAR_PROTEIN_CATABOLIC_PROCESS	36	0.215787	1.15277	0.307692	0.606433	1	337	tags=67%, list=46%, signal=117%
BROWNE_HCMV_INFECTION_18HR_DN	15	0.293752	1.13821	0.314417	0.614726	1	82	tags=27%, list=11%, signal=29%
GO_MEMBRANE_ORGANIZATION	32	0.21654	1.1336	0.308989	0.61499	1	71	tags=19%, list=10%, signal=20%
QI_PLASMACYTOMA_UP	29	0.219806	1.13567	0.299427	0.615296	1	107	tags=28%, list=15%, signal=31%
GO_MUSCLE_CELL_DIFFERENTIATION	20	0.258933	1.13645	0.312036	0.615979	1	297	tags=60%, list=40%, signal=98%
BENPORATH_SOX2_TARGETS	26	0.234731	1.13386	0.29454	0.616607	1	317	tags=62%, list=43%, signal=104%
GO_POSITIVE_REGULATION_OF_IMMUNE_RESPONSE	72	0.172211	1.13092	0.311787	0.618005	1	22	tags=10%, list=3%, signal=9%
FLECHNER_BIOPSY_KIDNEY_TRANSPLANT_OK_VS_DONOR_UP	18	0.269032	1.12644	0.320242	0.624556	1	254	tags=56%, list=35%, signal=83%
ONDER_CDH1_TARGETS_2_DN	41	0.20324	1.12166	0.320055	0.625383	1	150	tags=29%, list=20%, signal=35%
GO_MONOVALENT_INORGANIC_CATION_TRANSPORT	24	0.239137	1.12209	0.323923	0.626616	1	137	tags=33%, list=19%, signal=40%
GO_DEVELOPMENTAL_MATURATION	19	0.256327	1.12385	0.326923	0.627535	1	127	tags=32%, list=17%, signal=37%
HALLMARK_COMPLEMENT	18	0.266313	1.12256	0.331298	0.627811	1	127	tags=33%, list=17%, signal=39%
NUYTTEN_NIPP1_TARGETS_DN	30	0.217225	1.11487	0.337176	0.636555	1	352	tags=67%, list=48%, signal=123%
DELACROIX_RAR_BOUND_ES	15	0.281999	1.11077	0.340426	0.641965	1	200	tags=47%, list=27%, signal=63%
HALLMARK_KRAS_SIGNALING_UP	18	0.266501	1.10947	0.332836	0.642321	1	202	tags=44%, list=28%, signal=60%
STARK_PREFRONTAL_CORTEX_22Q11_DELETION_DN	16	0.275878	1.10697	0.343465	0.644921	1	318	tags=69%, list=43%, signal=119%
GO_POST_TRANSLATIONAL_PROTEIN_MODIFICATION	15	0.27736	1.1009	0.339623	0.652538	1	321	tags=67%, list=44%, signal=116%
GO_NEGATIVE_REGULATION_OF_CELLULAR_COMPONENT_ORGANIZATION	36	0.201775	1.10159	0.34375	0.653343	1	319	tags=58%, list=43%, signal=98%
GO_REGULATION_OF_RESPONSE_TO_EXTERNAL_STIMULUS	78	0.162238	1.09763	0.354293	0.656611	1	136	tags=24%, list=19%, signal=27%
GO_CIRCULATORY_SYSTEM_PROCESS	32	0.209915	1.09621	0.339915	0.657144	1	126	tags=28%, list=17%, signal=32%
LIAO_METASTASIS	19	0.251871	1.091	0.337798	0.664973	1	514	tags=95%, list=70%, signal=308%
JOHNSTONE_PARVB_TARGETS_3_UP	27	0.222217	1.08426	0.343305	0.676346	1	82	tags=22%, list=11%, signal=24%
GO_NEGATIVE_REGULATION_OF_MULTICELLULAR_ORGANISMAL_PROCESS	67	0.162464	1.0829	0.355247	0.676851	1	62	tags=15%, list=8%, signal=15%
HALLMARK_HYPOXIA	15	0.275486	1.08142	0.357367	0.67783	1	120	tags=33%, list=16%, signal=39%
RIGGI_EWING_SARCOMA_PROGENITOR_DN	15	0.277428	1.08009	0.361199	0.678282	1	42	tags=20%, list=6%, signal=21%
GO_REGULATION_OF_CATABOLIC_PROCESS	35	0.204471	1.07343	0.366022	0.678604	1	327	tags=63%, list=45%, signal=108%
SWEET_LUNG_CANCER_KRAS_DN	39	0.191894	1.07227	0.37274	0.678816	1	173	tags=33%, list=24%, signal=41%
GO_CYTOSKELETON_ORGANIZATION	54	0.173779	1.07828	0.367454	0.679671	1	131	tags=26%, list=18%, signal=29%
GRAESSMANN_APOPTOSIS_BY_SERUM_DEPRIVATION_DN	17	0.263965	1.07386	0.369598	0.679917	1	103	tags=29%, list=14%, signal=33%
KATSANOU_ELAVL1_TARGETS_DN	15	0.270897	1.07482	0.35559	0.680087	1	5	tags=13%, list=1%, signal=13%
LEE_BMP2_TARGETS_DN	23	0.231767	1.07579	0.383427	0.680317	1	159	tags=35%, list=22%, signal=43%
GO_ORGANIC_ACID_TRANSPORT	19	0.251387	1.0761	0.350515	0.681827	1	341	tags=68%, list=46%, signal=124%
GO_RESPONSE_TO_ORGANIC_CYCLIC_COMPOUND	43	0.187449	1.06885	0.385224	0.683385	1	314	tags=56%, list=43%, signal=92%
GO_REGULATION_OF_CELLULAR_PROTEIN_LOCALIZATION	19	0.248951	1.06693	0.362556	0.685039	1	555	tags=100%, list=76%, signal=399%
GO_ESTABLISHMENT_OF_PROTEIN_LOCALIZATION_TO_ORGANELLE	20	0.243697	1.06401	0.380518	0.686405	1	559	tags=100%, list=76%, signal=408%
GO_POSITIVE_REGULATION_OF_MULTICELLULAR_ORGANISMAL_PROCESS	107	0.143239	1.06491	0.37907	0.686812	1	154	tags=26%, list=21%, signal=28%
VECCHI_GASTRIC_CANCER_EARLY_UP	17	0.2527	1.06075	0.368421	0.690607	1	308	tags=65%, list=42%, signal=109%
GO_RESPONSE_TO_ACID_CHEMICAL	22	0.231695	1.05322	0.392537	0.696671	1	283	tags=55%, list=39%, signal=86%
GO_CARBOHYDRATE_DERIVATIVE_METABOLIC_PROCESS	44	0.182967	1.04514	0.398936	0.697459	1	226	tags=41%, list=31%, signal=56%
NUYTTEN_EZH2_TARGETS_DN	33	0.199893	1.04942	0.387449	0.697529	1	449	tags=82%, list=61%, signal=201%
GO_REGULATION_OF_IMMUNE_EFFECTOR_PROCESS	35	0.196492	1.05048	0.401389	0.697557	1	42	tags=14%, list=6%, signal=14%
LIU_PROSTATE_CANCER_DN	43	0.180923	1.04615	0.414062	0.697679	1	145	tags=28%, list=20%, signal=33%
GO_PROTEASOMAL_PROTEIN_CATABOLIC_PROCESS	21	0.232517	1.05365	0.392308	0.698008	1	323	tags=67%, list=44%, signal=116%
GO_ION_HOMEOSTASIS	65	0.166059	1.05429	0.408112	0.698916	1	127	tags=25%, list=17%, signal=27%
THUM_SYSTOLIC_HEART_FAILURE_UP	18	0.246213	1.05509	0.400929	0.699415	1	111	tags=28%, list=15%, signal=32%
GO_CELLULAR_COMPONENT_DISASSEMBLY	30	0.209882	1.04628	0.401989	0.699519	1	286	tags=53%, list=39%, signal=84%
GO_PROTEIN_LOCALIZATION_TO_ORGANELLE	29	0.208649	1.0505	0.385838	0.699641	1	559	tags=97%, list=76%, signal=389%
WANG_TUMOR_INVASIVENESS_UP	15	0.261931	1.03483	0.427019	0.700334	1	327	tags=73%, list=45%, signal=130%
RICKMAN_TUMOR_DIFFERENTIATED_WELL_VS_POORLY_DN	19	0.241615	1.04654	0.396631	0.701058	1	249	tags=53%, list=34%, signal=78%
GO_ACTIVATION_OF_INNATE_IMMUNE_RESPONSE	20	0.235939	1.03552	0.409712	0.701105	1	360	tags=70%, list=49%, signal=134%
CREIGHTON_ENDOCRINE_THERAPY_RESISTANCE_5	29	0.209859	1.04189	0.410221	0.701591	1	529	tags=93%, list=72%, signal=320%
HORIUCHI_WTAP_TARGETS_UP	27	0.213318	1.02979	0.410615	0.701672	1	320	tags=59%, list=44%, signal=101%
GO_NEUROGENESIS	76	0.152288	1.03837	0.437965	0.702025	1	71	tags=16%, list=10%, signal=16%
DODD_NASOPHARYNGEAL_CARCINOMA_DN	41	0.186253	1.03609	0.422438	0.702113	1	317	tags=59%, list=43%, signal=97%
RUTELLA_RESPONSE_TO_HGF_VS_CSF2RB_AND_IL4_DN	15	0.269819	1.03045	0.417722	0.702314	1	539	tags=100%, list=73%, signal=369%
FEVR_CTNNB1_TARGETS_UP	40	0.188647	1.03918	0.419786	0.702453	1	308	tags=58%, list=42%, signal=94%
GO_RESPONSE_TO_MOLECULE_OF_BACTERIAL_ORIGIN	30	0.202835	1.03634	0.412256	0.703736	1	230	tags=43%, list=31%, signal=61%
SENESE_HDAC3_TARGETS_UP	24	0.216949	1.02748	0.409567	0.704163	1	145	tags=33%, list=20%, signal=40%
GO_NEURON_DEVELOPMENT	47	0.174207	1.03931	0.405585	0.704308	1	71	tags=17%, list=10%, signal=18%
KRIGE_RESPONSE_TO_TOSEDOSTAT_24HR_DN	26	0.212108	1.03048	0.389281	0.704309	1	334	tags=65%, list=46%, signal=116%
GO_ACTIVATION_OF_IMMUNE_RESPONSE	54	0.165129	1.02626	0.422627	0.704354	1	42	tags=11%, list=6%, signal=11%
GO_NEGATIVE_REGULATION_OF_CYTOKINE_PRODUCTION	25	0.216265	1.03106	0.407042	0.705374	1	43	tags=16%, list=6%, signal=16%
HELLER_HDAC_TARGETS_UP	15	0.258804	1.01535	0.428346	0.708928	1	147	tags=33%, list=20%, signal=41%
GO_INORGANIC_ION_TRANSMEMBRANE_TRANSPORT	46	0.174359	1.02259	0.433862	0.709305	1	146	tags=28%, list=20%, signal=33%
GO_CELLULAR_ION_HOMEOSTASIS	53	0.163644	1.02125	0.433204	0.709914	1	111	tags=23%, list=15%, signal=25%
GO_REGULATION_OF_ION_TRANSPORT	35	0.19044	1.01653	0.454422	0.710564	1	125	tags=26%, list=17%, signal=30%
GO_REGULATION_OF_HYDROLASE_ACTIVITY	60	0.163223	1.01545	0.449871	0.710707	1	167	tags=28%, list=23%, signal=34%
GO_NEURON_DIFFERENTIATION	63	0.15479	1.01214	0.4311	0.710959	1	71	tags=16%, list=10%, signal=16%
GO_METAL_ION_TRANSPORT	54	0.164888	1.019	0.450495	0.712017	1	146	tags=28%, list=20%, signal=32%
GO_RESPONSE_TO_ENDOGENOUS_STIMULUS	71	0.152894	1.01654	0.453518	0.712566	1	319	tags=54%, list=43%, signal=86%
GO_MULTICELLULAR_ORGANISM_REPRODUCTION	27	0.208058	1.01225	0.45339	0.712749	1	164	tags=33%, list=22%, signal=41%
GO_CELLULAR_HOMEOSTASIS	63	0.157184	1.0173	0.43	0.713126	1	147	tags=27%, list=20%, signal=31%
WAKABAYASHI_ADIPOGENESIS_PPARG_BOUND_8D	24	0.210258	1.00818	0.439349	0.714517	1	363	tags=67%, list=49%, signal=128%
GO_HOMEOSTATIC_PROCESS	126	0.133857	1.00906	0.459207	0.714818	1	165	tags=27%, list=22%, signal=29%
GABRIELY_MIR21_TARGETS	17	0.243615	1.00478	0.451952	0.718858	1	384	tags=76%, list=52%, signal=157%
GRAESSMANN_RESPONSE_TO_MC_AND_DOXORUBICIN_UP	31	0.194055	1.00243	0.445517	0.719263	1	330	tags=61%, list=45%, signal=107%
WONG_ADULT_TISSUE_STEM_MODULE	42	0.174412	1.00079	0.432181	0.720418	1	80	tags=19%, list=11%, signal=20%
GO_CENTRAL_NERVOUS_SYSTEM_DEVELOPMENT	46	0.172259	1.00248	0.456117	0.721127	1	131	tags=26%, list=18%, signal=30%
GO_CIRCULATORY_SYSTEM_DEVELOPMENT	69	0.151501	0.997816	0.47439	0.721952	1	94	tags=17%, list=13%, signal=18%
ACEVEDO_LIVER_CANCER_UP	28	0.202574	0.998523	0.455202	0.722586	1	455	tags=82%, list=62%, signal=208%
LINDGREN_BLADDER_CANCER_CLUSTER_1_DN	19	0.232514	0.991022	0.45768	0.72305	1	312	tags=63%, list=43%, signal=107%
HELLER_HDAC_TARGETS_SILENCED_BY_METHYLATION_DN	20	0.227226	0.993784	0.432945	0.723587	1	452	tags=85%, list=62%, signal=215%
LIM_MAMMARY_STEM_CELL_UP	36	0.185685	0.994784	0.460296	0.723649	1	30	tags=11%, list=4%, signal=11%
GO_TEMPERATURE_HOMEOSTASIS	15	0.254684	0.991638	0.447368	0.723809	1	217	tags=47%, list=30%, signal=65%
GO_REGULATION_OF_CELLULAR_COMPONENT_BIOGENESIS	43	0.1758	0.992089	0.472703	0.724869	1	102	tags=21%, list=14%, signal=23%
GO_REGULATION_OF_ORGANELLE_ORGANIZATION	42	0.175668	0.99512	0.467635	0.724926	1	105	tags=21%, list=14%, signal=24%
GO_RESPONSE_TO_OXYGEN_CONTAINING_COMPOUND	92	0.139173	0.986899	0.477995	0.728476	1	164	tags=27%, list=22%, signal=31%
GO_REGULATION_OF_BLOOD_CIRCULATION	15	0.249866	0.982968	0.465409	0.733591	1	126	tags=33%, list=17%, signal=39%
GO_CELL_PROJECTION_ASSEMBLY	24	0.208576	0.977492	0.466381	0.741795	1	247	tags=46%, list=34%, signal=67%
DACOSTA_UV_RESPONSE_VIA_ERCC3_DN	26	0.20243	0.973448	0.480114	0.743076	1	48	tags=15%, list=7%, signal=16%
CAIRO_HEPATOBLASTOMA_DN	18	0.23623	0.974405	0.478593	0.743433	1	220	tags=44%, list=30%, signal=62%
GO_POSITIVE_REGULATION_OF_DEFENSE_RESPONSE	44	0.168221	0.972175	0.480978	0.743433	1	48	tags=14%, list=7%, signal=14%
GO_NEGATIVE_REGULATION_OF_DEFENSE_RESPONSE	16	0.239907	0.97496	0.478395	0.744477	1	49	tags=19%, list=7%, signal=20%
MCLACHLAN_DENTAL_CARIES_UP	22	0.208745	0.967054	0.50152	0.750893	1	62	tags=18%, list=8%, signal=19%
ZHANG_RESPONSE_TO_IKK_INHIBITOR_AND_TNF_UP	21	0.212623	0.964918	0.485452	0.751121	1	384	tags=71%, list=52%, signal=146%
SMID_BREAST_CANCER_BASAL_DN	46	0.164718	0.965289	0.5	0.752395	1	220	tags=39%, list=30%, signal=52%
GO_NEGATIVE_REGULATION_OF_DEVELOPMENTAL_PROCESS	51	0.155667	0.939284	0.530167	0.753598	1	180	tags=31%, list=25%, signal=39%
PASQUALUCCI_LYMPHOMA_BY_GC_STAGE_UP	18	0.220844	0.939686	0.532751	0.754685	1	331	tags=67%, list=45%, signal=118%
MARTENS_BOUND_BY_PML_RARA_FUSION	24	0.203529	0.94053	0.537313	0.755014	1	338	tags=67%, list=46%, signal=120%
GO_NEGATIVE_REGULATION_OF_CELL_DIFFERENTIATION	41	0.16502	0.934103	0.538362	0.755344	1	180	tags=32%, list=25%, signal=40%
GO_REGULATION_OF_DNA_BINDING_TRANSCRIPTION_FACTOR_ACTIVITY	26	0.194215	0.941308	0.505263	0.755429	1	537	tags=92%, list=73%, signal=332%
REACTOME_PLATELET_ACTIVATION_SIGNALING_AND_AGGREGATION	16	0.232921	0.935823	0.567365	0.755936	1	48	tags=19%, list=7%, signal=20%
GO_CHEMICAL_HOMEOSTASIS	80	0.135419	0.936848	0.533499	0.75604	1	140	tags=24%, list=19%, signal=26%
MULLIGHAN_MLL_SIGNATURE_1_DN	15	0.245004	0.949477	0.508744	0.75622	1	161	tags=40%, list=22%, signal=50%
GO_REGULATION_OF_NERVOUS_SYSTEM_DEVELOPMENT	34	0.178762	0.930325	0.553763	0.756221	1	71	tags=18%, list=10%, signal=19%
GO_PURINE_CONTAINING_COMPOUND_METABOLIC_PROCESS	19	0.217047	0.9324	0.533133	0.756365	1	230	tags=47%, list=31%, signal=67%
HALLMARK_TNFA_SIGNALING_VIA_NFKB	16	0.234722	0.934525	0.51087	0.756436	1	353	tags=69%, list=48%, signal=130%
FULCHER_INFLAMMATORY_RESPONSE_LECTIN_VS_LPS_UP	20	0.213176	0.945929	0.470674	0.756657	1	38	tags=15%, list=5%, signal=15%
GO_SENSORY_SYSTEM_DEVELOPMENT	19	0.221497	0.93097	0.520737	0.756899	1	150	tags=32%, list=20%, signal=39%
GO_RESPONSE_TO_ANTIBIOTIC	21	0.208441	0.928786	0.516129	0.757004	1	383	tags=71%, list=52%, signal=145%
FEVR_CTNNB1_TARGETS_DN	15	0.239137	0.9414	0.511556	0.757148	1	512	tags=93%, list=70%, signal=302%
REACTOME_VESICLE_MEDIATED_TRANSPORT	19	0.21411	0.915048	0.563528	0.757643	1	257	tags=53%, list=35%, signal=79%
GO_REGULATION_OF_CELL_POPULATION_PROLIFERATION	86	0.136501	0.946315	0.536145	0.75789	1	42	tags=10%, list=6%, signal=10%
GO_REPRODUCTION	50	0.155694	0.949615	0.543906	0.757922	1	90	tags=18%, list=12%, signal=19%
GO_NEGATIVE_REGULATION_OF_RESPONSE_TO_EXTERNAL_STIMULUS	27	0.19633	0.941926	0.516594	0.758028	1	147	tags=30%, list=20%, signal=36%
GO_CELLULAR_RESPONSE_TO_ORGANIC_CYCLIC_COMPOUND	23	0.204403	0.942944	0.524854	0.758143	1	279	tags=52%, list=38%, signal=82%
DEURIG_T_CELL_PROLYMPHOCYTIC_LEUKEMIA_UP	21	0.214587	0.943769	0.515419	0.758651	1	279	tags=57%, list=38%, signal=90%
GO_REGULATION_OF_CELL_DEATH	89	0.131766	0.915284	0.574545	0.759015	1	167	tags=27%, list=23%, signal=31%
GOLDRATH_ANTIGEN_RESPONSE	27	0.195465	0.950014	0.525	0.759077	1	76	tags=19%, list=10%, signal=20%
GO_REGULATION_OF_NEURON_PROJECTION_DEVELOPMENT	15	0.229237	0.918349	0.538226	0.75915	1	216	tags=47%, list=29%, signal=65%
GO_SMALL_GTPASE_MEDIATED_SIGNAL_TRANSDUCTION	27	0.194894	0.954126	0.509943	0.759331	1	41	tags=15%, list=6%, signal=15%
GO_WOUND_HEALING	32	0.183024	0.957139	0.507545	0.759696	1	58	tags=16%, list=8%, signal=16%
GO_VIRAL_LIFE_CYCLE	21	0.211739	0.946343	0.503817	0.759757	1	165	tags=33%, list=22%, signal=42%
GO_PROTEIN_COMPLEX_OLIGOMERIZATION	26	0.201105	0.959177	0.498576	0.75989	1	42	tags=15%, list=6%, signal=16%
ZHOU_INFLAMMATORY_RESPONSE_FIMA_UP	29	0.190489	0.952762	0.512748	0.759907	1	48	tags=14%, list=7%, signal=14%
SCHAEFFER_PROSTATE_DEVELOPMENT_48HR_UP	27	0.188224	0.918841	0.557229	0.760015	1	179	tags=33%, list=24%, signal=42%
GO_LIPID_BIOSYNTHETIC_PROCESS	23	0.206054	0.951463	0.498592	0.760229	1	192	tags=39%, list=26%, signal=51%
GO_DEPHOSPHORYLATION	21	0.20184	0.912417	0.563636	0.760292	1	418	tags=76%, list=57%, signal=172%
CHICAS_RB1_TARGETS_CONFLUENT	48	0.161129	0.955705	0.5	0.760349	1	64	tags=15%, list=9%, signal=15%
GO_SEXUAL_REPRODUCTION	24	0.208048	0.95772	0.504323	0.760581	1	79	tags=21%, list=11%, signal=23%
GEORGES_TARGETS_OF_MIR192_AND_MIR215	40	0.163737	0.915358	0.561379	0.760679	1	319	tags=55%, list=43%, signal=92%
TAKEDA_TARGETS_OF_NUP98_HOXA9_FUSION_3D_UP	16	0.232234	0.95007	0.503759	0.760895	1	246	tags=50%, list=34%, signal=74%
FARMER_BREAST_CANCER_BASAL_VS_LULMINAL	23	0.195086	0.92137	0.552395	0.761021	1	352	tags=65%, list=48%, signal=121%
SENESE_HDAC3_TARGETS_DN	29	0.189549	0.95416	0.523121	0.761224	1	198	tags=38%, list=27%, signal=50%
KRIGE_RESPONSE_TO_TOSEDOSTAT_6HR_DN	25	0.193823	0.918921	0.542569	0.761657	1	334	tags=64%, list=46%, signal=113%
GO_REGULATION_OF_CELLULAR_COMPONENT_SIZE	21	0.202782	0.915675	0.557018	0.761918	1	393	tags=71%, list=54%, signal=149%
GO_GLAND_DEVELOPMENT	22	0.202341	0.921531	0.550287	0.762568	1	147	tags=32%, list=20%, signal=39%
FISCHER_DIRECT_P53_TARGETS_META_ANALYSIS	15	0.234714	0.919312	0.548287	0.762766	1	297	tags=60%, list=40%, signal=99%
BILD_HRAS_ONCOGENIC_SIGNATURE	15	0.236334	0.924466	0.548781	0.762854	1	19	tags=13%, list=3%, signal=13%
MITSIADES_RESPONSE_TO_APLIDIN_UP	19	0.215413	0.922094	0.538117	0.763363	1	436	tags=84%, list=59%, signal=202%
PEREZ_TP53_TARGETS	66	0.139411	0.922768	0.573048	0.764002	1	234	tags=39%, list=32%, signal=53%
GO_CELL_JUNCTION_ORGANIZATION	15	0.232943	0.908636	0.556439	0.764848	1	515	tags=93%, list=70%, signal=306%
GO_NEGATIVE_REGULATION_OF_LYMPHOCYTE_ACTIVATION	16	0.225117	0.902426	0.575517	0.766452	1	11	tags=13%, list=1%, signal=12%
DACOSTA_UV_RESPONSE_VIA_ERCC3_COMMON_DN	18	0.217096	0.906418	0.570992	0.766718	1	48	tags=17%, list=7%, signal=17%
ENK_UV_RESPONSE_KERATINOCYTE_DN	16	0.224131	0.900766	0.544629	0.767417	1	526	tags=94%, list=72%, signal=324%
ACEVEDO_METHYLATED_IN_LIVER_CANCER_DN	37	0.164201	0.902705	0.560109	0.767786	1	34	tags=11%, list=5%, signal=11%
GO_POSITIVE_REGULATION_OF_DEVELOPMENTAL_PROCESS	81	0.133219	0.904702	0.611043	0.767915	1	154	tags=25%, list=21%, signal=28%
GO_MUSCLE_TISSUE_DEVELOPMENT	24	0.191341	0.903088	0.557522	0.768931	1	87	tags=21%, list=12%, signal=23%
GO_ANATOMICAL_STRUCTURE_FORMATION_INVOLVED_IN_MORPHOGENESIS	62	0.140128	0.898593	0.566838	0.769187	1	62	tags=13%, list=8%, signal=13%
FLECHNER_BIOPSY_KIDNEY_TRANSPLANT_REJECTED_VS_OK_DN	31	0.175509	0.897522	0.571429	0.769194	1	247	tags=45%, list=34%, signal=65%
SHETH_LIVER_CANCER_VS_TXNIP_LOSS_PAM4	18	0.213451	0.896324	0.564444	0.769435	1	35	tags=17%, list=5%, signal=17%
GO_RESPONSE_TO_PEPTIDE	22	0.195602	0.895074	0.57037	0.769695	1	62	tags=18%, list=8%, signal=19%
PUJANA_BRCA1_PCC_NETWORK	45	0.15315	0.893367	0.573529	0.770898	1	327	tags=58%, list=45%, signal=98%
ZWANG_CLASS_1_TRANSIENTLY_INDUCED_BY_EGF	25	0.1857	0.888451	0.581792	0.773813	1	27	tags=12%, list=4%, signal=12%
REACTOME_NERVOUS_SYSTEM_DEVELOPMENT	39	0.158488	0.888517	0.595041	0.775488	1	78	tags=18%, list=11%, signal=19%
GO_REGULATION_OF_ACTIN_FILAMENT_BASED_PROCESS	18	0.21218	0.88901	0.572948	0.776412	1	102	tags=22%, list=14%, signal=25%
TAKEDA_TARGETS_OF_NUP98_HOXA9_FUSION_10D_DN	17	0.216447	0.885727	0.6	0.776438	1	381	tags=76%, list=52%, signal=155%
MILI_PSEUDOPODIA_CHEMOTAXIS_DN	18	0.210044	0.880755	0.590705	0.781232	1	491	tags=89%, list=67%, signal=262%
REACTOME_DISEASE	60	0.140073	0.880849	0.614679	0.782788	1	175	tags=28%, list=24%, signal=34%
GO_POSTTRANSCRIPTIONAL_REGULATION_OF_GENE_EXPRESSION	15	0.226216	0.87789	0.582812	0.784233	1	452	tags=87%, list=62%, signal=221%
CUI_TCF21_TARGETS_2_UP	25	0.185379	0.876179	0.595679	0.785274	1	49	tags=16%, list=7%, signal=17%
GO_TUBE_DEVELOPMENT	63	0.1347	0.868217	0.62484	0.794753	1	48	tags=11%, list=7%, signal=11%
RICKMAN_METASTASIS_DN	16	0.211413	0.868783	0.606015	0.795621	1	142	tags=31%, list=19%, signal=38%
GO_PROTEIN_LOCALIZATION_TO_MEMBRANE	20	0.196758	0.865685	0.61076	0.797173	1	555	tags=95%, list=76%, signal=379%
GO_REGULATION_OF_TRANSMEMBRANE_TRANSPORT	28	0.175274	0.863979	0.631054	0.798157	1	125	tags=25%, list=17%, signal=29%
GO_REGULATION_OF_CELL_CYCLE_PROCESS	16	0.218007	0.861546	0.647328	0.798585	1	352	tags=69%, list=48%, signal=129%
GO_REGULATION_OF_SECRETION	50	0.146267	0.861796	0.624011	0.799936	1	43	tags=12%, list=6%, signal=12%
MIKKELSEN_NPC_ICP_WITH_H3K4ME3	17	0.207449	0.85931	0.628527	0.800467	1	241	tags=47%, list=33%, signal=68%
OISHI_CHOLANGIOMA_STEM_CELL_LIKE_DN	17	0.208126	0.854393	0.604328	0.806612	1	64	tags=18%, list=9%, signal=19%
GO_RESPONSE_TO_OXYGEN_LEVELS	23	0.17761	0.846144	0.626113	0.807733	1	440	tags=78%, list=60%, signal=189%
CHARAFE_BREAST_CANCER_LUMINAL_VS_BASAL_DN	28	0.1692	0.847115	0.637907	0.80785	1	384	tags=68%, list=52%, signal=137%
GO_POSITIVE_REGULATION_OF_CELL_DEATH	34	0.158983	0.850225	0.626556	0.807979	1	150	tags=26%, list=20%, signal=32%
GO_POSITIVE_REGULATION_OF_ORGANELLE_ORGANIZATION	22	0.185075	0.844648	0.624278	0.808309	1	105	tags=23%, list=14%, signal=26%
GO_CELLULAR_RESPONSE_TO_NITROGEN_COMPOUND	35	0.159728	0.847787	0.650266	0.808427	1	363	tags=63%, list=49%, signal=118%
BLALOCK_ALZHEIMERS_DISEASE_DN	58	0.13593	0.850771	0.63591	0.8089	1	236	tags=40%, list=32%, signal=54%
DELYS_THYROID_CANCER_DN	16	0.208302	0.843056	0.641745	0.809009	1	127	tags=31%, list=17%, signal=37%
GO_REGULATION_OF_SYSTEM_PROCESS	27	0.176599	0.848174	0.645161	0.809598	1	150	tags=30%, list=20%, signal=36%
GO_HEAD_DEVELOPMENT	36	0.15675	0.850774	0.64603	0.810662	1	150	tags=28%, list=20%, signal=33%
GO_CELLULAR_RESPONSE_TO_ENDOGENOUS_STIMULUS	59	0.132945	0.83728	0.646835	0.814384	1	253	tags=41%, list=34%, signal=57%
GO_NEGATIVE_REGULATION_OF_PROTEIN_CONTAINING_COMPLEX_ASSEMBLY	15	0.2134	0.825764	0.667185	0.814977	1	432	tags=80%, list=59%, signal=190%
GO_CARDIOVASCULAR_SYSTEM_DEVELOPMENT	49	0.140212	0.8379	0.652455	0.815207	1	254	tags=41%, list=35%, signal=58%
GO_RESPONSE_TO_DRUG	61	0.129118	0.825933	0.672612	0.816474	1	317	tags=51%, list=43%, signal=82%
GO_RESPONSE_TO_WOUNDING	36	0.155626	0.834267	0.646424	0.817392	1	58	tags=14%, list=8%, signal=14%
GO_REGULATION_OF_SUPRAMOLECULAR_FIBER_ORGANIZATION	18	0.192887	0.826354	0.664168	0.817495	1	102	tags=22%, list=14%, signal=25%
GO_INTERSPECIES_INTERACTION_BETWEEN_ORGANISMS	43	0.143711	0.826394	0.673307	0.819144	1	142	tags=23%, list=19%, signal=27%
PEREZ_TP53_AND_TP63_TARGETS	15	0.217328	0.831674	0.662142	0.819576	1	231	tags=47%, list=31%, signal=67%
TAKEDA_TARGETS_OF_NUP98_HOXA9_FUSION_8D_DN	23	0.179707	0.826593	0.667606	0.82059	1	392	tags=74%, list=53%, signal=154%
PARENT_MTOR_SIGNALING_UP	19	0.194433	0.829876	0.657056	0.820633	1	436	tags=79%, list=59%, signal=189%
GO_REGULATION_OF_LIPID_METABOLIC_PROCESS	20	0.184817	0.8271	0.673106	0.821553	1	85	tags=20%, list=12%, signal=22%
GO_MUSCLE_STRUCTURE_DEVELOPMENT	40	0.148272	0.827995	0.678571	0.821911	1	87	tags=18%, list=12%, signal=19%
ONDER_CDH1_TARGETS_2_UP	31	0.158119	0.81655	0.685714	0.82208	1	64	tags=16%, list=9%, signal=17%
SCHUETZ_BREAST_CANCER_DUCTAL_INVASIVE_UP	29	0.163317	0.814378	0.678063	0.823516	1	441	tags=76%, list=60%, signal=183%
FARMER_BREAST_CANCER_APOCRINE_VS_LUMINAL	21	0.181467	0.816657	0.691489	0.823652	1	312	tags=57%, list=43%, signal=97%
WAKABAYASHI_ADIPOGENESIS_PPARG_RXRA_BOUND_8D	32	0.155362	0.818644	0.663793	0.824062	1	331	tags=56%, list=45%, signal=98%
GO_REGULATION_OF_ION_TRANSMEMBRANE_TRANSPORT	23	0.1754	0.817436	0.666667	0.824134	1	125	tags=26%, list=17%, signal=30%
GO_CELL_PROJECTION_ORGANIZATION	65	0.126688	0.810473	0.686684	0.826147	1	71	tags=14%, list=10%, signal=14%
GO_CARDIAC_CHAMBER_DEVELOPMENT	15	0.204315	0.808895	0.695915	0.826775	1	269	tags=53%, list=37%, signal=82%
GRYDER_PAX3FOXO1_ENHANCERS_IN_TADS	39	0.146911	0.811088	0.698457	0.826876	1	282	tags=49%, list=38%, signal=75%
REACTOME_DEVELOPMENTAL_BIOLOGY	51	0.132909	0.80275	0.699363	0.834324	1	596	tags=94%, list=81%, signal=466%
GO_RESPONSE_TO_LIPID	58	0.130933	0.801357	0.687824	0.834583	1	239	tags=38%, list=33%, signal=52%
JAEGER_METASTASIS_DN	24	0.170491	0.794317	0.7	0.839688	1	159	tags=29%, list=22%, signal=36%
SCHAEFFER_PROSTATE_DEVELOPMENT_6HR_DN	16	0.194904	0.794641	0.701046	0.840925	1	24	tags=13%, list=3%, signal=13%
RAO_BOUND_BY_SALL4_ISOFORM_B	18	0.18944	0.795186	0.712519	0.841859	1	340	tags=67%, list=46%, signal=121%
GO_ACTIN_FILAMENT_ORGANIZATION	21	0.172814	0.7823	0.689249	0.843423	1	539	tags=90%, list=73%, signal=331%
KIM_WT1_TARGETS_12HR_UP	15	0.201372	0.790242	0.71021	0.844	1	189	tags=40%, list=26%, signal=53%
DELYS_THYROID_CANCER_UP	25	0.163783	0.782657	0.719828	0.844593	1	154	tags=28%, list=21%, signal=34%
GO_APOPTOTIC_SIGNALING_PATHWAY	28	0.156016	0.783262	0.727901	0.845388	1	297	tags=54%, list=40%, signal=87%
GO_REGULATION_OF_CELL_DIFFERENTIATION	105	0.108699	0.785526	0.764085	0.845565	1	127	tags=19%, list=17%, signal=20%
YAGI_AML_WITH_T_8_21_TRANSLOCATION	20	0.180628	0.779082	0.728045	0.846255	1	197	tags=40%, list=27%, signal=53%
GO_BLOOD_VESSEL_MORPHOGENESIS	36	0.145905	0.786096	0.723577	0.846504	1	66	tags=14%, list=9%, signal=15%
GO_RESPONSE_TO_NITROGEN_COMPOUND	53	0.128214	0.783631	0.721204	0.846584	1	317	tags=51%, list=43%, signal=83%
GO_NEUROTRANSMITTER_TRANSPORT	15	0.198716	0.786597	0.729688	0.847531	1	171	tags=33%, list=23%, signal=43%
GO_CELL_SUBSTRATE_ADHESION	27	0.15727	0.772018	0.739568	0.854447	1	63	tags=15%, list=9%, signal=16%
GO_REPRODUCTIVE_SYSTEM_DEVELOPMENT	18	0.181049	0.762687	0.738024	0.858759	1	239	tags=44%, list=33%, signal=64%
GO_PROTEIN_CONTAINING_COMPLEX_ASSEMBLY	62	0.119624	0.761382	0.762626	0.858884	1	321	tags=52%, list=44%, signal=84%
LIM_MAMMARY_STEM_CELL_DN	25	0.162262	0.763	0.743185	0.860058	1	308	tags=52%, list=42%, signal=87%
REACTOME_HEMOSTASIS	34	0.142684	0.763025	0.7493	0.861734	1	48	tags=12%, list=7%, signal=12%
GO_RESPONSE_TO_HORMONE	42	0.131193	0.757412	0.763123	0.862588	1	234	tags=38%, list=32%, signal=53%
REACTOME_MEMBRANE_TRAFFICKING	16	0.185946	0.756026	0.728972	0.862679	1	257	tags=50%, list=35%, signal=75%
GO_SUPRAMOLECULAR_FIBER_ORGANIZATION	30	0.149791	0.7636	0.737728	0.862729	1	102	tags=20%, list=14%, signal=22%
SENGUPTA_NASOPHARYNGEAL_CARCINOMA_UP	15	0.195615	0.764443	0.754887	0.863245	1	317	tags=60%, list=43%, signal=103%
FARMER_BREAST_CANCER_APOCRINE_VS_BASAL	21	0.1697	0.753691	0.745242	0.864204	1	324	tags=57%, list=44%, signal=99%
GO_POSITIVE_REGULATION_OF_HYDROLASE_ACTIVITY	28	0.151512	0.748813	0.769006	0.865722	1	304	tags=54%, list=41%, signal=88%
ENK_UV_RESPONSE_EPIDERMIS_DN	32	0.146022	0.749983	0.739782	0.865802	1	159	tags=28%, list=22%, signal=34%
ODONNELL_TFRC_TARGETS_UP	22	0.16573	0.750352	0.744648	0.866981	1	615	tags=100%, list=84%, signal=598%
GO_ANIMAL_ORGAN_MORPHOGENESIS	63	0.116785	0.744423	0.758044	0.869864	1	131	tags=21%, list=18%, signal=23%
LOPEZ_MBD_TARGETS	33	0.141467	0.741273	0.775034	0.870455	1	330	tags=58%, list=45%, signal=100%
GO_RIBOSE_PHOSPHATE_METABOLIC_PROCESS	15	0.191128	0.739077	0.766929	0.871529	1	226	tags=47%, list=31%, signal=66%
REN_ALVEOLAR_RHABDOMYOSARCOMA_DN	22	0.165487	0.741685	0.772059	0.871619	1	440	tags=77%, list=60%, signal=187%
GO_POTASSIUM_ION_TRANSPORT	15	0.189534	0.73011	0.787926	0.873232	1	171	tags=33%, list=23%, signal=43%
GO_BEHAVIOR	29	0.143947	0.733682	0.781032	0.873575	1	117	tags=21%, list=16%, signal=24%
REACTOME_METABOLISM_OF_LIPIDS	27	0.149165	0.732204	0.78156	0.873898	1	436	tags=78%, list=59%, signal=185%
GO_CELL_DIVISION	20	0.171317	0.735658	0.786861	0.874311	1	359	tags=65%, list=49%, signal=124%
GO_RESPONSE_TO_VIRUS	15	0.186291	0.730518	0.791069	0.874355	1	165	tags=33%, list=22%, signal=42%
GO_NEGATIVE_REGULATION_OF_CELL_ACTIVATION	23	0.163337	0.734256	0.754491	0.874518	1	11	tags=9%, list=1%, signal=9%
UDAYAKUMAR_MED1_TARGETS_DN	15	0.186156	0.723534	0.771518	0.878127	1	400	tags=73%, list=54%, signal=158%
GO_I_KAPPAB_KINASE_NF_KAPPAB_SIGNALING	20	0.163154	0.724726	0.786033	0.878353	1	539	tags=90%, list=73%, signal=330%
GO_LIPID_METABOLIC_PROCESS	55	0.115601	0.713142	0.809091	0.889285	1	85	tags=15%, list=12%, signal=15%
GO_POSITIVE_REGULATION_OF_CELL_DIFFERENTIATION	55	0.114956	0.70434	0.818543	0.898251	1	127	tags=20%, list=17%, signal=22%
GO_REGULATION_OF_CYTOSKELETON_ORGANIZATION	19	0.16655	0.699483	0.822086	0.900713	1	102	tags=21%, list=14%, signal=24%
GO_REGULATION_OF_ACTIN_FILAMENT_ORGANIZATION	16	0.177564	0.700434	0.81762	0.901321	1	393	tags=69%, list=54%, signal=145%
GO_NEGATIVE_REGULATION_OF_SIGNALING	76	0.101768	0.696677	0.832524	0.902313	1	150	tags=22%, list=20%, signal=25%
GO_REGULATION_OF_CELLULAR_RESPONSE_TO_STRESS	24	0.148077	0.694939	0.813853	0.902616	1	161	tags=29%, list=22%, signal=36%
SHEDDEN_LUNG_CANCER_GOOD_SURVIVAL_A12	20	0.156731	0.691825	0.812317	0.902919	1	135	tags=25%, list=18%, signal=30%
GO_REGULATION_OF_INTRACELLULAR_SIGNAL_TRANSDUCTION	99	0.0951328	0.69289	0.83939	0.903369	1	206	tags=30%, list=28%, signal=36%
KRIEG_HYPOXIA_NOT_VIA_KDM3A	27	0.143474	0.68925	0.835655	0.904165	1	296	tags=52%, list=40%, signal=84%
DOUGLAS_BMI1_TARGETS_UP	29	0.136867	0.684295	0.849645	0.906259	1	220	tags=38%, list=30%, signal=52%
XU_GH1_AUTOCRINE_TARGETS_UP	15	0.176829	0.685165	0.832317	0.906987	1	90	tags=20%, list=12%, signal=22%
KAAB_HEART_ATRIUM_VS_VENTRICLE_DN	17	0.161943	0.678124	0.826748	0.909896	1	323	tags=59%, list=44%, signal=103%
GO_NEGATIVE_REGULATION_OF_RNA_BIOSYNTHETIC_PROCESS	34	0.129266	0.67816	0.840621	0.911554	1	30	tags=9%, list=4%, signal=9%
IWANAGA_CARCINOGENESIS_BY_KRAS_PTEN_DN	15	0.174666	0.674505	0.853659	0.912118	1	87	tags=20%, list=12%, signal=22%
GO_EPITHELIUM_DEVELOPMENT	61	0.104333	0.667586	0.859137	0.917887	1	64	tags=11%, list=9%, signal=12%
GO_REGULATION_OF_CELLULAR_COMPONENT_MOVEMENT	52	0.108443	0.660693	0.832487	0.921771	1	62	tags=12%, list=8%, signal=12%
GO_REGULATION_OF_GTPASE_ACTIVITY	20	0.150764	0.662128	0.841874	0.921952	1	267	tags=45%, list=36%, signal=69%
GO_SYNAPTIC_SIGNALING	36	0.117295	0.629519	0.886003	0.946173	1	561	tags=89%, list=76%, signal=359%
CREIGHTON_ENDOCRINE_THERAPY_RESISTANCE_2	21	0.143387	0.6346	0.883481	0.946578	1	90	tags=19%, list=12%, signal=21%
BRUINS_UVC_RESPONSE_VIA_TP53_GROUP_A	57	0.100863	0.63258	0.88342	0.946819	1	71	tags=12%, list=10%, signal=13%
CHEN_METABOLIC_SYNDROM_NETWORK	70	0.0939743	0.630589	0.880155	0.946932	1	299	tags=46%, list=41%, signal=70%
GO_CELLULAR_LIPID_METABOLIC_PROCESS	41	0.110299	0.624598	0.891185	0.948974	1	85	tags=15%, list=12%, signal=16%
GO_NEGATIVE_REGULATION_OF_NUCLEOBASE_CONTAINING_COMPOUND_METABOLIC_PROCESS	37	0.11559	0.622279	0.890756	0.949245	1	30	tags=8%, list=4%, signal=8%
MIKKELSEN_MCV6_LCP_WITH_H3K4ME3	15	0.158942	0.620253	0.903417	0.949404	1	109	tags=20%, list=15%, signal=23%
ONKEN_UVEAL_MELANOMA_UP	27	0.126156	0.610647	0.906425	0.956204	1	312	tags=52%, list=43%, signal=87%
GO_ORGANELLE_ASSEMBLY	21	0.133522	0.598877	0.917044	0.964489	1	527	tags=86%, list=72%, signal=295%
REACTOME_SIGNALING_BY_RECEPTOR_TYROSINE_KINASES	25	0.125788	0.594564	0.93892	0.966127	1	62	tags=12%, list=8%, signal=13%
MARTORIATI_MDM4_TARGETS_FETAL_LIVER_DN	15	0.14795	0.586163	0.922591	0.971008	1	508	tags=87%, list=69%, signal=276%
GO_NEGATIVE_REGULATION_OF_BIOSYNTHETIC_PROCESS	40	0.104998	0.583766	0.91516	0.971148	1	30	tags=8%, list=4%, signal=7%
PEREZ_TP63_TARGETS	25	0.117719	0.558593	0.948034	0.971688	1	58	tags=12%, list=8%, signal=13%
BYSTRYKH_HEMATOPOIESIS_STEM_CELL_QTL_TRANS	38	0.100992	0.560132	0.943836	0.972429	1	112	tags=18%, list=15%, signal=21%
GO_SENSORY_ORGAN_DEVELOPMENT	27	0.113305	0.561219	0.945946	0.973416	1	159	tags=26%, list=22%, signal=32%
GO_REGULATION_OF_PROTEIN_CONTAINING_COMPLEX_ASSEMBLY	20	0.125234	0.546012	0.923836	0.974278	1	393	tags=65%, list=54%, signal=136%
SENGUPTA_NASOPHARYNGEAL_CARCINOMA_WITH_LMP1_DN	15	0.139879	0.547606	0.933948	0.975039	1	112	tags=20%, list=15%, signal=23%
MARSON_BOUND_BY_FOXP3_UNSTIMULATED	62	0.0887323	0.561323	0.941327	0.975084	1	467	tags=73%, list=64%, signal=183%
FOSTER_TOLERANT_MACROPHAGE_DN	22	0.123538	0.550074	0.939079	0.975293	1	71	tags=14%, list=10%, signal=15%
GO_NEGATIVE_REGULATION_OF_CELL_ADHESION	19	0.126906	0.540758	0.962121	0.975638	1	353	tags=58%, list=48%, signal=109%
GO_PROTEIN_DEPHOSPHORYLATION	16	0.137916	0.562992	0.942636	0.975663	1	483	tags=81%, list=66%, signal=232%
DUTERTRE_ESTRADIOL_RESPONSE_24HR_DN	42	0.1005	0.565474	0.944223	0.975761	1	533	tags=83%, list=73%, signal=287%
GO_SKELETAL_SYSTEM_DEVELOPMENT	24	0.123851	0.568746	0.94186	0.977055	1	154	tags=25%, list=21%, signal=31%
OSWALD_HEMATOPOIETIC_STEM_CELL_IN_COLLAGEN_GEL_DN	15	0.146677	0.566051	0.946401	0.977124	1	55	tags=13%, list=7%, signal=14%
GO_CARBOHYDRATE_METABOLIC_PROCESS	24	0.113733	0.534763	0.953148	0.977238	1	212	tags=33%, list=29%, signal=45%
GO_REGULATION_OF_SMALL_GTPASE_MEDIATED_SIGNAL_TRANSDUCTION	20	0.130041	0.568848	0.939079	0.978742	1	119	tags=20%, list=16%, signal=23%
MANALO_HYPOXIA_UP	19	0.12925	0.570645	0.947761	0.979176	1	599	tags=95%, list=82%, signal=502%
GO_NEGATIVE_REGULATION_OF_RESPONSE_TO_STIMULUS	97	0.0686503	0.495184	0.967626	0.985521	1	62	tags=9%, list=8%, signal=9%
GO_REGULATION_OF_METAL_ION_TRANSPORT	16	0.125274	0.496113	0.966817	0.986889	1	530	tags=88%, list=72%, signal=308%
CHYLA_CBFA2T3_TARGETS_UP	24	0.105916	0.49908	0.97274	0.987364	1	360	tags=58%, list=49%, signal=111%
TONKS_TARGETS_OF_RUNX1_RUNX1T1_FUSION_HSC_DN	21	0.114435	0.511181	0.968935	0.987379	1	341	tags=57%, list=46%, signal=104%
GOBERT_OLIGODENDROCYTE_DIFFERENTIATION_DN	60	0.0750081	0.47992	0.974868	0.987596	1	356	tags=53%, list=49%, signal=95%
GO_CYTOKINE_SECRETION	21	0.111245	0.501104	0.985272	0.98827	1	80	tags=14%, list=11%, signal=16%
GO_PEPTIDE_SECRETION	39	0.0884005	0.48246	0.969274	0.988457	1	80	tags=13%, list=11%, signal=14%
ZHOU_INFLAMMATORY_RESPONSE_LPS_UP	24	0.10621	0.501677	0.985251	0.989782	1	165	tags=25%, list=22%, signal=31%
KIM_ALL_DISORDERS_CALB1_CORR_UP	29	0.0882486	0.442653	0.991279	0.995717	1	116	tags=17%, list=16%, signal=20%
KIM_BIPOLAR_DISORDER_OLIGODENDROCYTE_DENSITY_CORR_UP	28	0.0834734	0.417055	0.997076	0.996554	1	326	tags=50%, list=44%, signal=87%
PHONG_TNF_RESPONSE_NOT_VIA_P38	19	0.0970026	0.421742	0.997019	0.997606	1	173	tags=26%, list=24%, signal=34%
VERHAAK_AML_WITH_NPM1_MUTATED_DN	31	0.0742085	0.38413	1	0.997848	1	654	tags=97%, list=89%, signal=850%

## Sheet: downregulated
NAME	SIZE	ES	NES	NOM p-val	FDR q-val	FWER p-val	RANK AT MAX	LEADING EDGE
GO_T_CELL_DIFFERENTIATION	43	-0.50191	-3.71753	0	0	0	248	tags=81%, list=34%, signal=116%
GO_T_CELL_ACTIVATION	63	-0.423584	-3.51131	0	0	0	248	tags=73%, list=34%, signal=101%
GO_LYMPHOCYTE_ACTIVATION	80	-0.380069	-3.4712	0	0	0	261	tags=70%, list=36%, signal=97%
GO_ADAPTIVE_IMMUNE_RESPONSE	58	-0.42098	-3.45231	0	0	0	327	tags=86%, list=45%, signal=143%
LEE_DIFFERENTIATING_T_LYMPHOCYTE	24	-0.556808	-3.07602	0	0	0	207	tags=79%, list=28%, signal=107%
GO_POSITIVE_REGULATION_OF_LEUKOCYTE_CELL_CELL_ADHESION	37	-0.445444	-3.07491	0	0	0	248	tags=76%, list=34%, signal=109%
SMID_BREAST_CANCER_NORMAL_LIKE_UP	66	-0.36207	-3.01591	0	0	0	218	tags=64%, list=30%, signal=82%
GO_G_PROTEIN_COUPLED_RECEPTOR_SIGNALING_PATHWAY	59	-0.355611	-2.9469	0	0.000133848	0.001	203	tags=59%, list=28%, signal=75%
GO_LYMPHOCYTE_DIFFERENTIATION	51	-0.388251	-2.96637	0	0.000150579	0.001	248	tags=71%, list=34%, signal=99%
MATSUDA_NATURAL_KILLER_DIFFERENTIATION	39	-0.404115	-2.87303	0	0.000241864	0.002	272	tags=74%, list=37%, signal=112%
KUMAR_TARGETS_OF_MLL_AF9_FUSION	53	-0.34377	-2.74694	0	0.00027461	0.003	218	tags=60%, list=30%, signal=80%
GO_REGULATION_OF_T_CELL_ACTIVATION	46	-0.372639	-2.80121	0	0.000297494	0.003	248	tags=70%, list=34%, signal=98%
GO_ALPHA_BETA_T_CELL_ACTIVATION	25	-0.506967	-2.81218	0	0.000324539	0.003	308	tags=92%, list=42%, signal=153%
GO_REGULATION_OF_LYMPHOCYTE_ACTIVATION	56	-0.336718	-2.71602	0	0.000345221	0.004	248	tags=66%, list=34%, signal=92%
DEURIG_T_CELL_PROLYMPHOCYTIC_LEUKEMIA_DN	35	-0.39928	-2.59238	0	0.00072565	0.012	124	tags=51%, list=17%, signal=59%
HALLMARK_ALLOGRAFT_REJECTION	27	-0.428502	-2.59243	0	0.000763842	0.012	103	tags=52%, list=14%, signal=58%
GO_ALPHA_BETA_T_CELL_DIFFERENTIATION	21	-0.489701	-2.62236	0	0.000804875	0.01	248	tags=81%, list=34%, signal=119%
GO_POSITIVE_REGULATION_OF_CELL_CELL_ADHESION	40	-0.368595	-2.60215	0	0.000806278	0.012	248	tags=70%, list=34%, signal=100%
MIKKELSEN_NPC_HCP_WITH_H3K27ME3	19	-0.509605	-2.60431	0	0.000853706	0.012	275	tags=89%, list=37%, signal=139%
ZHENG_BOUND_BY_FOXP3	52	-0.3229	-2.60534	0	0.000907063	0.012	352	tags=81%, list=48%, signal=144%
GO_POSITIVE_REGULATION_OF_CELL_ACTIVATION	46	-0.348605	-2.55812	0	0.000963872	0.017	248	tags=70%, list=34%, signal=98%
REACTOME_G_ALPHA_I_SIGNALLING_EVENTS	32	-0.395045	-2.53159	0	0.00124401	0.024	198	tags=63%, list=27%, signal=82%
VILIMAS_NOTCH1_TARGETS_UP	20	-0.501964	-2.53363	0	0.00124559	0.023	233	tags=80%, list=32%, signal=114%
GO_LEUKOCYTE_DIFFERENTIATION	60	-0.307982	-2.51407	0	0.00128674	0.027	248	tags=63%, list=34%, signal=88%
GO_REGULATION_OF_T_CELL_DIFFERENTIATION	23	-0.45074	-2.51592	0	0.00134035	0.027	248	tags=78%, list=34%, signal=114%
REACTOME_SIGNALING_BY_GPCR	51	-0.319826	-2.45543	0	0.00220942	0.046	211	tags=57%, list=29%, signal=74%
GO_ANTIGEN_RECEPTOR_MEDIATED_SIGNALING_PATHWAY	32	-0.37187	-2.43072	0	0.00281649	0.062	304	tags=78%, list=41%, signal=128%
GO_POSITIVE_REGULATION_OF_CELL_ADHESION	50	-0.312419	-2.40383	0	0.00311267	0.073	233	tags=62%, list=32%, signal=85%
GO_LYMPHOCYTE_MEDIATED_IMMUNITY	31	-0.387866	-2.40544	0	0.00318097	0.072	309	tags=84%, list=42%, signal=139%
REACTOME_CLASS_A_1_RHODOPSIN_LIKE_RECEPTORS	25	-0.405085	-2.28521	0	0.00684049	0.156	196	tags=68%, list=27%, signal=90%
REACTOME_GPCR_LIGAND_BINDING	28	-0.383333	-2.25902	0	0.00777312	0.18	196	tags=64%, list=27%, signal=84%
GO_CALCIUM_MEDIATED_SIGNALING	32	-0.345003	-2.24193	0.00380228	0.00836173	0.201	218	tags=63%, list=30%, signal=85%
GO_IMMUNE_RESPONSE_REGULATING_CELL_SURFACE_RECEPTOR_SIGNALING_PATHWAY	38	-0.337151	-2.24404	0	0.00848137	0.199	304	tags=74%, list=41%, signal=119%
GO_ADAPTIVE_IMMUNE_RESPONSE_BASED_ON_SOMATIC_RECOMBINATION_OF_IMMUNE_RECEPTORS_BUILT_FROM_IMMUNOGLOBULIN_SUPERFAMILY_DOMAINS	27	-0.382525	-2.21202	0	0.00926321	0.249	309	tags=85%, list=42%, signal=142%
GO_B_CELL_ACTIVATION	25	-0.382609	-2.22022	0	0.00931584	0.233	283	tags=76%, list=39%, signal=119%
GO_INTERFERON_GAMMA_PRODUCTION	25	-0.379806	-2.2147	0	0.00932178	0.246	199	tags=64%, list=27%, signal=85%
GO_CELL_CHEMOTAXIS	30	-0.378951	-2.22479	0	0.00938085	0.228	199	tags=63%, list=27%, signal=83%
REACTOME_IMMUNOREGULATORY_INTERACTIONS_BETWEEN_A_LYMPHOID_AND_A_NON_LYMPHOID_CELL	20	-0.421692	-2.20252	0	0.00957579	0.267	160	tags=65%, list=22%, signal=81%
GO_LEUKOCYTE_CELL_CELL_ADHESION	46	-0.295296	-2.21505	0	0.00958072	0.246	233	tags=61%, list=32%, signal=84%
JAATINEN_HEMATOPOIETIC_STEM_CELL_DN	50	-0.285482	-2.20397	0	0.00960519	0.262	158	tags=48%, list=22%, signal=57%
GO_PRODUCTION_OF_MOLECULAR_MEDIATOR_OF_IMMUNE_RESPONSE	20	-0.419514	-2.17589	0.00600601	0.0111796	0.317	309	tags=85%, list=42%, signal=143%
GO_REGULATION_OF_CELL_ADHESION	65	-0.258222	-2.14385	0	0.0135689	0.377	223	tags=55%, list=30%, signal=73%
GO_CD4_POSITIVE_ALPHA_BETA_T_CELL_ACTIVATION	16	-0.445993	-2.08123	0	0.0198424	0.518	308	tags=88%, list=42%, signal=147%
GO_REGULATION_OF_IMMUNE_SYSTEM_PROCESS	137	-0.192346	-2.08215	0	0.020164	0.514	199	tags=44%, list=27%, signal=49%
GO_REGULATION_OF_CYTOSOLIC_CALCIUM_ION_CONCENTRATION	39	-0.286351	-2.06567	0.004	0.0213642	0.551	326	tags=74%, list=44%, signal=127%
BENPORATH_SUZ12_TARGETS	64	-0.236856	-2.0515	0	0.022311	0.586	146	tags=38%, list=20%, signal=43%
GO_DIVALENT_INORGANIC_CATION_HOMEOSTASIS	46	-0.273251	-2.05324	0.00434783	0.0225391	0.581	224	tags=57%, list=31%, signal=76%
GO_TRANSMEMBRANE_RECEPTOR_PROTEIN_TYROSINE_KINASE_SIGNALING_PATHWAY	37	-0.290997	-2.0028	0	0.0266991	0.693	198	tags=54%, list=27%, signal=70%
GO_LYMPHOCYTE_ACTIVATION_INVOLVED_IN_IMMUNE_RESPONSE	20	-0.392876	-2.00298	0.00666667	0.0271987	0.693	309	tags=85%, list=42%, signal=143%
GO_T_CELL_RECEPTOR_SIGNALING_PATHWAY	28	-0.337972	-2.01159	0.00651466	0.0274444	0.671	304	tags=75%, list=41%, signal=123%
GO_ACTIVATION_OF_PROTEIN_KINASE_ACTIVITY	16	-0.429885	-2.00382	0.00887574	0.0276449	0.692	181	tags=63%, list=25%, signal=81%
LI_INDUCED_T_TO_NATURAL_KILLER_UP	22	-0.373849	-2.0043	0	0.0281852	0.692	204	tags=64%, list=28%, signal=85%
GO_REGULATION_OF_CELL_CELL_ADHESION	50	-0.269675	-1.98223	0.00442478	0.0300057	0.733	233	tags=58%, list=32%, signal=79%
GO_REGULATION_OF_CELL_ACTIVATION	70	-0.222287	-1.96305	0.00487805	0.0332657	0.786	248	tags=56%, list=34%, signal=76%
GO_REGULATION_OF_LYMPHOCYTE_DIFFERENTIATION	28	-0.328648	-1.93972	0	0.0376105	0.833	248	tags=68%, list=34%, signal=99%
GO_POSITIVE_REGULATION_OF_LEUKOCYTE_DIFFERENTIATION	18	-0.395119	-1.92653	0.00925926	0.0402036	0.851	248	tags=72%, list=34%, signal=106%
GO_PEPTIDYL_TYROSINE_MODIFICATION	23	-0.348477	-1.89891	0.00625	0.0463355	0.89	248	tags=65%, list=34%, signal=95%
GO_REGULATION_OF_LYMPHOCYTE_MEDIATED_IMMUNITY	21	-0.355597	-1.8851	0.0129032	0.0491516	0.905	309	tags=81%, list=42%, signal=136%
GO_POSITIVE_REGULATION_OF_LEUKOCYTE_PROLIFERATION	18	-0.376631	-1.8751	0.00882353	0.0512201	0.914	304	tags=78%, list=41%, signal=130%
BENPORATH_PRC2_TARGETS	39	-0.26419	-1.8497	0.00724638	0.0583513	0.948	159	tags=44%, list=22%, signal=53%
GO_REGULATION_OF_TRANSFERASE_ACTIVITY	39	-0.269581	-1.8371	0.0149813	0.0609105	0.958	207	tags=51%, list=28%, signal=68%
GO_REGULATION_OF_LEUKOCYTE_DIFFERENTIATION	35	-0.277475	-1.83805	0.0111111	0.0613892	0.955	248	tags=63%, list=34%, signal=90%
POOLA_INVASIVE_BREAST_CANCER_UP	32	-0.285881	-1.83108	0.00322581	0.0623905	0.963	150	tags=47%, list=20%, signal=56%
GO_SECOND_MESSENGER_MEDIATED_SIGNALING	46	-0.246189	-1.81871	0.0161943	0.0656079	0.97	218	tags=52%, list=30%, signal=70%
GO_POSITIVE_REGULATION_OF_TRANSFERASE_ACTIVITY	31	-0.286416	-1.79936	0.0101695	0.0714797	0.987	198	tags=52%, list=27%, signal=68%
WALLACE_PROSTATE_CANCER_RACE_UP	40	-0.255276	-1.78567	0.00833333	0.0761347	0.991	131	tags=43%, list=18%, signal=49%
BENPORATH_EED_TARGETS	59	-0.226447	-1.78144	0.0168776	0.0769145	0.991	186	tags=44%, list=25%, signal=54%
KASLER_HDAC7_TARGETS_1_UP	15	-0.39442	-1.77678	0.0237389	0.0779987	0.992	345	tags=87%, list=47%, signal=160%
REACTOME_INTRACELLULAR_SIGNALING_BY_SECOND_MESSENGERS	16	-0.376045	-1.77002	0.0132626	0.080045	0.994	465	tags=100%, list=63%, signal=267%
GO_LEUKOCYTE_PROLIFERATION	34	-0.265798	-1.75967	0.0204778	0.0831483	0.995	308	tags=71%, list=42%, signal=116%
GO_CELL_CELL_ADHESION	65	-0.205757	-1.75015	0.00483092	0.0844594	0.997	252	tags=55%, list=34%, signal=77%
GO_TAXIS	46	-0.234766	-1.75229	0.0163934	0.084818	0.996	199	tags=50%, list=27%, signal=64%
BOYLAN_MULTIPLE_MYELOMA_C_D_DN	40	-0.252557	-1.73766	0.0163265	0.0887009	0.998	165	tags=50%, list=22%, signal=61%
LI_INDUCED_T_TO_NATURAL_KILLER_DN	21	-0.339068	-1.73026	0.018018	0.0909584	0.998	213	tags=62%, list=29%, signal=85%
GO_BIOLOGICAL_ADHESION	108	-0.173625	-1.71899	0.00653595	0.0934352	0.998	233	tags=48%, list=32%, signal=60%
GO_EPITHELIAL_TUBE_MORPHOGENESIS	17	-0.365688	-1.72149	0.00934579	0.0935527	0.998	205	tags=59%, list=28%, signal=80%
MIYAGAWA_TARGETS_OF_EWSR1_ETS_FUSIONS_DN	18	-0.357404	-1.71157	0.0289389	0.0961276	0.999	148	tags=50%, list=20%, signal=61%
GO_POSITIVE_REGULATION_OF_KINASE_ACTIVITY	30	-0.274611	-1.70258	0.0236487	0.0968024	1	196	tags=50%, list=27%, signal=65%
GO_POSITIVE_REGULATION_OF_LYMPHOCYTE_MEDIATED_IMMUNITY	17	-0.365409	-1.70511	0.0260116	0.0968387	0.999	199	tags=65%, list=27%, signal=87%
SENESE_HDAC1_TARGETS_DN	15	-0.373263	-1.70614	0.038806	0.0976501	0.999	66	tags=40%, list=9%, signal=43%
REACTOME_ADAPTIVE_IMMUNE_SYSTEM	52	-0.219178	-1.68859	0.028169	0.102513	1	283	tags=60%, list=39%, signal=90%
REACTOME_PEPTIDE_LIGAND_BINDING_RECEPTORS	16	-0.374885	-1.68566	0.0293255	0.102821	1	196	tags=69%, list=27%, signal=92%
GO_CELL_MOTILITY	101	-0.170337	-1.68025	0.0451977	0.104409	1	199	tags=42%, list=27%, signal=49%
LINDGREN_BLADDER_CANCER_CLUSTER_2B	29	-0.283448	-1.67647	0.0433333	0.105164	1	337	tags=76%, list=46%, signal=135%
GO_ENZYME_LINKED_RECEPTOR_PROTEIN_SIGNALING_PATHWAY	52	-0.209841	-1.66949	0.0212766	0.107723	1	198	tags=48%, list=27%, signal=61%
GO_POSITIVE_REGULATION_OF_LYMPHOCYTE_DIFFERENTIATION	16	-0.358018	-1.66207	0.0197183	0.110246	1	248	tags=69%, list=34%, signal=102%
BENPORATH_ES_WITH_H3K27ME3	62	-0.201296	-1.65907	0.0186916	0.110509	1	162	tags=39%, list=22%, signal=45%
GO_REGULATION_OF_LEUKOCYTE_PROLIFERATION	26	-0.290045	-1.6504	0.0130719	0.111506	1	241	tags=62%, list=33%, signal=88%
GO_REGULATION_OF_IMMUNE_RESPONSE	88	-0.170032	-1.65497	0.0251572	0.111516	1	199	tags=43%, list=27%, signal=52%
GO_REGULATION_OF_ADAPTIVE_IMMUNE_RESPONSE	17	-0.345902	-1.65162	0.0383387	0.112029	1	309	tags=82%, list=42%, signal=139%
GO_REGULATION_OF_KINASE_ACTIVITY	37	-0.243889	-1.63295	0.0271186	0.119945	1	207	tags=49%, list=28%, signal=64%
GO_POSITIVE_REGULATION_OF_T_CELL_PROLIFERATION	16	-0.348347	-1.6228	0.0438356	0.1246	1	304	tags=75%, list=41%, signal=125%
MARTENS_TRETINOIN_RESPONSE_UP	31	-0.25534	-1.6093	0.0299003	0.131105	1	165	tags=48%, list=22%, signal=60%
GO_CYTOKINE_MEDIATED_SIGNALING_PATHWAY	62	-0.19424	-1.60297	0.0311111	0.132203	1	161	tags=37%, list=22%, signal=44%
GO_REGULATION_OF_MAPK_CASCADE	42	-0.218336	-1.60357	0.0526316	0.133243	1	196	tags=48%, list=27%, signal=61%
GO_REGULATION_OF_PRODUCTION_OF_MOLECULAR_MEDIATOR_OF_IMMUNE_RESPONSE	15	-0.363477	-1.59799	0.0494506	0.133857	1	309	tags=80%, list=42%, signal=135%
GO_REGULATION_OF_HEMOPOIESIS	47	-0.213271	-1.58956	0.0393013	0.136672	1	248	tags=55%, list=34%, signal=78%
GO_CYTOSOLIC_CALCIUM_ION_TRANSPORT	16	-0.352384	-1.59009	0.05	0.137727	1	326	tags=81%, list=44%, signal=143%
GAVIN_FOXP3_TARGETS_CLUSTER_P3	18	-0.320356	-1.57792	0.0581395	0.143202	1	282	tags=72%, list=38%, signal=114%
GO_LEUKOCYTE_CHEMOTAXIS	19	-0.309114	-1.56631	0.0542857	0.149424	1	226	tags=63%, list=31%, signal=89%
GO_HEART_MORPHOGENESIS	17	-0.310203	-1.53653	0.0641026	0.168555	1	205	tags=59%, list=28%, signal=80%
GO_LEUKOCYTE_MIGRATION	40	-0.222597	-1.53771	0.0658915	0.169231	1	226	tags=52%, list=31%, signal=72%
GO_CELL_ACTIVATION	123	-0.147799	-1.53321	0.0151515	0.169603	1	261	tags=50%, list=36%, signal=64%
CHEMNITZ_RESPONSE_TO_PROSTAGLANDIN_E2_DN	28	-0.253672	-1.5286	0.0519031	0.169856	1	310	tags=68%, list=42%, signal=113%
MIKKELSEN_MEF_HCP_WITH_H3K27ME3	26	-0.26945	-1.53009	0.0512048	0.170256	1	265	tags=65%, list=36%, signal=99%
GO_IMMUNE_SYSTEM_DEVELOPMENT	99	-0.157816	-1.52443	0.0289017	0.171669	1	241	tags=48%, list=33%, signal=62%
GO_IMMUNE_RESPONSE_REGULATING_SIGNALING_PATHWAY	50	-0.196451	-1.5188	0.073913	0.17453	1	304	tags=62%, list=41%, signal=99%
GO_POSITIVE_REGULATION_OF_LEUKOCYTE_MEDIATED_IMMUNITY	18	-0.303018	-1.51105	0.0567164	0.179339	1	199	tags=61%, list=27%, signal=82%
GO_POSITIVE_REGULATION_OF_IMMUNE_SYSTEM_PROCESS	108	-0.154147	-1.50705	0.0127389	0.18122	1	199	tags=42%, list=27%, signal=49%
GO_LOCOMOTION	110	-0.149552	-1.50141	0.00606061	0.184119	1	199	tags=40%, list=27%, signal=47%
ROZANOV_MMP14_TARGETS_UP	21	-0.282063	-1.49586	0.0676923	0.18721	1	270	tags=67%, list=37%, signal=102%
SMID_BREAST_CANCER_LUMINAL_B_DN	69	-0.169167	-1.4882	0.0505051	0.192754	1	131	tags=33%, list=18%, signal=37%
GO_REGULATION_OF_LEUKOCYTE_MEDIATED_IMMUNITY	24	-0.260278	-1.48003	0.0892857	0.193066	1	199	tags=54%, list=27%, signal=72%
CHIANG_LIVER_CANCER_SUBCLASS_CTNNB1_DN	23	-0.266238	-1.48513	0.0648148	0.193622	1	136	tags=43%, list=19%, signal=52%
DURAND_STROMA_S_UP	19	-0.294629	-1.48083	0.0670732	0.194127	1	41	tags=32%, list=6%, signal=33%
CAIRO_HEPATOBLASTOMA_CLASSES_DN	20	-0.287554	-1.48165	0.0835735	0.195087	1	333	tags=75%, list=45%, signal=134%
BOSCO_TH1_CYTOTOXIC_MODULE	17	-0.307609	-1.46736	0.0967742	0.202557	1	198	tags=59%, list=27%, signal=79%
GO_ESTABLISHMENT_OF_LOCALIZATION_IN_CELL	27	-0.251737	-1.44306	0.0902778	0.223397	1	326	tags=70%, list=44%, signal=122%
GO_REGULATION_OF_PROTEIN_SERINE_THREONINE_KINASE_ACTIVITY	21	-0.264415	-1.42192	0.115152	0.24319	1	184	tags=48%, list=25%, signal=62%
GO_SIGNAL_TRANSDUCTION_BY_PROTEIN_PHOSPHORYLATION	53	-0.184844	-1.41447	0.101266	0.246766	1	196	tags=43%, list=27%, signal=55%
GRYDER_PAX3FOXO1_ENHANCERS_KO_DOWN	20	-0.281513	-1.41591	0.104938	0.24748	1	534	tags=100%, list=73%, signal=357%
HADDAD_B_LYMPHOCYTE_PROGENITOR	22	-0.259458	-1.40885	0.0900621	0.250494	1	194	tags=50%, list=26%, signal=66%
GOZGIT_ESR1_TARGETS_DN	47	-0.185581	-1.38945	0.1	0.271238	1	230	tags=49%, list=31%, signal=67%
GO_POSITIVE_REGULATION_OF_CYTOKINE_PRODUCTION	36	-0.211645	-1.38724	0.1	0.27147	1	309	tags=69%, list=42%, signal=114%
GO_POSITIVE_REGULATION_OF_INTRACELLULAR_SIGNAL_TRANSDUCTION	51	-0.182195	-1.37317	0.100418	0.277221	1	180	tags=41%, list=25%, signal=51%
PUJANA_BRCA2_PCC_NETWORK	24	-0.24203	-1.37377	0.110778	0.278708	1	228	tags=54%, list=31%, signal=76%
GO_REGULATION_OF_PROTEIN_MODIFICATION_PROCESS	79	-0.145354	-1.37387	0.0842105	0.280839	1	184	tags=38%, list=25%, signal=45%
GO_POSITIVE_REGULATION_OF_TRANSCRIPTION_BY_RNA_POLYMERASE_II	44	-0.188425	-1.37494	0.112554	0.281788	1	159	tags=39%, list=22%, signal=46%
REACTOME_NEURONAL_SYSTEM	21	-0.270941	-1.37587	0.138514	0.282905	1	275	tags=67%, list=37%, signal=104%
WANG_MLL_TARGETS	21	-0.259594	-1.36299	0.153846	0.284617	1	159	tags=43%, list=22%, signal=53%
GO_POSITIVE_REGULATION_OF_MAPK_CASCADE	27	-0.23012	-1.36431	0.148276	0.285286	1	196	tags=48%, list=27%, signal=63%
GO_POSITIVE_REGULATION_OF_IMMUNE_EFFECTOR_PROCESS	24	-0.246657	-1.35445	0.124567	0.292728	1	327	tags=75%, list=45%, signal=131%
GO_POSITIVE_REGULATION_OF_PHOSPHORUS_METABOLIC_PROCESS	59	-0.164816	-1.35171	0.122727	0.293877	1	181	tags=39%, list=25%, signal=48%
HALLMARK_IL2_STAT5_SIGNALING	22	-0.251298	-1.32849	0.138329	0.322271	1	300	tags=68%, list=41%, signal=112%
HATADA_METHYLATED_IN_LUNG_CANCER_UP	25	-0.229649	-1.32142	0.140065	0.326605	1	165	tags=44%, list=22%, signal=55%
YOSHIMURA_MAPK8_TARGETS_UP	59	-0.165409	-1.32273	0.147619	0.327322	1	97	tags=25%, list=13%, signal=27%
HAMAI_APOPTOSIS_VIA_TRAIL_UP	20	-0.257703	-1.31801	0.159091	0.328628	1	551	tags=100%, list=75%, signal=390%
GO_REGULATION_OF_PHOSPHORUS_METABOLIC_PROCESS	81	-0.145203	-1.30973	0.146893	0.337699	1	184	tags=37%, list=25%, signal=44%
CHARAFE_BREAST_CANCER_LUMINAL_VS_BASAL_UP	17	-0.270343	-1.30774	0.16092	0.337705	1	159	tags=47%, list=22%, signal=59%
MEISSNER_NPC_HCP_WITH_H3K4ME2_AND_H3K27ME3	18	-0.268249	-1.29802	0.158046	0.348718	1	269	tags=67%, list=37%, signal=103%
OSMAN_BLADDER_CANCER_DN	21	-0.247546	-1.29279	0.1571	0.353473	1	264	tags=62%, list=36%, signal=94%
GO_POSITIVE_REGULATION_OF_HEMOPOIESIS	25	-0.222198	-1.2852	0.165541	0.359624	1	248	tags=56%, list=34%, signal=82%
GO_ORGANIC_HYDROXY_COMPOUND_METABOLIC_PROCESS	16	-0.276293	-1.27751	0.159609	0.36057	1	295	tags=69%, list=40%, signal=112%
HOLLERN_EMT_BREAST_TUMOR_DN	15	-0.282691	-1.2857	0.155313	0.36149	1	297	tags=73%, list=40%, signal=121%
GO_POSITIVE_REGULATION_OF_CELL_POPULATION_PROLIFERATION	53	-0.163262	-1.27826	0.165094	0.361975	1	248	tags=51%, list=34%, signal=71%
GO_CELL_CELL_SIGNALING_BY_WNT	20	-0.251351	-1.28073	0.171779	0.363432	1	485	tags=95%, list=66%, signal=272%
GO_METAL_ION_HOMEOSTASIS	58	-0.159087	-1.2788	0.15102	0.363738	1	224	tags=47%, list=31%, signal=62%
GO_CELLULAR_AMIDE_METABOLIC_PROCESS	30	-0.209622	-1.27019	0.171233	0.368551	1	19	tags=17%, list=3%, signal=16%
GO_PROTEIN_PHOSPHORYLATION	101	-0.128426	-1.26021	0.160494	0.380223	1	198	tags=38%, list=27%, signal=44%
GO_REGULATION_OF_PHOSPHORYLATION	72	-0.141912	-1.23192	0.226316	0.406853	1	184	tags=38%, list=25%, signal=45%
GO_POSITIVE_REGULATION_OF_PROTEIN_MODIFICATION_PROCESS	58	-0.146568	-1.23349	0.166667	0.406977	1	181	tags=38%, list=25%, signal=46%
BENPORATH_ES_1	19	-0.248426	-1.23374	0.201893	0.409216	1	165	tags=47%, list=22%, signal=60%
GO_NEGATIVE_REGULATION_OF_PHOSPHORUS_METABOLIC_PROCESS	27	-0.205092	-1.22841	0.21875	0.409718	1	590	tags=100%, list=80%, signal=491%
WANG_SMARCE1_TARGETS_UP	23	-0.228683	-1.23862	0.199367	0.409944	1	184	tags=48%, list=25%, signal=62%
GO_OSSIFICATION	18	-0.252603	-1.23469	0.208469	0.41037	1	142	tags=44%, list=19%, signal=54%
GO_POSITIVE_REGULATION_OF_CELLULAR_BIOSYNTHETIC_PROCESS	76	-0.13995	-1.23578	0.19898	0.411565	1	241	tags=46%, list=33%, signal=61%
IVANOVA_HEMATOPOIESIS_STEM_CELL_AND_PROGENITOR	28	-0.199237	-1.2187	0.201342	0.421923	1	123	tags=32%, list=17%, signal=37%
ACEVEDO_LIVER_TUMOR_VS_NORMAL_ADJACENT_TISSUE_DN	17	-0.249254	-1.19842	0.234957	0.452379	1	136	tags=41%, list=19%, signal=49%
GO_DIVALENT_INORGANIC_CATION_TRANSPORT	29	-0.197	-1.19283	0.235294	0.458573	1	327	tags=69%, list=45%, signal=119%
MARSON_BOUND_BY_FOXP3_STIMULATED	45	-0.156689	-1.18294	0.233202	0.472847	1	324	tags=60%, list=44%, signal=101%
GO_CYTOKINE_PRODUCTION	64	-0.14144	-1.181	0.232558	0.473105	1	309	tags=59%, list=42%, signal=94%
GO_REGULATION_OF_GROWTH	32	-0.190893	-1.17709	0.259649	0.476641	1	198	tags=44%, list=27%, signal=57%
PUJANA_ATM_PCC_NETWORK	48	-0.162682	-1.17458	0.248908	0.477992	1	145	tags=33%, list=20%, signal=39%
GO_POSITIVE_REGULATION_OF_CATALYTIC_ACTIVITY	60	-0.13701	-1.172	0.25	0.479845	1	198	tags=38%, list=27%, signal=48%
MILI_PSEUDOPODIA_HAPTOTAXIS_DN	26	-0.200615	-1.16661	0.271293	0.486048	1	452	tags=85%, list=62%, signal=212%
GO_REGULATION_OF_LEUKOCYTE_MIGRATION	15	-0.2594	-1.1629	0.269006	0.486753	1	199	tags=53%, list=27%, signal=72%
GO_REGULATION_OF_RESPONSE_TO_BIOTIC_STIMULUS	34	-0.178614	-1.16431	0.255639	0.487179	1	89	tags=26%, list=12%, signal=29%
RODRIGUES_THYROID_CARCINOMA_ANAPLASTIC_UP	18	-0.231347	-1.1573	0.25816	0.493217	1	136	tags=39%, list=19%, signal=47%
RIGGI_EWING_SARCOMA_PROGENITOR_UP	26	-0.197177	-1.15518	0.289902	0.493821	1	144	tags=38%, list=20%, signal=46%
COLDREN_GEFITINIB_RESISTANCE_DN	16	-0.24833	-1.15086	0.274286	0.498705	1	93	tags=38%, list=13%, signal=42%
GO_EMBRYONIC_ORGAN_DEVELOPMENT	21	-0.217938	-1.14504	0.282132	0.502988	1	295	tags=62%, list=40%, signal=101%
GO_FOREBRAIN_DEVELOPMENT	20	-0.230806	-1.14318	0.277457	0.50322	1	148	tags=40%, list=20%, signal=49%
GO_POSITIVE_REGULATION_OF_RESPONSE_TO_BIOTIC_STIMULUS	29	-0.188842	-1.14592	0.289199	0.50432	1	89	tags=28%, list=12%, signal=30%
GO_POSITIVE_REGULATION_OF_SIGNALING	98	-0.120082	-1.13464	0.267974	0.511913	1	181	tags=35%, list=25%, signal=40%
GO_REGULATION_OF_CHEMOTAXIS	18	-0.235011	-1.13568	0.293447	0.513028	1	199	tags=50%, list=27%, signal=67%
GO_EMBRYONIC_ORGAN_MORPHOGENESIS	16	-0.233652	-1.10719	0.32	0.535366	1	358	tags=75%, list=49%, signal=143%
GO_POSITIVE_REGULATION_OF_RESPONSE_TO_EXTERNAL_STIMULUS	52	-0.146111	-1.11965	0.269531	0.53635	1	156	tags=35%, list=21%, signal=41%
ZHENG_FOXP3_TARGETS_IN_THYMUS_UP	19	-0.216043	-1.11101	0.304348	0.537169	1	396	tags=79%, list=54%, signal=167%
HAN_SATB1_TARGETS_UP	21	-0.210379	-1.10766	0.302326	0.537325	1	585	tags=100%, list=80%, signal=479%
GO_MORPHOGENESIS_OF_AN_EPITHELIUM	31	-0.173631	-1.10774	0.336634	0.540087	1	176	tags=39%, list=24%, signal=49%
GO_CANONICAL_WNT_SIGNALING_PATHWAY	15	-0.246573	-1.11104	0.308571	0.540095	1	465	tags=93%, list=63%, signal=249%
GO_MICROTUBULE_BASED_PROCESS	23	-0.197885	-1.1115	0.311953	0.542297	1	555	tags=96%, list=76%, signal=380%
GO_NEGATIVE_REGULATION_OF_IMMUNE_SYSTEM_PROCESS	42	-0.154975	-1.11348	0.292	0.544691	1	151	tags=33%, list=21%, signal=40%
HALLMARK_INFLAMMATORY_RESPONSE	23	-0.203541	-1.1118	0.307229	0.544858	1	134	tags=39%, list=18%, signal=46%
GO_POSITIVE_REGULATION_OF_ESTABLISHMENT_OF_PROTEIN_LOCALIZATION	21	-0.211691	-1.0918	0.334311	0.549067	1	448	tags=86%, list=61%, signal=214%
GO_NEGATIVE_REGULATION_OF_PHOSPHORYLATION	22	-0.203652	-1.09221	0.337278	0.551277	1	590	tags=100%, list=80%, signal=494%
GO_RESPONSE_TO_CYTOKINE	83	-0.119433	-1.09251	0.32	0.55372	1	161	tags=30%, list=22%, signal=34%
MULLIGHAN_MLL_SIGNATURE_2_DN	20	-0.211343	-1.0938	0.333333	0.554256	1	334	tags=70%, list=46%, signal=125%
LEE_BMP2_TARGETS_UP	46	-0.144655	-1.09493	0.337255	0.555074	1	308	tags=59%, list=42%, signal=95%
GO_REGULATION_OF_RAS_PROTEIN_SIGNAL_TRANSDUCTION	15	-0.239698	-1.08171	0.324176	0.55816	1	132	tags=40%, list=18%, signal=48%
GO_POSITIVE_REGULATION_OF_PEPTIDE_SECRETION	19	-0.219946	-1.08203	0.352201	0.560689	1	159	tags=42%, list=22%, signal=52%
CREIGHTON_ENDOCRINE_THERAPY_RESISTANCE_1	17	-0.223602	-1.08224	0.325203	0.563207	1	165	tags=47%, list=22%, signal=59%
GO_POSITIVE_REGULATION_OF_PROTEIN_METABOLIC_PROCESS	73	-0.119774	-1.07628	0.360825	0.565061	1	239	tags=44%, list=33%, signal=59%
GO_CELL_GROWTH	19	-0.212671	-1.07367	0.372493	0.566826	1	277	tags=58%, list=38%, signal=91%
GO_TUBE_MORPHOGENESIS	52	-0.142196	-1.07082	0.398104	0.568975	1	159	tags=35%, list=22%, signal=41%
DAVICIONI_MOLECULAR_ARMS_VS_ERMS_DN	15	-0.23783	-1.06733	0.352071	0.572384	1	564	tags=100%, list=77%, signal=423%
GO_MALE_GAMETE_GENERATION	15	-0.232723	-1.06285	0.375358	0.577685	1	6	tags=13%, list=1%, signal=13%
DOANE_RESPONSE_TO_ANDROGEN_DN	21	-0.198501	-1.05719	0.388013	0.585233	1	164	tags=38%, list=22%, signal=48%
REACTOME_DISEASES_OF_SIGNAL_TRANSDUCTION_BY_GROWTH_FACTOR_RECEPTORS_AND_SECOND_MESSENGERS	16	-0.227949	-1.05055	0.391931	0.588741	1	465	tags=88%, list=63%, signal=234%
GO_ESTABLISHMENT_OR_MAINTENANCE_OF_CELL_POLARITY	15	-0.232544	-1.05192	0.364706	0.589153	1	442	tags=87%, list=60%, signal=213%
GO_GLIOGENESIS	15	-0.236492	-1.05311	0.394366	0.589869	1	306	tags=67%, list=42%, signal=112%
MARTINEZ_RB1_AND_TP53_TARGETS_DN	24	-0.191266	-1.04581	0.397476	0.594719	1	40	tags=17%, list=5%, signal=17%
TONKS_TARGETS_OF_RUNX1_RUNX1T1_FUSION_HSC_UP	15	-0.228244	-1.04114	0.379121	0.600237	1	22	tags=20%, list=3%, signal=20%
GO_AMIDE_BIOSYNTHETIC_PROCESS	21	-0.192482	-1.03383	0.426901	0.610958	1	16	tags=14%, list=2%, signal=14%
GAVIN_FOXP3_TARGETS_CLUSTER_P4	17	-0.213079	-1.02203	0.396067	0.614887	1	78	tags=29%, list=11%, signal=32%
MEISSNER_BRAIN_HCP_WITH_H3K4ME3_AND_H3K27ME3	70	-0.115365	-1.02206	0.415888	0.617766	1	53	tags=14%, list=7%, signal=14%
MIKKELSEN_MCV6_HCP_WITH_H3K27ME3	28	-0.173796	-1.02666	0.401216	0.618107	1	293	tags=61%, list=40%, signal=97%
GO_SIGNAL_RELEASE	20	-0.197085	-1.01838	0.411371	0.618703	1	284	tags=60%, list=39%, signal=95%
MARTINEZ_TP53_TARGETS_DN	25	-0.179049	-1.02787	0.407407	0.619023	1	40	tags=16%, list=5%, signal=16%
CHARAFE_BREAST_CANCER_LUMINAL_VS_MESENCHYMAL_UP	25	-0.181584	-1.02456	0.435644	0.619199	1	240	tags=52%, list=33%, signal=75%
GO_POSITIVE_REGULATION_OF_MULTI_ORGANISM_PROCESS	37	-0.151146	-1.02228	0.449612	0.620281	1	89	tags=24%, list=12%, signal=26%
MIYAGAWA_TARGETS_OF_EWSR1_ETS_FUSIONS_UP	17	-0.211659	-1.01562	0.404624	0.621111	1	144	tags=41%, list=20%, signal=50%
MARTINEZ_RB1_TARGETS_UP	36	-0.146959	-1.00554	0.446043	0.636975	1	20	tags=11%, list=3%, signal=11%
BAELDE_DIABETIC_NEPHROPATHY_DN	30	-0.168339	-0.999119	0.422481	0.646172	1	228	tags=47%, list=31%, signal=65%
TARTE_PLASMA_CELL_VS_PLASMABLAST_UP	29	-0.164046	-0.996858	0.446367	0.647411	1	220	tags=48%, list=30%, signal=66%
HOSHIDA_LIVER_CANCER_SUBCLASS_S1	21	-0.18079	-0.976114	0.496932	0.662377	1	99	tags=29%, list=13%, signal=32%
GO_EMBRYONIC_MORPHOGENESIS	30	-0.161054	-0.977344	0.480769	0.662907	1	205	tags=43%, list=28%, signal=58%
GO_RESPONSE_TO_TUMOR_NECROSIS_FACTOR	20	-0.192355	-0.984285	0.476331	0.664663	1	465	tags=85%, list=63%, signal=226%
PURBEY_TARGETS_OF_CTBP1_NOT_SATB1_DN	18	-0.198034	-0.977865	0.463636	0.664942	1	194	tags=44%, list=26%, signal=59%
GO_NEGATIVE_REGULATION_OF_PROTEIN_MODIFICATION_PROCESS	26	-0.1691	-0.980894	0.470588	0.665034	1	541	tags=92%, list=74%, signal=339%
BILD_E2F3_ONCOGENIC_SIGNATURE	15	-0.220332	-0.981608	0.452778	0.666731	1	222	tags=53%, list=30%, signal=75%
HUTTMANN_B_CLL_POOR_SURVIVAL_UP	19	-0.191956	-0.984716	0.449838	0.666907	1	218	tags=47%, list=30%, signal=66%
GO_RESPONSE_TO_ALCOHOL	15	-0.222309	-0.978259	0.501484	0.667217	1	284	tags=60%, list=39%, signal=96%
GO_CELL_MATRIX_ADHESION	17	-0.201759	-0.968187	0.474667	0.671595	1	196	tags=47%, list=27%, signal=63%
GO_POSITIVE_REGULATION_OF_NERVOUS_SYSTEM_DEVELOPMENT	17	-0.20272	-0.968859	0.471074	0.673282	1	53	tags=24%, list=7%, signal=25%
GO_PEPTIDE_METABOLIC_PROCESS	19	-0.188496	-0.964707	0.477477	0.675475	1	19	tags=16%, list=3%, signal=16%
GO_RESPONSE_TO_PEPTIDE_HORMONE	15	-0.211195	-0.949932	0.5	0.679128	1	198	tags=47%, list=27%, signal=63%
GO_POSITIVE_REGULATION_OF_RNA_METABOLIC_PROCESS	61	-0.119237	-0.961054	0.518987	0.679465	1	159	tags=31%, list=22%, signal=36%
GO_GROWTH	46	-0.132424	-0.959288	0.519313	0.679673	1	180	tags=37%, list=25%, signal=46%
WEST_ADRENOCORTICAL_TUMOR_DN	25	-0.167042	-0.950473	0.49026	0.680967	1	192	tags=44%, list=26%, signal=58%
SPIELMAN_LYMPHOBLAST_EUROPEAN_VS_ASIAN_DN	17	-0.200649	-0.953583	0.474138	0.681146	1	428	tags=82%, list=58%, signal=193%
GO_MYELOID_LEUKOCYTE_DIFFERENTIATION	16	-0.20382	-0.9518	0.492711	0.681408	1	196	tags=50%, list=27%, signal=67%
MEISSNER_NPC_HCP_WITH_H3_UNMETHYLATED	31	-0.150127	-0.956399	0.513513	0.681847	1	388	tags=71%, list=53%, signal=144%
GO_T_CELL_PROLIFERATION	23	-0.169141	-0.954416	0.50173	0.682524	1	308	tags=61%, list=42%, signal=102%
GO_DEVELOPMENTAL_GROWTH	30	-0.153708	-0.946463	0.482428	0.682716	1	180	tags=40%, list=25%, signal=51%
PEDERSEN_METASTASIS_BY_ERBB2_ISOFORM_7	16	-0.203351	-0.932695	0.536232	0.687119	1	512	tags=94%, list=70%, signal=303%
GO_REGULATION_OF_DEVELOPMENTAL_GROWTH	16	-0.202273	-0.933755	0.529745	0.688136	1	284	tags=63%, list=39%, signal=100%
GO_REGULATION_OF_CELL_SUBSTRATE_ADHESION	16	-0.20134	-0.934524	0.530435	0.689618	1	248	tags=56%, list=34%, signal=83%
GO_REGULATION_OF_MYELOID_CELL_DIFFERENTIATION	19	-0.186934	-0.929234	0.505587	0.690252	1	198	tags=47%, list=27%, signal=63%
GO_REGULATION_OF_PEPTIDE_SECRETION	32	-0.146589	-0.940202	0.530035	0.691037	1	159	tags=34%, list=22%, signal=42%
GO_REGULATION_OF_ESTABLISHMENT_OF_PROTEIN_LOCALIZATION	40	-0.127317	-0.935001	0.544747	0.691752	1	518	tags=88%, list=71%, signal=281%
GO_REGULATION_OF_MULTI_ORGANISM_PROCESS	49	-0.123829	-0.935681	0.538462	0.693505	1	89	tags=22%, list=12%, signal=24%
PLASARI_TGFB1_TARGETS_10HR_DN	21	-0.181954	-0.93634	0.533762	0.695227	1	383	tags=76%, list=52%, signal=155%
GO_CELL_CELL_SIGNALING	84	-0.102636	-0.915742	0.605714	0.711702	1	275	tags=49%, list=37%, signal=69%
GO_EMBRYO_DEVELOPMENT_ENDING_IN_BIRTH_OR_EGG_HATCHING	28	-0.146594	-0.907763	0.560811	0.717979	1	562	tags=93%, list=77%, signal=381%
MIKKELSEN_NPC_HCP_WITH_H3K4ME3_AND_H3K27ME3	15	-0.206917	-0.903963	0.567935	0.719309	1	62	tags=27%, list=8%, signal=29%
PASINI_SUZ12_TARGETS_DN	27	-0.151792	-0.908234	0.576667	0.720053	1	418	tags=78%, list=57%, signal=174%
GO_CELL_SURFACE_RECEPTOR_SIGNALING_PATHWAY_INVOLVED_IN_CELL_CELL_SIGNALING	25	-0.153479	-0.901587	0.568915	0.720422	1	485	tags=88%, list=66%, signal=251%
GO_TISSUE_MORPHOGENESIS	40	-0.125999	-0.908895	0.564202	0.72185	1	177	tags=35%, list=24%, signal=44%
GO_REGULATION_OF_HORMONE_LEVELS	19	-0.17823	-0.904119	0.56213	0.721931	1	19	tags=16%, list=3%, signal=16%
MCCABE_BOUND_BY_HOXC6	15	-0.195954	-0.893129	0.587079	0.732477	1	192	tags=47%, list=26%, signal=62%
SCHAEFFER_PROSTATE_DEVELOPMENT_48HR_DN	29	-0.14693	-0.887997	0.584559	0.735866	1	77	tags=21%, list=10%, signal=22%
GO_GAMETE_GENERATION	19	-0.169599	-0.886348	0.60355	0.735867	1	6	tags=11%, list=1%, signal=10%
GO_PEPTIDYL_AMINO_ACID_MODIFICATION	50	-0.114336	-0.889505	0.616379	0.736018	1	198	tags=36%, list=27%, signal=46%
GO_REGULATION_OF_TRANS_SYNAPTIC_SIGNALING	26	-0.149856	-0.882908	0.618123	0.736583	1	292	tags=58%, list=40%, signal=92%
FLORIO_NEOCORTEX_BASAL_RADIAL_GLIA_UP	26	-0.156173	-0.883354	0.588653	0.738606	1	207	tags=42%, list=28%, signal=57%
HAN_SATB1_TARGETS_DN	23	-0.161247	-0.877974	0.625	0.742623	1	139	tags=35%, list=19%, signal=42%
GO_REGULATION_OF_PROTEIN_LOCALIZATION	49	-0.115211	-0.876289	0.599078	0.742685	1	548	tags=90%, list=75%, signal=331%
GO_CALCIUM_ION_TRANSMEMBRANE_TRANSPORT	21	-0.162987	-0.871203	0.616519	0.748307	1	326	tags=67%, list=44%, signal=117%
GO_GLYCOPROTEIN_METABOLIC_PROCESS	15	-0.193804	-0.866323	0.592105	0.750928	1	197	tags=47%, list=27%, signal=62%
YAGI_AML_WITH_INV_16_TRANSLOCATION	17	-0.178415	-0.867887	0.592025	0.751163	1	468	tags=88%, list=64%, signal=238%
GO_ERK1_AND_ERK2_CASCADE	19	-0.170363	-0.85444	0.651099	0.76905	1	196	tags=42%, list=27%, signal=56%
GO_CONNECTIVE_TISSUE_DEVELOPMENT	15	-0.190309	-0.850589	0.613833	0.76944	1	177	tags=40%, list=24%, signal=52%
BROWNE_HCMV_INFECTION_20HR_UP	15	-0.194715	-0.851774	0.647399	0.770441	1	595	tags=100%, list=81%, signal=517%
GO_POSITIVE_REGULATION_OF_NUCLEOBASE_CONTAINING_COMPOUND_METABOLIC_PROCESS	65	-0.0985724	-0.842766	0.668421	0.774008	1	159	tags=29%, list=22%, signal=34%
GO_TISSUE_REMODELING	15	-0.184872	-0.839986	0.657895	0.775784	1	125	tags=33%, list=17%, signal=39%
REACTOME_CYTOKINE_SIGNALING_IN_IMMUNE_SYSTEM	52	-0.111189	-0.842943	0.675555	0.776666	1	161	tags=31%, list=22%, signal=37%
MASSARWEH_TAMOXIFEN_RESISTANCE_UP	34	-0.12914	-0.843661	0.692041	0.778402	1	518	tags=88%, list=71%, signal=286%
REACTOME_RNA_POLYMERASE_II_TRANSCRIPTION	29	-0.138197	-0.827878	0.709898	0.778691	1	465	tags=83%, list=63%, signal=217%
GO_PATTERN_SPECIFICATION_PROCESS	15	-0.186676	-0.823289	0.677419	0.780419	1	154	tags=40%, list=21%, signal=50%
GO_RESPONSE_TO_STEROID_HORMONE	16	-0.182451	-0.824872	0.68915	0.780841	1	604	tags=100%, list=82%, signal=552%
GO_ORGANELLE_LOCALIZATION	17	-0.172494	-0.828056	0.697947	0.78126	1	555	tags=94%, list=76%, signal=377%
RODWELL_AGING_KIDNEY_UP	31	-0.134696	-0.829606	0.669039	0.781631	1	362	tags=68%, list=49%, signal=128%
GO_POSITIVE_REGULATION_OF_CELL_DEVELOPMENT	18	-0.170557	-0.830082	0.633027	0.783687	1	180	tags=39%, list=25%, signal=50%
REACTOME_INFECTIOUS_DISEASE	26	-0.145162	-0.830854	0.693662	0.785404	1	505	tags=88%, list=69%, signal=273%
GO_DNA_METABOLIC_PROCESS	28	-0.137691	-0.832535	0.705128	0.78544	1	198	tags=39%, list=27%, signal=52%
GO_IN_UTERO_EMBRYONIC_DEVELOPMENT	15	-0.185109	-0.816352	0.66759	0.788494	1	171	tags=40%, list=23%, signal=51%
GRAESSMANN_APOPTOSIS_BY_DOXORUBICIN_DN	39	-0.117986	-0.808265	0.684028	0.798559	1	653	tags=100%, list=89%, signal=858%
REACTOME_SIGNALING_BY_INTERLEUKINS	32	-0.131947	-0.804773	0.696864	0.800937	1	65	tags=19%, list=9%, signal=20%
CHARAFE_BREAST_CANCER_LUMINAL_VS_MESENCHYMAL_DN	33	-0.124571	-0.79263	0.739726	0.810796	1	129	tags=27%, list=18%, signal=32%
HELLER_HDAC_TARGETS_DN	19	-0.162261	-0.795279	0.748447	0.812615	1	480	tags=84%, list=65%, signal=237%
LU_EZH2_TARGETS_DN	17	-0.170153	-0.792692	0.702624	0.813573	1	613	tags=100%, list=84%, signal=593%
MOREAUX_MULTIPLE_MYELOMA_BY_TACI_UP	21	-0.14891	-0.78885	0.758842	0.813821	1	235	tags=48%, list=32%, signal=68%
GO_DEVELOPMENTAL_PROCESS_INVOLVED_IN_REPRODUCTION	34	-0.121985	-0.783802	0.739286	0.815686	1	159	tags=29%, list=22%, signal=36%
GO_RAS_PROTEIN_SIGNAL_TRANSDUCTION	20	-0.154529	-0.785701	0.725947	0.815686	1	132	tags=35%, list=18%, signal=42%
KIM_ALL_DISORDERS_OLIGODENDROCYTE_NUMBER_CORR_UP	34	-0.121466	-0.781192	0.757785	0.81677	1	557	tags=91%, list=76%, signal=361%
CUI_TCF21_TARGETS_2_DN	48	-0.102776	-0.767765	0.736434	0.833492	1	317	tags=56%, list=43%, signal=93%
GO_ANATOMICAL_STRUCTURE_HOMEOSTASIS	19	-0.156643	-0.765232	0.728614	0.8342	1	623	tags=100%, list=85%, signal=644%
GRESHOCK_CANCER_COPY_NUMBER_UP	16	-0.165738	-0.757274	0.777202	0.84282	1	616	tags=100%, list=84%, signal=608%
GO_SYNAPSE_ORGANIZATION	18	-0.15483	-0.748805	0.786704	0.851825	1	307	tags=61%, list=42%, signal=102%
GO_NEGATIVE_REGULATION_OF_CELL_MOTILITY	15	-0.162563	-0.732409	0.818462	0.871136	1	345	tags=67%, list=47%, signal=123%
GO_CELLULAR_RESPONSE_TO_HORMONE_STIMULUS	26	-0.126278	-0.722236	0.808219	0.881332	1	299	tags=54%, list=41%, signal=88%
GO_CARBOHYDRATE_DERIVATIVE_BIOSYNTHETIC_PROCESS	27	-0.12008	-0.701953	0.866894	0.900109	1	82	tags=19%, list=11%, signal=20%
YAUCH_HEDGEHOG_SIGNALING_PARACRINE_UP	15	-0.151997	-0.699393	0.851852	0.900125	1	109	tags=27%, list=15%, signal=31%
GARY_CD5_TARGETS_UP	19	-0.138005	-0.702402	0.834286	0.902682	1	153	tags=32%, list=21%, signal=39%
GO_NEGATIVE_REGULATION_OF_TRANSCRIPTION_BY_RNA_POLYMERASE_II	29	-0.112135	-0.680797	0.898305	0.912817	1	562	tags=93%, list=77%, signal=382%
GO_RENAL_SYSTEM_DEVELOPMENT	18	-0.138661	-0.683378	0.864943	0.912976	1	383	tags=72%, list=52%, signal=147%
GAUSSMANN_MLL_AF4_FUSION_TARGETS_F_UP	17	-0.146537	-0.685245	0.851003	0.913995	1	85	tags=24%, list=12%, signal=26%
GO_UROGENITAL_SYSTEM_DEVELOPMENT	18	-0.138661	-0.670412	0.875	0.921288	1	383	tags=72%, list=52%, signal=147%
GO_POSITIVE_REGULATION_OF_MOLECULAR_FUNCTION	80	-0.072246	-0.658505	0.911765	0.927504	1	224	tags=36%, list=31%, signal=46%
GO_REGULATION_OF_MEMBRANE_POTENTIAL	19	-0.128915	-0.661447	0.905714	0.927581	1	307	tags=58%, list=42%, signal=97%
BOCHKIS_FOXA2_TARGETS	21	-0.122924	-0.646418	0.883871	0.933378	1	598	tags=95%, list=81%, signal=499%
ACEVEDO_LIVER_CANCER_WITH_H3K27ME3_UP	25	-0.114013	-0.641162	0.916084	0.935148	1	353	tags=64%, list=48%, signal=119%
GO_COGNITION	17	-0.134213	-0.646705	0.916244	0.93622	1	275	tags=53%, list=37%, signal=83%
SENGUPTA_NASOPHARYNGEAL_CARCINOMA_DN	23	-0.11547	-0.618854	0.916923	0.945166	1	125	tags=26%, list=17%, signal=30%
GO_NEURON_DEATH	15	-0.137589	-0.625706	0.935754	0.945524	1	159	tags=33%, list=22%, signal=42%
BONOME_OVARIAN_CANCER_SURVIVAL_SUBOPTIMAL_DEBULKING	23	-0.117648	-0.620634	0.926518	0.946789	1	167	tags=35%, list=23%, signal=44%
GO_EMBRYO_DEVELOPMENT	46	-0.0816206	-0.595136	0.951852	0.956805	1	190	tags=33%, list=26%, signal=41%
GO_CELLULAR_RESPONSE_TO_PEPTIDE	19	-0.118292	-0.595216	0.958457	0.959857	1	20	tags=11%, list=3%, signal=11%
LASTOWSKA_NEUROBLASTOMA_COPY_NUMBER_DN	20	-0.105453	-0.546057	0.959322	0.980584	1	119	tags=25%, list=16%, signal=29%
TORCHIA_TARGETS_OF_EWSR1_FLI1_FUSION_DN	21	-0.0959487	-0.515393	0.990712	0.988176	1	184	tags=33%, list=25%, signal=43%
GO_NEGATIVE_REGULATION_OF_LOCOMOTION	19	-0.101715	-0.503307	0.990196	0.988266	1	199	tags=37%, list=27%, signal=49%
