# Supplementary material for: RNA sequencing of whole blood in dogs with primary immune-mediated hemolytic anemia (IMHA) reveals novel insights into disease pathogenesis
Source: PLoS One. 2020 Oct 22;15(10):e0240975. doi: 10.1371/journal.pone.0240975 (PMC7580939; doi:10.1371/journal.pone.0240975)
Supplement: S6 Table — Module-trait gene-level data for neutrophils, reticulocytes, RBCs, and eosinophils. Each tab contains the genes within each colored module, module membership, gene significance, associated p-values, and an indication of whether a gene was a member of the pathway referenced in the manuscript. For neutrophils and reticulocytes, cluster-level information is also provided for pathway. Each tab also contains a plot of module membership vs. gene significance for all genes within that module. (XLSX) [file pone.0240975.s010.xlsx]

## Sheet: neutrophils
Gene Symbol	Module	GS.SegNeuts	p.GS.SegNeuts	MM.cyan	p.MMcyan	Pathway Gene	Gene Cluster
ENSCAFG00000014618	cyan	0.574633	0.000247061	0.970474	1.4e-22
PSEN1	cyan	0.63691	2.96e-05	0.962136	9.02e-21	Y	high expression, elevated neutrophil count
C20H19orf38	cyan	0.555102	0.000441607	0.961751	1.07e-20
LAT2	cyan	0.562606	0.000354789	0.961287	1.31e-20
GDI1	cyan	0.474681	0.00344291	0.961164	1.38e-20
ARID3A	cyan	0.550673	0.000501289	0.960223	2.05e-20
HCK	cyan	0.549234	0.000522179	0.95899	3.42e-20
ANXA7	cyan	0.584548	0.000181378	0.958872	3.59e-20
SPAG7	cyan	0.532016	0.000839178	0.958543	4.1e-20
RNF146	cyan	0.585448	0.000176274	0.957433	6.36e-20
FAM49B	cyan	0.485394	0.00269307	0.957023	7.47e-20
SNX18	cyan	0.595097	0.000129101	0.956387	9.54e-20
ENSCAFG00000018701	cyan	0.544826	0.000591053	0.956357	9.65e-20
ALOX5AP	cyan	0.622678	5.01e-05	0.955922	1.14e-19
RAB8B	cyan	0.592034	0.000142671	0.953707	2.57e-19
MSRB1	cyan	0.521964	0.00109437	0.951464	5.66e-19
SLC16A3	cyan	0.566999	0.000311366	0.950479	7.9e-19
C11H5orf15	cyan	0.548938	0.000526567	0.948092	1.73e-18
ZNF467	cyan	0.552869	0.000470857	0.948068	1.74e-18
MCL1	cyan	0.512581	0.00139208	0.948017	1.77e-18
CAPZA1	cyan	0.485132	0.00270954	0.947972	1.79e-18
HCLS1	cyan	0.469173	0.00389474	0.94794	1.81e-18
GAPDH	cyan	0.540509	0.000666197	0.947529	2.06e-18
ENSCAFG00000031611	cyan	0.584496	0.000181674	0.946966	2.46e-18
DDX5	cyan	0.535507	0.000763765	0.946771	2.62e-18
NT5C2	cyan	0.621195	5.28e-05	0.946527	2.83e-18
KLHL25	cyan	0.534401	0.000786978	0.94625	3.08e-18
ENSCAFG00000014400	cyan	0.608885	8.13e-05	0.944607	5.07e-18
FGD4	cyan	0.622862	4.97e-05	0.944248	5.64e-18
ARHGAP24	cyan	0.61877	5.76e-05	0.943791	6.46e-18
GBE1	cyan	0.652109	1.64e-05	0.943776	6.49e-18
TRPV2	cyan	0.486401	0.00263053	0.943309	7.44e-18
GMFG	cyan	0.592785	0.000139226	0.943176	7.74e-18	Y	high expression, elevated neutrophil count
DOK3	cyan	0.602519	0.000100907	0.942968	8.22e-18	Y	high expression, elevated neutrophil count
PPM1M	cyan	0.527597	0.000944022	0.942917	8.34e-18
RGS19	cyan	0.427389	0.00932521	0.94247	9.49e-18
MAPK14	cyan	0.590708	0.000148929	0.94172	1.18e-17	Y	high expression, elevated neutrophil count
QPCT	cyan	0.563199	0.000348636	0.941169	1.37e-17	Y	high expression, elevated neutrophil count
ATP6AP1	cyan	0.461412	0.00461811	0.940959	1.46e-17
PTPN1	cyan	0.530705	0.000869149	0.940837	1.51e-17
HIPK3	cyan	0.543505	0.000613193	0.94059	1.62e-17
RAB31	cyan	0.613258	6.99e-05	0.940519	1.65e-17	Y	high expression, elevated neutrophil count
BSCL2	cyan	0.450106	0.00587857	0.939985	1.91e-17
GRAMD1A	cyan	0.462242	0.00453557	0.939451	2.21e-17
NCF2	cyan	0.663947	1.01e-05	0.937909	3.35e-17
CAP1	cyan	0.463554	0.00440769	0.937089	4.16e-17	Y	low expression, normal neutrophil count
NCLN	cyan	0.503541	0.00174406	0.936219	5.22e-17
SYK	cyan	0.577164	0.000228537	0.9362	5.25e-17	Y	high expression, elevated neutrophil count
ENSCAFG00000043125	cyan	0.577315	0.00022747	0.935691	5.98e-17
FES	cyan	0.624826	4.63e-05	0.935518	6.26e-17
ALOX5	cyan	0.567987	0.000302278	0.935484	6.31e-17	Y	high expression, elevated neutrophil count
NFIL3	cyan	0.604247	9.52e-05	0.93486	7.4e-17
METTL9	cyan	0.597063	0.000121014	0.934748	7.61e-17
ENSCAFG00000019401	cyan	0.471074	0.00373329	0.934382	8.34e-17
CAT	cyan	0.465692	0.004206	0.933919	9.37e-17	Y	low expression, normal neutrophil count
SNUPN	cyan	0.625317	4.55e-05	0.933894	9.43e-17
TTLL2	cyan	0.506627	0.00161599	0.933436	1.06e-16
RAB2A	cyan	0.655549	1.43e-05	0.933305	1.09e-16
ENSCAFG00000002292	cyan	0.51794	0.00121436	0.933056	1.16e-16
ENSCAFG00000023309	cyan	0.500601	0.00187428	0.932821	1.23e-16
EDEM2	cyan	0.441703	0.00699762	0.932197	1.43e-16
EFHD2	cyan	0.480505	0.00301544	0.931648	1.63e-16
RMND5B	cyan	0.488507	0.00250379	0.930279	2.27e-16
DDX17	cyan	0.438718	0.00743686	0.93003	2.4e-16
ESRRA	cyan	0.547685	0.000545511	0.929859	2.5e-16
IGSF6	cyan	0.535045	0.000773397	0.929487	2.73e-16
SPOPL	cyan	0.567311	0.000308465	0.928985	3.07e-16
NEK6	cyan	0.55887	0.000395902	0.9288	3.2e-16
MYO1F	cyan	0.633241	3.4e-05	0.928749	3.24e-16
NADK	cyan	0.476487	0.00330508	0.927773	4.05e-16
ENSCAFG00000005882	cyan	0.442935	0.00682294	0.927151	4.66e-16
ENSCAFG00000019134	cyan	0.491988	0.00230603	0.927043	4.78e-16
RAB5IF	cyan	0.541279	0.0006522	0.926995	4.83e-16
PGD	cyan	0.592879	0.000138804	0.926565	5.32e-16
LITAF	cyan	0.488898	0.00248088	0.925824	6.27e-16
FAM107B	cyan	0.629687	3.88e-05	0.925211	7.18e-16
SGK3	cyan	0.666613	9.05e-06	0.924988	7.54e-16
RGL2	cyan	0.459472	0.00481618	0.924139	9.07e-16
CTSF	cyan	0.619496	5.61e-05	0.92367	1e-15
ATP6AP2	cyan	0.512496	0.00139508	0.922876	1.19e-15	Y	high expression, elevated neutrophil count
ACSS2	cyan	0.539936	0.000676778	0.922593	1.26e-15
PTPRE	cyan	0.656888	1.35e-05	0.92257	1.27e-15
DGAT2	cyan	0.619152	5.68e-05	0.921761	1.5e-15
MGST1	cyan	0.634939	3.19e-05	0.921709	1.52e-15	Y	high expression, elevated neutrophil count
UPP1	cyan	0.47683	0.00327946	0.921678	1.53e-15
EVI2B	cyan	0.526016	0.000984254	0.92133	1.65e-15
INPP5K	cyan	0.571285	0.000273635	0.920863	1.81e-15
SAT1	cyan	0.652175	1.64e-05	0.920598	1.92e-15
ACSS1	cyan	0.54963	0.000516362	0.920407	1.99e-15
ATP6V1B2	cyan	0.632456	3.5e-05	0.920382	2e-15
SORT1	cyan	0.639789	2.65e-05	0.920338	2.02e-15
FCGR1A	cyan	0.506264	0.00163064	0.919982	2.17e-15
SERPINA1	cyan	0.444376	0.00662333	0.919824	2.25e-15	Y	high expression, elevated neutrophil count
MAP3K11	cyan	0.553453	0.000463043	0.919714	2.3e-15
PRKCD	cyan	0.536106	0.000751455	0.919499	2.4e-15	Y	low expression, normal neutrophil count
RAB39A	cyan	0.60237	0.000101411	0.918769	2.78e-15
RFXANK	cyan	0.560201	0.000380793	0.918715	2.81e-15
ENSCAFG00000009222	cyan	0.500667	0.00187125	0.918154	3.15e-15
LTBR	cyan	0.502188	0.00180297	0.917862	3.34e-15
FGR	cyan	0.575313	0.00024196	0.91755	3.55e-15	Y	high expression, elevated neutrophil count
NCF4	cyan	0.452006	0.00564816	0.916316	4.52e-15
FLOT1	cyan	0.493995	0.00219831	0.916046	4.77e-15
ATG101	cyan	0.449103	0.00600348	0.915717	5.08e-15
S100A9	cyan	0.603539	9.75e-05	0.915627	5.17e-15	Y	high expression, elevated neutrophil count
CCPG1	cyan	0.598993	0.000113523	0.915331	5.48e-15
ST6GALNAC2	cyan	0.63611	3.05e-05	0.915068	5.76e-15
MPP1	cyan	0.49607	0.00209163	0.914804	6.06e-15
KLHL2	cyan	0.562017	0.000361013	0.914776	6.09e-15
TPD52	cyan	0.507056	0.00159886	0.914734	6.14e-15
KBTBD7	cyan	0.513687	0.00135363	0.914479	6.45e-15
P4HA1	cyan	0.635391	3.14e-05	0.91445	6.49e-15
PYGL	cyan	0.598627	0.000114911	0.914217	6.78e-15	Y	high expression, elevated neutrophil count
CDA	cyan	0.530889	0.000864882	0.914174	6.84e-15	Y	high expression, elevated neutrophil count
PSTPIP2	cyan	0.53832	0.000707448	0.913732	7.44e-15
MAP3K2	cyan	0.716064	9.1e-07	0.912727	8.98e-15
LTB4R	cyan	0.431295	0.00863256	0.912564	9.26e-15
PDZD8	cyan	0.641698	2.47e-05	0.911772	1.07e-14
RAB24	cyan	0.552622	0.0004742	0.91165	1.1e-14	Y	high expression, elevated neutrophil count
PRKAR1A	cyan	0.589732	0.000153694	0.911454	1.14e-14
TANK	cyan	0.721633	6.82e-07	0.911207	1.19e-14
ARPC3	cyan	0.505971	0.00164253	0.91089	1.26e-14
MINDY2	cyan	0.604253	9.52e-05	0.910614	1.33e-14
PELI1	cyan	0.614571	6.67e-05	0.910436	1.37e-14
C11H9orf72	cyan	0.639299	2.7e-05	0.91036	1.39e-14
MFSD9	cyan	0.622461	5.04e-05	0.909937	1.5e-14
IER3	cyan	0.501883	0.00181647	0.909246	1.7e-14
RALB	cyan	0.604684	9.38e-05	0.909012	1.77e-14
STARD3NL	cyan	0.535941	0.000754836	0.908976	1.78e-14
PCNA	cyan	0.618196	5.87e-05	0.90878	1.85e-14
CSF2RA	cyan	0.51304	0.00137602	0.908626	1.9e-14
S100A12	cyan	0.643289	2.32e-05	0.908361	1.99e-14	Y	high expression, elevated neutrophil count
CFAP298	cyan	0.697344	2.29e-06	0.908222	2.04e-14
TMEM230	cyan	0.446538	0.00633339	0.908164	2.06e-14
ENSCAFG00000017557	cyan	0.652555	1.61e-05	0.907538	2.3e-14
MCEMP1	cyan	0.573136	0.000258644	0.907142	2.47e-14	Y	high expression, elevated neutrophil count
ATP8B4	cyan	0.69788	2.23e-06	0.907008	2.53e-14	Y	high expression, elevated neutrophil count
SLC11A1	cyan	0.550565	0.000502834	0.906993	2.53e-14	Y	high expression, elevated neutrophil count
SAMSN1	cyan	0.618611	5.79e-05	0.906883	2.58e-14
KDM1B	cyan	0.669963	7.85e-06	0.906795	2.62e-14
PPP2R5C	cyan	0.639698	2.66e-05	0.906609	2.71e-14
LOC609800	cyan	0.526081	0.000982592	0.906402	2.81e-14
PLIN2	cyan	0.594414	0.000132023	0.906319	2.85e-14
MUL1	cyan	0.561144	0.000370405	0.906075	2.97e-14
SEC14L1	cyan	0.503303	0.00175432	0.905975	3.02e-14
ZNF276	cyan	0.468871	0.00392091	0.905878	3.07e-14
RAB18	cyan	0.502865	0.00177328	0.905732	3.15e-14	Y	low expression, normal neutrophil count
HK3	cyan	0.637702	2.87e-05	0.90466	3.79e-14	Y	high expression, elevated neutrophil count
VSTM1	cyan	0.498351	0.00197961	0.90426	4.05e-14
HNRNPH2	cyan	0.477432	0.00323485	0.904049	4.2e-14
MXD1	cyan	0.53045	0.000875097	0.903439	4.66e-14
ZBTB7B	cyan	0.479857	0.0030606	0.903325	4.75e-14
CTSD	cyan	0.643249	2.32e-05	0.902822	5.17e-14	Y	high expression, elevated neutrophil count
ZNF18	cyan	0.481908	0.00291964	0.902713	5.26e-14
NQO1	cyan	0.692786	2.84e-06	0.902473	5.48e-14
ATG16L2	cyan	0.626692	4.33e-05	0.90243	5.51e-14
TPST2	cyan	0.455903	0.00519956	0.902421	5.52e-14
HMGB2	cyan	0.640536	2.58e-05	0.901737	6.19e-14
VSIR	cyan	0.478491	0.00315771	0.901473	6.46e-14
DPYD	cyan	0.576532	0.000233042	0.901423	6.51e-14
GFOD2	cyan	0.61073	7.63e-05	0.901358	6.58e-14
BAZ1A	cyan	0.58054	0.000205757	0.901166	6.79e-14
YWHAZ	cyan	0.600691	0.00010728	0.901098	6.87e-14
GLIPR1	cyan	0.453882	0.00542821	0.900973	7.01e-14	Y	high expression, elevated neutrophil count
MTMR14	cyan	0.519622	0.00116287	0.900969	7.02e-14
RAB1A	cyan	0.488234	0.00251995	0.900927	7.07e-14
OPN3	cyan	0.688703	3.43e-06	0.900398	7.7e-14
IFNGR1	cyan	0.411323	0.0126934	0.900346	7.77e-14
MOGAT1	cyan	0.552174	0.000480307	0.900187	7.97e-14
ENSCAFG00000016881	cyan	0.630106	3.82e-05	0.900007	8.21e-14
PPP4R1	cyan	0.674743	6.39e-06	0.899782	8.51e-14
CD300E	cyan	0.563569	0.000344835	0.899616	8.75e-14
PLAUR	cyan	0.442012	0.00695339	0.899504	8.9e-14	Y	high expression, elevated neutrophil count
LOC100686711	cyan	0.495519	0.00211954	0.899376	9.09e-14
PTPN6	cyan	0.475682	0.00336594	0.89894	9.75e-14	Y	low expression, normal neutrophil count
CALML4	cyan	0.574274	0.000249794	0.898854	9.88e-14
AOAH	cyan	0.538459	0.000704763	0.898703	1.01e-13
ETHE1	cyan	0.619163	5.68e-05	0.898552	1.04e-13
ATP6V0D1	cyan	0.47596	0.00334484	0.898369	1.07e-13
STX7	cyan	0.567425	0.000307412	0.898263	1.09e-13
PRKAB1	cyan	0.539139	0.000691749	0.898162	1.1e-13
ZNF768	cyan	0.567701	0.000304879	0.897974	1.14e-13
ERI2	cyan	0.488677	0.00249383	0.897786	1.17e-13
YWHAG	cyan	0.667779	8.61e-06	0.897734	1.18e-13
RAB9A	cyan	0.512146	0.00140746	0.897405	1.24e-13
TMEM87A	cyan	0.587394	0.00016567	0.896856	1.36e-13
CTSH	cyan	0.609609	7.93e-05	0.896641	1.4e-13	Y	high expression, elevated neutrophil count
CFL1	cyan	0.469022	0.0039078	0.896269	1.49e-13
STARD8	cyan	0.705975	1.51e-06	0.896257	1.49e-13
ENSCAFG00000020396	cyan	0.459968	0.00476483	0.8962	1.5e-13
PPP2R5A	cyan	0.628409	4.06e-05	0.896094	1.53e-13
ARPC4	cyan	0.602286	0.000101698	0.895606	1.65e-13
CDC42SE1	cyan	0.4822	0.00290004	0.895495	1.68e-13
POR	cyan	0.501846	0.00181812	0.89469	1.9e-13
MTF1	cyan	0.737654	2.86e-07	0.894667	1.91e-13
ARRB2	cyan	0.583092	0.000189919	0.894523	1.95e-13
C5AR1	cyan	0.614176	6.77e-05	0.894072	2.09e-13	Y	high expression, elevated neutrophil count
TFE3	cyan	0.553426	0.00046341	0.894035	2.1e-13
MSRA	cyan	0.575356	0.000241638	0.893885	2.15e-13
JUNB	cyan	0.542022	0.000638947	0.893815	2.17e-13
NFE2L2	cyan	0.629672	3.88e-05	0.893746	2.19e-13
SUPT4H1	cyan	0.576155	0.000235767	0.893093	2.42e-13
ECHS1	cyan	0.647751	1.95e-05	0.892979	2.46e-13
SEMA6B	cyan	0.516163	0.00127095	0.892947	2.48e-13
LBR	cyan	0.498841	0.00195624	0.892932	2.48e-13
CEBPB	cyan	0.409614	0.0131056	0.892864	2.51e-13
TBC1D23	cyan	0.651998	1.65e-05	0.892297	2.73e-13
LOC100856638	cyan	0.46527	0.00424523	0.892262	2.74e-13
AP1M1	cyan	0.540257	0.000670821	0.892192	2.77e-13	Y	low expression, normal neutrophil count
ATP11B	cyan	0.657523	1.32e-05	0.89215	2.79e-13	Y	high expression, elevated neutrophil count
CCS	cyan	0.585416	0.000176453	0.891761	2.96e-13
PRELID1	cyan	0.492602	0.00227264	0.891313	3.16e-13
INPPL1	cyan	0.551552	0.000488906	0.890957	3.33e-13
BUD31	cyan	0.474697	0.00344167	0.890817	3.4e-13
TPM3	cyan	0.421747	0.0104089	0.890074	3.8e-13
PJA2	cyan	0.52772	0.000940953	0.889838	3.93e-13
TIAM2	cyan	0.552204	0.000479902	0.889514	4.12e-13
SQOR	cyan	0.599775	0.000110607	0.889487	4.14e-13
ENSCAFG00000016813	cyan	0.56386	0.000341875	0.889277	4.26e-13
LOC611538	cyan	0.592272	0.000141569	0.888985	4.45e-13
E2F3	cyan	0.541315	0.000651549	0.888808	4.57e-13
TAPT1	cyan	0.62883	4e-05	0.888654	4.67e-13
TFEB	cyan	0.390303	0.0186043	0.888623	4.69e-13
HLX	cyan	0.524526	0.00102356	0.888499	4.77e-13
FFAR2	cyan	0.411969	0.0125405	0.888338	4.89e-13
GRB2	cyan	0.592049	0.000142599	0.888144	5.03e-13
ENSCAFG00000011334	cyan	0.507231	0.00159194	0.888052	5.09e-13
PRNP	cyan	0.599571	0.000111363	0.887416	5.58e-13
ACVR1B	cyan	0.561075	0.000371158	0.886777	6.11e-13
ENSCAFG00000007156	cyan	0.501706	0.00182439	0.886703	6.18e-13
PRDX5	cyan	0.537554	0.000722401	0.88664	6.23e-13
RASSF3	cyan	0.471364	0.0037092	0.886256	6.58e-13
CAPG	cyan	0.507913	0.00156515	0.886067	6.76e-13
RAB6A	cyan	0.506818	0.00160836	0.885895	6.92e-13	Y	high expression, elevated neutrophil count
SP3	cyan	0.521614	0.00110439	0.885458	7.36e-13
OSTF1	cyan	0.47894	0.0031255	0.885346	7.48e-13	Y	low expression, normal neutrophil count
BLZF1	cyan	0.546067	0.00057089	0.88485	8.02e-13
ENSCAFG00000008624	cyan	0.670091	7.81e-06	0.884589	8.32e-13
KCNJ2	cyan	0.4243	0.00990589	0.884125	8.87e-13
BTBD10	cyan	0.600256	0.000108848	0.883946	9.09e-13
GGNBP2	cyan	0.586208	0.000172064	0.883874	9.18e-13
WDR41	cyan	0.672239	7.12e-06	0.883768	9.32e-13
PFN1	cyan	0.414622	0.0119286	0.883701	9.41e-13
SNX2	cyan	0.556178	0.0004281	0.883684	9.43e-13
VASP	cyan	0.423205	0.010119	0.883447	9.74e-13
LGALS3	cyan	0.539223	0.000690166	0.88311	1.02e-12	Y	high expression, elevated neutrophil count
ARL6IP6	cyan	0.442724	0.00685259	0.883064	1.03e-12
ACTR1A	cyan	0.598357	0.000115942	0.883031	1.03e-12
LAMTOR4	cyan	0.476113	0.00333326	0.882749	1.07e-12
WLS	cyan	0.419823	0.0108021	0.882541	1.1e-12
KIAA0513	cyan	0.65335	1.56e-05	0.882513	1.11e-12
IQGAP1	cyan	0.584294	0.000182844	0.882283	1.14e-12	Y	low expression, normal neutrophil count
FAM234A	cyan	0.634432	3.25e-05	0.881855	1.21e-12
DENND3	cyan	0.408765	0.0133146	0.881522	1.27e-12
MARCHF1	cyan	0.564379	0.000336658	0.880781	1.4e-12
CPD	cyan	0.590712	0.000148911	0.880757	1.41e-12
TPI1	cyan	0.542656	0.000627814	0.880714	1.41e-12
NABP1	cyan	0.59141	0.000145587	0.880244	1.51e-12
PANK3	cyan	0.580641	0.000205114	0.879739	1.61e-12
MFSD5	cyan	0.496044	0.00209293	0.87949	1.66e-12
ENSCAFG00000042809	cyan	0.613431	6.95e-05	0.879427	1.68e-12
NIBAN1	cyan	0.535451	0.000764929	0.879239	1.72e-12
VAV1	cyan	0.378518	0.0228222	0.878761	1.83e-12
RGS2	cyan	0.487395	0.00257004	0.878742	1.84e-12
ENSCAFG00000000291	cyan	0.472843	0.0035884	0.877907	2.05e-12
LRRFIP1	cyan	0.49711	0.00203991	0.877882	2.06e-12
NFAM1	cyan	0.600059	0.000109565	0.877695	2.11e-12	Y	high expression, elevated neutrophil count
SLC2A6	cyan	0.483463	0.00281658	0.87709	2.28e-12
PPM1D	cyan	0.703321	1.72e-06	0.877041	2.3e-12
SDCBP	cyan	0.492598	0.00227285	0.876858	2.35e-12	Y	low expression, normal neutrophil count
SLC37A3	cyan	0.64513	2.16e-05	0.876647	2.42e-12
LOC106558049	cyan	0.452472	0.00559277	0.876633	2.42e-12
CFP	cyan	0.578799	0.000217238	0.876591	2.44e-12	Y	high expression, elevated neutrophil count
GLRX	cyan	0.51805	0.00121095	0.87657	2.44e-12
ENSCAFG00000002323	cyan	0.6267	4.33e-05	0.876507	2.46e-12
OSER1	cyan	0.485742	0.0026713	0.876037	2.62e-12
ZBTB18	cyan	0.438974	0.00739826	0.876007	2.63e-12
PLEKHO2	cyan	0.483511	0.00281347	0.875547	2.79e-12	Y	high expression, elevated neutrophil count
TLR4	cyan	0.630019	3.83e-05	0.875523	2.8e-12
WTAP	cyan	0.446784	0.00630102	0.874803	3.07e-12
CTNNB1	cyan	0.448808	0.00604066	0.873889	3.45e-12
SORL1	cyan	0.536649	0.000740442	0.873588	3.58e-12
SCARB2	cyan	0.605442	9.14e-05	0.873378	3.68e-12
SRGN	cyan	0.463866	0.00437783	0.873017	3.85e-12
MRPL44	cyan	0.522972	0.00106601	0.872864	3.92e-12
MXD3	cyan	0.570916	0.000276714	0.87253	4.09e-12
CARS1	cyan	0.514202	0.00133606	0.872516	4.1e-12
ZDHHC18	cyan	0.550929	0.000497658	0.872291	4.21e-12
ANKRD22	cyan	0.451491	0.00570982	0.871454	4.68e-12
PTEN	cyan	0.583242	0.000189022	0.871258	4.79e-12
NAIF1	cyan	0.400304	0.0155553	0.871256	4.79e-12
CCR1	cyan	0.53824	0.000708984	0.871015	4.94e-12
SVIL	cyan	0.675472	6.19e-06	0.870601	5.2e-12
ARPC1B	cyan	0.425189	0.00973584	0.870393	5.33e-12
ENSCAFG00000003455	cyan	0.483503	0.00281398	0.870088	5.54e-12
CYB5R4	cyan	0.499915	0.00190588	0.868638	6.61e-12
S100P	cyan	0.658887	1.25e-05	0.8686	6.64e-12	Y	high expression, elevated neutrophil count
LOC484309	cyan	0.468467	0.00395618	0.867727	7.38e-12
PTAFR	cyan	0.598457	0.000115562	0.867593	7.5e-12	Y	high expression, elevated neutrophil count
ADGRE1	cyan	0.583494	0.000187524	0.867538	7.55e-12
KMO	cyan	0.674491	6.46e-06	0.867258	7.81e-12
TXNRD1	cyan	0.48136	0.00295679	0.866914	8.14e-12
DHX34	cyan	0.696691	2.36e-06	0.866321	8.73e-12
PGK1	cyan	0.575894	0.00023767	0.866263	8.79e-12
PPP2R1B	cyan	0.670274	7.74e-06	0.8662	8.86e-12
RLF	cyan	0.600587	0.000107651	0.866172	8.89e-12
ZYX	cyan	0.453195	0.00550789	0.866017	9.06e-12
FSTL3	cyan	0.465731	0.00420239	0.865952	9.13e-12
NAMPT	cyan	0.512583	0.00139201	0.865737	9.36e-12
IL1R2	cyan	0.655197	1.45e-05	0.864725	1.06e-11
TNFRSF1A	cyan	0.484124	0.00277377	0.86472	1.06e-11
HNRNPU	cyan	0.491798	0.00231649	0.86432	1.11e-11
RBM47	cyan	0.508241	0.00155238	0.864307	1.11e-11
ZNF641	cyan	0.526127	0.000981391	0.864243	1.12e-11
ENSCAFG00000005768	cyan	0.591679	0.000144319	0.864062	1.14e-11
SCYL2	cyan	0.599037	0.000113356	0.863901	1.16e-11
CASP7	cyan	0.502898	0.00177186	0.863718	1.19e-11
ENSCAFG00000000132	cyan	0.46821	0.00397876	0.863545	1.21e-11
FOPNL	cyan	0.565544	0.000325188	0.863431	1.23e-11
ENSCAFG00000006704	cyan	0.544206	0.000601345	0.863332	1.24e-11
ATP6V1C1	cyan	0.553418	0.000463508	0.863303	1.25e-11
C9H17orf64	cyan	0.639803	2.65e-05	0.863106	1.27e-11
NLRP3	cyan	0.601092	0.000105852	0.862957	1.3e-11
PISD	cyan	0.435458	0.00794334	0.862742	1.33e-11
MSL1	cyan	0.547225	0.00055262	0.862607	1.35e-11
LACTB	cyan	0.638067	2.83e-05	0.862477	1.37e-11
ENSCAFG00000023401	cyan	0.411465	0.0126597	0.862346	1.39e-11
LOC484306	cyan	0.541504	0.000648167	0.862092	1.43e-11
VMP1	cyan	0.467935	0.00400309	0.861644	1.51e-11
IL18RAP	cyan	0.632066	3.55e-05	0.861561	1.52e-11
ENSCAFG00000007094	cyan	0.455946	0.00519486	0.861244	1.58e-11
ENSCAFG00000009634	cyan	0.723073	6.32e-07	0.860729	1.68e-11
SELL	cyan	0.488666	0.00249447	0.859876	1.85e-11	Y	low expression, normal neutrophil count
NDEL1	cyan	0.594384	0.000132152	0.85981	1.86e-11
GNAI3	cyan	0.463381	0.00442436	0.859762	1.87e-11
LSM14A	cyan	0.522225	0.00108699	0.858901	2.06e-11
ATP1A1	cyan	0.529044	0.00090848	0.858833	2.08e-11
MFAP3	cyan	0.475162	0.00340573	0.858389	2.18e-11
GGH	cyan	0.417368	0.011322	0.85836	2.19e-11	Y	high expression, elevated neutrophil count
USP19	cyan	0.474037	0.00349329	0.857989	2.28e-11
LPGAT1	cyan	0.701557	1.87e-06	0.857814	2.33e-11
LPCAT2	cyan	0.590112	0.000151824	0.857811	2.33e-11
MFSD14A	cyan	0.377677	0.0231512	0.857765	2.34e-11
LOC106560188	cyan	0.312684	0.0633456	0.857757	2.34e-11
ANXA2	cyan	0.474786	0.00343482	0.857488	2.41e-11	Y	high expression, elevated neutrophil count
USP32	cyan	0.609179	8.05e-05	0.85729	2.47e-11
CGGBP1	cyan	0.365094	0.0285637	0.857069	2.53e-11
GMIP	cyan	0.552289	0.000478732	0.856713	2.63e-11
P3H1	cyan	0.488754	0.00248932	0.856607	2.66e-11
PGM1	cyan	0.602377	0.000101388	0.856475	2.7e-11	Y	high expression, elevated neutrophil count
TRAFD1	cyan	0.381521	0.0216786	0.855668	2.95e-11
ABHD5	cyan	0.606902	8.7e-05	0.855354	3.05e-11
WDFY1	cyan	0.463798	0.00438433	0.855008	3.17e-11
CSF3R	cyan	0.48985	0.00242583	0.854528	3.34e-11
ENSCAFG00000000458	cyan	0.577469	0.000226387	0.85441	3.39e-11
OTULINL	cyan	0.647353	1.98e-05	0.854261	3.44e-11
MED9	cyan	0.657984	1.29e-05	0.854174	3.47e-11
CDC23	cyan	0.605261	9.2e-05	0.854124	3.49e-11
UBE2W	cyan	0.688766	3.42e-06	0.854097	3.5e-11
PPP2CA	cyan	0.362501	0.029799	0.853914	3.57e-11
LOC611536	cyan	0.653862	1.53e-05	0.853846	3.6e-11
SOD2	cyan	0.459898	0.00477205	0.853537	3.72e-11
B3GNT5	cyan	0.795415	6.78e-09	0.853061	3.92e-11
ENSCAFG00000012625	cyan	0.429123	0.00901205	0.852798	4.03e-11
GPR108	cyan	0.556795	0.000420517	0.852343	4.23e-11
RO60	cyan	0.55174	0.000486295	0.852301	4.25e-11
COG4	cyan	0.354243	0.0340293	0.852244	4.28e-11
LOC484344	cyan	0.478793	0.00313607	0.851893	4.44e-11
SLAIN1	cyan	0.42558	0.0096617	0.851289	4.74e-11
FURIN	cyan	0.699402	2.08e-06	0.851268	4.75e-11
ENSCAFG00000008884	cyan	0.595328	0.000128127	0.8507	5.04e-11
SUCLG2	cyan	0.672676	6.99e-06	0.850306	5.25e-11
SEMA4D	cyan	0.35093	0.0358581	0.850085	5.38e-11
ENSCAFG00000047299	cyan	0.459386	0.00482506	0.849977	5.44e-11
ENSCAFG00000029985	cyan	0.491649	0.00232469	0.849955	5.45e-11
SIPA1	cyan	0.415611	0.0117069	0.849907	5.48e-11
RAB3D	cyan	0.591045	0.000147317	0.849789	5.55e-11	Y	high expression, elevated neutrophil count
ENSCAFG00000046155	cyan	0.383371	0.0209982	0.849789	5.55e-11
ZNF143	cyan	0.612854	7.09e-05	0.849389	5.79e-11
AMDHD2	cyan	0.662915	1.06e-05	0.849236	5.88e-11
ACSL4	cyan	0.547609	0.000546692	0.849139	5.94e-11
ENSCAFG00000006927	cyan	0.651802	1.66e-05	0.848699	6.22e-11
GPANK1	cyan	0.386405	0.0199205	0.84828	6.5e-11
UHRF1BP1L	cyan	0.697749	2.25e-06	0.847964	6.71e-11
IL13RA1	cyan	0.499738	0.00191407	0.847725	6.88e-11
GGT1	cyan	0.609907	7.85e-05	0.847448	7.08e-11
RASSF5	cyan	0.321207	0.0561088	0.847218	7.25e-11
RP2	cyan	0.605732	9.05e-05	0.847088	7.35e-11
CAST	cyan	0.464804	0.00428879	0.846799	7.57e-11
AQP9	cyan	0.484137	0.0027729	0.846575	7.75e-11
MICU2	cyan	0.519828	0.0011567	0.846558	7.76e-11
EHD1	cyan	0.52509	0.00100852	0.846315	7.96e-11
IL18R1	cyan	0.608105	8.35e-05	0.846144	8.1e-11
ACADVL	cyan	0.409026	0.01325	0.846103	8.13e-11
SHKBP1	cyan	0.562046	0.000360699	0.846026	8.2e-11
RSRP1	cyan	0.345168	0.0392302	0.845921	8.28e-11
TPMT	cyan	0.670625	7.63e-06	0.845733	8.45e-11
CD48	cyan	0.363885	0.0291341	0.84514	8.97e-11
MIA3	cyan	0.564819	0.000332283	0.844963	9.13e-11
KLHL28	cyan	0.461624	0.00459692	0.843973	1.01e-10
APOBR	cyan	0.673759	6.67e-06	0.843507	1.06e-10
CASP4	cyan	0.494198	0.0021877	0.843495	1.06e-10
SRRT	cyan	0.447288	0.00623537	0.843104	1.1e-10
ZSWIM6	cyan	0.617855	5.95e-05	0.842891	1.13e-10
FAM149B1	cyan	0.444562	0.00659803	0.842878	1.13e-10
ETS2	cyan	0.555434	0.000437395	0.842755	1.14e-10
ENSCAFG00000025158	cyan	0.475608	0.00337155	0.842635	1.15e-10
TCIRG1	cyan	0.416537	0.0115027	0.842518	1.17e-10	Y	high expression, elevated neutrophil count
HEXA	cyan	0.551766	0.000485935	0.842449	1.18e-10
PRKCB	cyan	0.550803	0.000499447	0.842391	1.18e-10
TRAPPC8	cyan	0.57638	0.000234136	0.842336	1.19e-10
LRRC75A	cyan	0.495268	0.00213234	0.842312	1.19e-10
SLC66A2	cyan	0.302571	0.0728666	0.841871	1.25e-10
KAT5	cyan	0.455193	0.00527899	0.841598	1.28e-10
ANXA11	cyan	0.575541	0.000240263	0.841046	1.35e-10
ARG2	cyan	0.555081	0.000441868	0.840957	1.36e-10
TXNDC2	cyan	0.617474	6.03e-05	0.840955	1.36e-10
TMCC1	cyan	0.658051	1.29e-05	0.840865	1.38e-10
FAM217B	cyan	0.464995	0.00427091	0.840723	1.4e-10
GNAI2	cyan	0.515838	0.00128155	0.84067	1.4e-10
ENSCAFG00000014612	cyan	0.329769	0.0495162	0.840079	1.49e-10
AASS	cyan	0.56894	0.000293738	0.839632	1.55e-10
KPNA4	cyan	0.522981	0.00106578	0.839427	1.59e-10
RRAGD	cyan	0.721667	6.81e-07	0.838919	1.67e-10
NRBP2	cyan	0.540343	0.000669236	0.83778	1.86e-10
CERS6	cyan	0.537379	0.000725861	0.837598	1.89e-10
PRSS57	cyan	0.568061	0.000301607	0.837507	1.91e-10
RAB11FIP2	cyan	0.694493	2.62e-06	0.837499	1.91e-10
ICAM3	cyan	0.493955	0.00220043	0.837413	1.93e-10
GGA1	cyan	0.610465	7.7e-05	0.837287	1.95e-10
ENSCAFG00000041318	cyan	0.541882	0.00064143	0.837138	1.98e-10
ARHGAP30	cyan	0.348097	0.0374852	0.837087	1.99e-10
BMX	cyan	0.595086	0.000129148	0.837074	1.99e-10
SLC38A2	cyan	0.428024	0.00920948	0.836799	2.05e-10
GSKIP	cyan	0.519533	0.00116556	0.83674	2.06e-10
STK38L	cyan	0.488343	0.00251347	0.836459	2.11e-10
STXBP5L	cyan	0.656261	1.39e-05	0.836252	2.16e-10
KREMEN1	cyan	0.672964	6.9e-06	0.836128	2.18e-10
ANXA3	cyan	0.534497	0.000784939	0.835708	2.27e-10	Y	high expression, elevated neutrophil count
LOC479668	cyan	0.560044	0.000382548	0.835216	2.38e-10
LY96	cyan	0.460324	0.00472834	0.835097	2.41e-10
IL4R	cyan	0.515716	0.00128554	0.834955	2.44e-10
BTBD1	cyan	0.525387	0.00100068	0.834914	2.45e-10
FAM50A	cyan	0.402915	0.0148322	0.834577	2.53e-10
GPR137B	cyan	0.59578	0.000126239	0.833162	2.89e-10
HMCES	cyan	0.503915	0.00172809	0.833117	2.9e-10
ENSCAFG00000008181	cyan	0.542962	0.000622508	0.832724	3.01e-10
PIK3CG	cyan	0.611747	7.36e-05	0.832644	3.03e-10
PPP1CA	cyan	0.32384	0.0540113	0.832505	3.07e-10
APAF1	cyan	0.684583	4.13e-06	0.832257	3.14e-10	Y	high expression, elevated neutrophil count
APCDD1	cyan	0.505457	0.00166354	0.831891	3.25e-10
CREM	cyan	0.49489	0.00215175	0.831808	3.28e-10
FAM174A	cyan	0.689658	3.28e-06	0.830758	3.61e-10
ENSCAFG00000012457	cyan	0.522707	0.00107341	0.830175	3.81e-10
PIP5K1A	cyan	0.455403	0.0052554	0.829939	3.89e-10
NAGK	cyan	0.450571	0.0058214	0.829896	3.91e-10
ENSCAFG00000002631	cyan	0.627665	4.18e-05	0.829505	4.05e-10
CDC42	cyan	0.461917	0.00456774	0.829462	4.07e-10
OS9	cyan	0.471201	0.00372272	0.829453	4.07e-10
GLYR1	cyan	0.488862	0.00248299	0.829248	4.15e-10
ST3GAL2	cyan	0.551085	0.000495457	0.829114	4.2e-10
FEM1B	cyan	0.480087	0.00304451	0.828974	4.25e-10
KCTD17	cyan	0.582577	0.000193025	0.828537	4.43e-10
ENSCAFG00000013112	cyan	0.424558	0.00985632	0.82852	4.43e-10
ENSCAFG00000047615	cyan	0.555252	0.000439703	0.828318	4.52e-10
ENSCAFG00000043612	cyan	0.435214	0.0079823	0.828307	4.52e-10
RAVER1	cyan	0.502089	0.00180737	0.827988	4.65e-10
TDG	cyan	0.47912	0.00311267	0.827904	4.69e-10
SUCLG1	cyan	0.692862	2.83e-06	0.827026	5.07e-10
CIB2	cyan	0.599971	0.000109888	0.826434	5.35e-10
ENSCAFG00000032019	cyan	0.429039	0.00902706	0.82641	5.36e-10
APMAP	cyan	0.662591	1.07e-05	0.825427	5.86e-10
PRKAG2	cyan	0.499376	0.00193098	0.824943	6.11e-10
TKT	cyan	0.624775	4.64e-05	0.824932	6.12e-10
MAP4K4	cyan	0.48785	0.00254274	0.824672	6.26e-10
RAB4B	cyan	0.377462	0.0232358	0.824598	6.31e-10	Y	low expression, normal neutrophil count
IKBIP	cyan	0.574754	0.000246148	0.824489	6.37e-10
EGLN3	cyan	0.488066	0.0025299	0.823971	6.67e-10
PPP1R3D	cyan	0.401355	0.0152608	0.823932	6.69e-10
NUCB1	cyan	0.429021	0.00903031	0.823916	6.7e-10
KTN1	cyan	0.551228	0.000493448	0.823537	6.93e-10
SPPL2A	cyan	0.610321	7.74e-05	0.823221	7.12e-10
ANKS1A	cyan	0.728878	4.64e-07	0.823179	7.15e-10
ENSCAFG00000049827	cyan	0.508227	0.00155293	0.822672	7.47e-10
MPDU1	cyan	0.384824	0.0204761	0.822586	7.53e-10
U2AF1	cyan	0.538096	0.000711791	0.822575	7.54e-10
ASAH1	cyan	0.510841	0.0014545	0.822562	7.54e-10	Y	high expression, elevated neutrophil count
TMCO1	cyan	0.473545	0.00353223	0.822352	7.68e-10
IL1RAP	cyan	0.489008	0.00247445	0.82208	7.87e-10
STARD7	cyan	0.464353	0.00433139	0.82159	8.21e-10
ENTR1	cyan	0.530301	0.000878565	0.821405	8.35e-10
PGS1	cyan	0.588576	0.000159518	0.821289	8.43e-10
ENSCAFG00000013867	cyan	0.368797	0.0268725	0.821278	8.44e-10
CRISPLD2	cyan	0.511403	0.00143406	0.821143	8.54e-10	Y	high expression, elevated neutrophil count
LY9	cyan	0.696053	2.43e-06	0.820155	9.3e-10
TRIB1	cyan	0.529937	0.000887135	0.819972	9.45e-10
LAPTM4A	cyan	0.361617	0.03023	0.819913	9.5e-10
GOLGA2	cyan	0.534511	0.000784637	0.819831	9.56e-10
VIM	cyan	0.307709	0.067899	0.819136	1.02e-09
MAPKAPK3	cyan	0.568511	0.000297553	0.81908	1.02e-09
WASHC4	cyan	0.682356	4.57e-06	0.818946	1.03e-09
PTK2B	cyan	0.675532	6.17e-06	0.818707	1.05e-09
NCKAP1L	cyan	0.46409	0.00435641	0.818313	1.09e-09	Y	low expression, normal neutrophil count
KIF5B	cyan	0.509805	0.00149285	0.818108	1.11e-09
CSRNP1	cyan	0.356901	0.032617	0.817804	1.14e-09
FAS	cyan	0.401697	0.015166	0.817801	1.14e-09
ATG7	cyan	0.564388	0.000336561	0.817763	1.14e-09	Y	high expression, elevated neutrophil count
PHF20L1	cyan	0.611765	7.36e-05	0.817606	1.16e-09
LST1	cyan	0.438756	0.00743103	0.81753	1.16e-09
OGFRL1	cyan	0.434633	0.008076	0.81731	1.19e-09
RAB5A	cyan	0.488946	0.00247809	0.816743	1.24e-09
ENSCAFG00000046079	cyan	0.306462	0.0690795	0.816303	1.29e-09
MTMR6	cyan	0.33886	0.0432115	0.815603	1.37e-09
SLC28A3	cyan	0.507669	0.00157467	0.81548	1.38e-09
ROCK2	cyan	0.693509	2.74e-06	0.815227	1.41e-09
ESD	cyan	0.407333	0.0136735	0.814597	1.49e-09
ENSCAFG00000046560	cyan	0.30985	0.0659088	0.814428	1.51e-09
NFKBIA	cyan	0.448302	0.00610492	0.813931	1.58e-09
ENSCAFG00000042277	cyan	0.570461	0.00028055	0.813096	1.69e-09
LOC100855763	cyan	0.64315	2.33e-05	0.813073	1.69e-09
C6H16orf54	cyan	0.319159	0.0577848	0.812882	1.72e-09
SAMD8	cyan	0.505487	0.00166233	0.812097	1.83e-09
RNF145	cyan	0.384187	0.0207037	0.811946	1.86e-09
QKI	cyan	0.50009	0.00189777	0.811857	1.87e-09
STXBP2	cyan	0.359262	0.0314037	0.811843	1.87e-09	Y	low expression, normal neutrophil count
GNB2	cyan	0.379734	0.0223534	0.811699	1.89e-09
MBD2	cyan	0.440813	0.00712616	0.811611	1.91e-09
FCER1G	cyan	0.493861	0.00220538	0.811204	1.97e-09	Y	high expression, elevated neutrophil count
DDIT3	cyan	0.614785	6.62e-05	0.810336	2.12e-09
UBE2J2	cyan	0.402924	0.0148299	0.810137	2.15e-09
ENSCAFG00000030509	cyan	0.384541	0.0205767	0.810088	2.16e-09
ENSCAFG00000029067	cyan	0.496185	0.00208588	0.810076	2.16e-09
CR1L	cyan	0.512709	0.0013876	0.810021	2.17e-09
KCNE3	cyan	0.344704	0.0395123	0.809671	2.24e-09
CD53	cyan	0.33431	0.0462808	0.809572	2.25e-09	Y	low expression, normal neutrophil count
TMEM30A	cyan	0.586025	0.000173067	0.80954	2.26e-09	Y	low expression, normal neutrophil count
PGPEP1	cyan	0.383069	0.0211078	0.808941	2.37e-09
RNASEK	cyan	0.375926	0.0238492	0.808713	2.42e-09
ZBED4	cyan	0.648682	1.88e-05	0.808433	2.47e-09
TREM1	cyan	0.418892	0.0109967	0.808302	2.5e-09
PPP4R3B	cyan	0.534673	0.000781207	0.808168	2.52e-09
CERS5	cyan	0.418987	0.0109768	0.80794	2.57e-09
SLC15A4	cyan	0.399132	0.0158892	0.807625	2.64e-09	Y	low expression, normal neutrophil count
ENSCAFG00000047924	cyan	0.52616	0.000980531	0.807568	2.65e-09
KLHL9	cyan	0.518652	0.00119233	0.807415	2.68e-09
ARMCX3	cyan	0.476216	0.00332549	0.807081	2.75e-09
VPS26B	cyan	0.465777	0.00419821	0.806805	2.81e-09
STAT6	cyan	0.369578	0.0265267	0.806482	2.89e-09
ENSCAFG00000017655	cyan	0.727256	5.06e-07	0.806186	2.96e-09
IL17RA	cyan	0.432368	0.00845024	0.806117	2.97e-09
CAMKK1	cyan	0.50531	0.0016696	0.806016	3e-09
SLC25A33	cyan	0.473129	0.00356536	0.80575	3.06e-09
ARL14EP	cyan	0.498036	0.00199475	0.805226	3.19e-09
LAMTOR5	cyan	0.508592	0.00153885	0.805144	3.21e-09
CSGALNACT2	cyan	0.44327	0.00677606	0.80454	3.37e-09
PLEKHG3	cyan	0.492581	0.00227375	0.80353	3.65e-09
BCL2A1	cyan	0.531995	0.000839649	0.803285	3.72e-09
LPCAT1	cyan	0.534165	0.000792021	0.80321	3.74e-09	Y	low expression, normal neutrophil count
CCND3	cyan	0.56123	0.000369467	0.803162	3.75e-09
RBMS1	cyan	0.3118	0.0641366	0.80303	3.79e-09
ENSCAFG00000011522	cyan	0.481899	0.0029203	0.802882	3.83e-09
MSL3	cyan	0.530427	0.000875637	0.802836	3.85e-09
DGAT1	cyan	0.61019	7.77e-05	0.802751	3.87e-09	Y	high expression, elevated neutrophil count
C4BPB	cyan	0.684197	4.2e-06	0.801253	4.35e-09
RRP1B	cyan	0.552782	0.000472027	0.800992	4.44e-09
LMAN2	cyan	0.31122	0.0646601	0.800336	4.67e-09
SNAP23	cyan	0.529757	0.000891407	0.800239	4.7e-09	Y	low expression, normal neutrophil count
TRAPPC2	cyan	0.370941	0.0259317	0.799861	4.84e-09
PTGR1	cyan	0.558828	0.000396382	0.799471	4.99e-09
ARHGAP9	cyan	0.435332	0.00796349	0.799382	5.02e-09	Y	low expression, normal neutrophil count
MAP3K5	cyan	0.479029	0.00311916	0.799266	5.07e-09
RSPRY1	cyan	0.534851	0.000777467	0.799172	5.11e-09
TMEM33	cyan	0.519798	0.0011576	0.799017	5.17e-09
ENSCAFG00000029009	cyan	0.485182	0.00270636	0.798609	5.33e-09
ENSCAFG00000031454	cyan	0.653139	1.57e-05	0.798445	5.4e-09
DAGLB	cyan	0.517837	0.00121759	0.798278	5.47e-09
USP2	cyan	0.484045	0.00277888	0.798136	5.52e-09
ENSCAFG00000012300	cyan	0.417295	0.0113378	0.798125	5.53e-09
CIAO1	cyan	0.455152	0.0052836	0.797462	5.81e-09
ENSCAFG00000016388	cyan	0.54385	0.000607336	0.79735	5.86e-09
HMOX1	cyan	0.692397	2.89e-06	0.797291	5.89e-09
HPRT1	cyan	0.569243	0.000291062	0.797217	5.92e-09
NFKBIE	cyan	0.349423	0.0367166	0.797087	5.98e-09
PEF1	cyan	0.275258	0.1042	0.797015	6.01e-09
KIF1B	cyan	0.663334	1.04e-05	0.79685	6.09e-09
ZNF654	cyan	0.507931	0.00156444	0.796608	6.2e-09
ENSCAFG00000043705	cyan	0.528898	0.000912024	0.796338	6.33e-09
ENSCAFG00000010465	cyan	0.319256	0.057704	0.796289	6.35e-09
VPS4B	cyan	0.402273	0.0150074	0.796222	6.38e-09
SLC8B1	cyan	0.600548	0.000107793	0.795913	6.53e-09
SLC27A4	cyan	0.521679	0.00110252	0.7955	6.74e-09
FOXN2	cyan	0.507767	0.00157083	0.795461	6.76e-09
SGSM1	cyan	0.476343	0.00331586	0.795445	6.77e-09
CTSB	cyan	0.444641	0.00658719	0.794832	7.08e-09	Y	high expression, elevated neutrophil count
IL1RL2	cyan	0.50428	0.00171262	0.794762	7.12e-09
IFNGR2	cyan	0.254108	0.134781	0.794608	7.2e-09
EML2	cyan	0.491173	0.00235109	0.79456	7.23e-09
P2RY13	cyan	0.490183	0.00240682	0.794442	7.29e-09
TNFAIP6	cyan	0.578885	0.000216658	0.794413	7.31e-09	Y	high expression, elevated neutrophil count
UBE2A	cyan	0.325641	0.0526129	0.794277	7.38e-09
SH2B2	cyan	0.263438	0.120564	0.794224	7.41e-09
XPOT	cyan	0.615446	6.47e-05	0.794193	7.43e-09
SPI1	cyan	0.466239	0.00415578	0.793937	7.57e-09
THAP1	cyan	0.397936	0.0162364	0.793467	7.84e-09
BICD2	cyan	0.367143	0.0276174	0.793297	7.94e-09
YTHDC1	cyan	0.487395	0.00257	0.793142	8.03e-09
MFN2	cyan	0.51702	0.00124338	0.791856	8.83e-09
TIRAP	cyan	0.74896	1.49e-07	0.791802	8.86e-09
SLC12A9	cyan	0.310374	0.0654287	0.791717	8.92e-09
TRIOBP	cyan	0.571503	0.000271825	0.791598	9e-09
SIN3B	cyan	0.656345	1.38e-05	0.790894	9.47e-09
ADAM9	cyan	0.69531	2.52e-06	0.790789	9.54e-09
VAMP3	cyan	0.475924	0.00334757	0.790432	9.79e-09
AGO4	cyan	0.590263	0.000151088	0.790207	9.96e-09
IRAK3	cyan	0.655907	1.41e-05	0.790075	1.01e-08
SLC20A2	cyan	0.790383	9.83e-09	0.790014	1.01e-08
PLD1	cyan	0.612326	7.22e-05	0.789639	1.04e-08	Y	high expression, elevated neutrophil count
MERTK	cyan	0.608237	8.31e-05	0.789408	1.06e-08
HERPUD1	cyan	0.446633	0.00632085	0.788615	1.12e-08
TRMT1L	cyan	0.580511	0.000205947	0.788559	1.12e-08
DUSP16	cyan	0.643594	2.29e-05	0.788545	1.12e-08
ARMT1	cyan	0.562062	0.000360531	0.788448	1.13e-08
TBC1D1	cyan	0.428631	0.00910009	0.788153	1.15e-08
RAB20	cyan	0.265168	0.118056	0.787812	1.18e-08
TAOK3	cyan	0.525744	0.000991342	0.787712	1.19e-08
AKIRIN1	cyan	0.290242	0.0859466	0.787704	1.19e-08
OSCP1	cyan	0.527454	0.000947619	0.787612	1.2e-08
LASP1	cyan	0.714003	1.01e-06	0.78754	1.21e-08
EHBP1	cyan	0.658267	1.28e-05	0.78749	1.21e-08
CDK9	cyan	0.419413	0.0108875	0.787306	1.23e-08
TOB1	cyan	0.419117	0.0109494	0.786757	1.28e-08
GNG5	cyan	0.446782	0.00630127	0.786666	1.28e-08
NIN	cyan	0.516071	0.00127394	0.786484	1.3e-08
WAC	cyan	0.419026	0.0109685	0.786468	1.3e-08
ELK1	cyan	0.578467	0.000219489	0.786101	1.34e-08
STX4	cyan	0.354892	0.03368	0.786084	1.34e-08
COPA	cyan	0.583062	0.000190098	0.784887	1.46e-08
PET100	cyan	0.490765	0.00237393	0.784464	1.5e-08
SNN	cyan	0.352338	0.0350712	0.784172	1.53e-08
ENSCAFG00000003096	cyan	0.47568	0.00336609	0.784056	1.55e-08
KRAS	cyan	0.756835	9.25e-08	0.783451	1.61e-08
SGMS1	cyan	0.535879	0.000756099	0.783433	1.61e-08
SSH3	cyan	0.596504	0.000123267	0.782698	1.7e-08
PGLS	cyan	0.272721	0.107562	0.78242	1.73e-08
SNX20	cyan	0.452674	0.00556889	0.782171	1.76e-08
COTL1	cyan	0.172204	0.315239	0.782141	1.77e-08
MFSD11	cyan	0.578114	0.000221908	0.781422	1.86e-08
ITGB2	cyan	0.437267	0.00765871	0.781409	1.86e-08	Y	low expression, normal neutrophil count
ENSCAFG00000011796	cyan	0.682326	4.57e-06	0.781208	1.89e-08
QSOX1	cyan	0.539466	0.000685579	0.780981	1.92e-08	Y	low expression, normal neutrophil count
RBM48	cyan	0.511903	0.00141613	0.780271	2.01e-08
SGPL1	cyan	0.429022	0.0090301	0.780026	2.05e-08
ENSCAFG00000044872	cyan	0.531924	0.000841251	0.779998	2.05e-08
LOC608975	cyan	0.607997	8.38e-05	0.779983	2.05e-08
PLXDC2	cyan	0.686282	3.83e-06	0.779628	2.1e-08
ENSCAFG00000005140	cyan	0.357549	0.0322805	0.7796	2.11e-08
SELENOS	cyan	0.6836	4.32e-06	0.77918	2.17e-08
ADIPOR2	cyan	0.375634	0.0239673	0.778599	2.26e-08
LOC100685620	cyan	0.485942	0.00265884	0.778454	2.28e-08
PBX2	cyan	0.443515	0.00674195	0.778413	2.29e-08
RND3	cyan	0.474893	0.00342654	0.778407	2.29e-08
ATP6V1H	cyan	0.598978	0.00011358	0.778222	2.32e-08
ENSCAFG00000007928	cyan	0.448728	0.00605085	0.778218	2.32e-08
LOC483289	cyan	0.525691	0.00099272	0.777943	2.36e-08
TOR1AIP1	cyan	0.387043	0.0196999	0.777903	2.37e-08
FBXL5	cyan	0.423322	0.010096	0.777877	2.37e-08
GYS1	cyan	0.753663	1.12e-07	0.777844	2.38e-08
BIRC3	cyan	0.403696	0.0146215	0.777731	2.39e-08
ING4	cyan	0.182897	0.28566	0.777126	2.5e-08
ENSCAFG00000013044	cyan	0.599141	0.000112965	0.776711	2.57e-08
TMEM251	cyan	0.488512	0.00250351	0.776669	2.57e-08
ENO1	cyan	0.492582	0.00227369	0.775362	2.81e-08
SEMA7A	cyan	0.259596	0.126276	0.775313	2.82e-08
ADSS2	cyan	0.808821	2.39e-09	0.775253	2.83e-08
SLC7A11	cyan	0.562477	0.000356143	0.775199	2.84e-08
ASPSCR1	cyan	0.443884	0.00669097	0.775103	2.86e-08
PLBD1	cyan	0.57042	0.000280898	0.77489	2.9e-08
LOC609365	cyan	0.533245	0.000811916	0.774815	2.92e-08
ABHD3	cyan	0.600059	0.000109568	0.774714	2.94e-08
RTN4	cyan	0.623579	4.85e-05	0.774653	2.95e-08
KLC1	cyan	0.633072	3.42e-05	0.774146	3.05e-08
GALNT3	cyan	0.323156	0.05455	0.773983	3.08e-08
PPP1R3B	cyan	0.657531	1.32e-05	0.77389	3.1e-08
S1PR4	cyan	0.296118	0.0795036	0.77376	3.13e-08
LAMTOR3	cyan	0.329505	0.0497098	0.773502	3.18e-08	Y	low expression, normal neutrophil count
TAF7	cyan	0.321656	0.0557465	0.77297	3.3e-08
RNF41	cyan	0.578866	0.000216785	0.772554	3.39e-08
ENSCAFG00000014615	cyan	0.243541	0.152336	0.771931	3.53e-08
LOC476151	cyan	0.61506	6.56e-05	0.771626	3.61e-08
BLVRA	cyan	0.637039	2.95e-05	0.771432	3.65e-08
GRK2	cyan	0.540841	0.00066012	0.770567	3.87e-08
FAM160A2	cyan	0.63184	3.58e-05	0.770327	3.93e-08
MMP25	cyan	0.463602	0.0044031	0.77005	4e-08	Y	high expression, elevated neutrophil count
MVD	cyan	0.444359	0.00662566	0.769608	4.12e-08
IRAK4	cyan	0.385918	0.0200902	0.769599	4.12e-08
GIN1	cyan	0.519547	0.00116511	0.769574	4.13e-08
LINS1	cyan	0.696406	2.39e-06	0.769253	4.21e-08
MTHFS	cyan	0.516442	0.00126189	0.769131	4.25e-08
ZRSR2	cyan	0.572726	0.000261897	0.768974	4.29e-08
PLSCR5	cyan	0.391497	0.0182157	0.768524	4.42e-08
JMJD6	cyan	0.263361	0.120676	0.766957	4.89e-08
TCN1	cyan	0.601162	0.000105604	0.766883	4.91e-08	Y	high expression, elevated neutrophil count
STK10	cyan	0.313409	0.0627025	0.766864	4.92e-08
LOC611915	cyan	0.716275	9e-07	0.766556	5.02e-08
DAPK1	cyan	0.631479	3.63e-05	0.766415	5.06e-08
TAZ	cyan	0.372113	0.0254291	0.765855	5.25e-08
LOC102157231	cyan	0.591179	0.00014668	0.76578	5.28e-08
PPM1H	cyan	0.62866	4.03e-05	0.765578	5.34e-08
PSMA1	cyan	0.381178	0.0218067	0.765532	5.36e-08
VPS52	cyan	0.404444	0.0144223	0.765418	5.4e-08
GBA	cyan	0.493955	0.00220043	0.764671	5.66e-08
SLC2A3	cyan	0.474742	0.00343823	0.764495	5.73e-08	Y	high expression, elevated neutrophil count
SUOX	cyan	0.615175	6.53e-05	0.764465	5.74e-08
CORO1A	cyan	0.260826	0.124426	0.764333	5.79e-08
ENSCAFG00000041406	cyan	0.457052	0.00507332	0.764282	5.81e-08
CAPN1	cyan	0.491613	0.00232668	0.764277	5.81e-08	Y	high expression, elevated neutrophil count
PTPN2	cyan	0.382373	0.0213628	0.764232	5.82e-08
SYF2	cyan	0.266519	0.116125	0.763995	5.91e-08
PIGL	cyan	0.462413	0.00451879	0.763458	6.12e-08
HSD17B2	cyan	0.580693	0.000204777	0.763389	6.14e-08
DDX3X	cyan	0.342926	0.0406097	0.763063	6.27e-08	Y	low expression, normal neutrophil count
PDCD6	cyan	0.377654	0.0231603	0.762636	6.44e-08
DNAJC13	cyan	0.728545	4.72e-07	0.762518	6.49e-08	Y	low expression, normal neutrophil count
CLK4	cyan	0.457058	0.00507276	0.761982	6.72e-08
SH2D1B	cyan	0.618576	5.8e-05	0.761802	6.79e-08
NFKB1	cyan	0.500561	0.0018761	0.761777	6.8e-08	Y	low expression, normal neutrophil count
AGTRAP	cyan	0.53422	0.000790847	0.761603	6.88e-08
NKAIN1	cyan	0.534746	0.000779677	0.761558	6.9e-08
ENO3	cyan	0.278165	0.100447	0.76124	7.04e-08
PPP1R15A	cyan	0.605163	9.23e-05	0.761063	7.12e-08
NT5C3B	cyan	0.645795	2.1e-05	0.760637	7.31e-08
IRF3	cyan	0.24666	0.14699	0.760131	7.54e-08
PAK1	cyan	0.54241	0.00063211	0.759336	7.93e-08
FCHSD1	cyan	0.536004	0.000753537	0.759059	8.06e-08
STARD5	cyan	0.537919	0.000715231	0.75904	8.07e-08
SCN1B	cyan	0.673976	6.6e-06	0.758993	8.1e-08
PPP4C	cyan	0.238425	0.161407	0.75897	8.11e-08
SRI	cyan	0.538514	0.000703694	0.758958	8.11e-08
ENSCAFG00000045278	cyan	0.601211	0.000105429	0.75828	8.46e-08
SEL1L3	cyan	0.494189	0.00218819	0.757264	9.01e-08
SPTLC2	cyan	0.599662	0.000111024	0.757045	9.13e-08
C18H7orf25	cyan	0.53671	0.000739207	0.756331	9.54e-08
RPS6KA1	cyan	0.2491	0.142905	0.755885	9.8e-08
SLC35A5	cyan	0.385534	0.0202249	0.755009	1.03e-07
ENSCAFG00000014247	cyan	0.242132	0.154796	0.754843	1.04e-07
GRAMD1B	cyan	0.445175	0.00651485	0.753902	1.11e-07
ADAM8	cyan	0.32691	0.0516453	0.753817	1.11e-07
TBC1D8	cyan	0.603539	9.75e-05	0.752405	1.21e-07
TNFAIP2	cyan	0.354056	0.0341304	0.75238	1.21e-07
IGFLR1	cyan	0.481083	0.00297565	0.752066	1.24e-07
RUBCNL	cyan	0.565528	0.000325349	0.752017	1.24e-07
PLA2G4A	cyan	0.464744	0.00429445	0.751873	1.25e-07
ZNF445	cyan	0.642012	2.44e-05	0.751581	1.27e-07
BAK1	cyan	0.456254	0.00516072	0.751493	1.28e-07
ENSCAFG00000024487	cyan	0.291075	0.0850095	0.75147	1.28e-07
SURF4	cyan	0.544611	0.000594599	0.750767	1.34e-07	Y	high expression, elevated neutrophil count
LRG1	cyan	0.378342	0.0228906	0.750467	1.36e-07	Y	high expression, elevated neutrophil count
HTRA2	cyan	0.335226	0.0456495	0.75034	1.37e-07
HOOK3	cyan	0.664036	1.01e-05	0.750098	1.39e-07
TP53INP1	cyan	0.687641	3.6e-06	0.749943	1.4e-07
CEP120	cyan	0.544203	0.000601396	0.749924	1.4e-07
RHBDL3	cyan	0.610641	7.65e-05	0.749894	1.41e-07
REEP5	cyan	0.292056	0.0839166	0.749846	1.41e-07
FPR2	cyan	0.627424	4.21e-05	0.749182	1.47e-07	Y	high expression, elevated neutrophil count
MICAL1	cyan	0.476437	0.00330882	0.748703	1.51e-07
SAFB	cyan	0.365136	0.0285438	0.748504	1.53e-07
DNASE1L1	cyan	0.393236	0.0176624	0.748407	1.54e-07	Y	low expression, normal neutrophil count
ATP6V0B	cyan	0.328539	0.0504235	0.747997	1.57e-07
IKBKB	cyan	0.407284	0.013686	0.747946	1.58e-07
BRWD3	cyan	0.613714	6.88e-05	0.747728	1.6e-07
UBE2L3	cyan	0.663974	1.01e-05	0.747086	1.66e-07
HEXB	cyan	0.469741	0.00384585	0.746399	1.73e-07	Y	low expression, normal neutrophil count
ENSCAFG00000015797	cyan	0.51883	0.00118686	0.746181	1.75e-07
TMEM165	cyan	0.303156	0.072287	0.74617	1.75e-07
ENSCAFG00000029826	cyan	0.413416	0.0122035	0.746126	1.76e-07
NT5DC1	cyan	0.518774	0.0011886	0.745235	1.85e-07
ENSCAFG00000014592	cyan	0.591364	0.000145804	0.745235	1.85e-07
MARCHF5	cyan	0.548911	0.000526966	0.745009	1.88e-07
PSRC1	cyan	0.486226	0.00264128	0.744984	1.88e-07
LRPAP1	cyan	0.415897	0.0116435	0.744937	1.88e-07
ELF1	cyan	0.29153	0.0845013	0.744778	1.9e-07
PTPRC	cyan	0.349552	0.0366426	0.744462	1.94e-07	Y	low expression, normal neutrophil count
RBBP5	cyan	0.59141	0.000145587	0.744132	1.97e-07
ZNF500	cyan	0.320933	0.0563307	0.744023	1.99e-07
DAB2	cyan	0.747718	1.6e-07	0.743671	2.03e-07
MSL2	cyan	0.598944	0.000113707	0.743621	2.03e-07
SMIM22	cyan	0.261741	0.123062	0.742982	2.11e-07
RILP	cyan	0.60005	0.000109601	0.742535	2.16e-07
ICE2	cyan	0.658929	1.24e-05	0.742455	2.17e-07
SLC25A46	cyan	0.43413	0.00815788	0.742068	2.22e-07
ENSCAFG00000000917	cyan	0.382377	0.0213615	0.741972	2.24e-07
COASY	cyan	0.463089	0.00445264	0.74165	2.28e-07
PDE6D	cyan	0.617855	5.95e-05	0.741352	2.32e-07
SGMS2	cyan	0.650727	1.73e-05	0.741141	2.34e-07
MCMBP	cyan	0.414582	0.0119375	0.740979	2.37e-07
B4GALT1	cyan	0.464428	0.00432433	0.740605	2.42e-07	Y	low expression, normal neutrophil count
IL20RA	cyan	0.541336	0.000651166	0.740602	2.42e-07
C30H15orf48	cyan	0.363165	0.0294786	0.740568	2.42e-07
RBM39	cyan	0.19124	0.263869	0.740364	2.45e-07
CDC42EP3	cyan	0.423303	0.0100999	0.740119	2.48e-07
BASP1	cyan	0.293392	0.0824444	0.739959	2.51e-07
SNF8	cyan	0.459509	0.00481232	0.739955	2.51e-07
RILPL2	cyan	0.403659	0.0146316	0.739304	2.6e-07
TXNDC12	cyan	0.490591	0.00238372	0.739275	2.61e-07
ENSCAFG00000005305	cyan	0.697495	2.27e-06	0.738985	2.65e-07
ENSCAFG00000012233	cyan	0.583897	0.000185149	0.738869	2.67e-07
SLC25A20	cyan	0.41339	0.0122095	0.738435	2.73e-07
IL22RA2	cyan	0.356915	0.0326098	0.737588	2.87e-07
MITD1	cyan	0.454083	0.00540507	0.737485	2.88e-07
JADE3	cyan	0.573681	0.000254371	0.737363	2.9e-07
TMEM167A	cyan	0.429497	0.00894584	0.73677	3e-07
CSF2RB	cyan	0.516141	0.00127166	0.736729	3.01e-07
ANTXR2	cyan	0.409874	0.0130422	0.736223	3.09e-07
AP1S2	cyan	0.575913	0.000237531	0.735789	3.17e-07
SNAP29	cyan	0.420041	0.0107568	0.734759	3.36e-07	Y	low expression, normal neutrophil count
GYG1	cyan	0.477366	0.00323972	0.734282	3.45e-07	Y	high expression, elevated neutrophil count
VTA1	cyan	0.352084	0.0352121	0.733706	3.56e-07
ZNF414	cyan	0.783577	1.6e-08	0.733077	3.69e-07
SNTB2	cyan	0.602718	0.000100233	0.732871	3.73e-07
STARD3	cyan	0.349222	0.0368324	0.73243	3.82e-07
ENSCAFG00000009420	cyan	0.431054	0.00867399	0.732181	3.87e-07
ENSCAFG00000016006	cyan	0.330343	0.049098	0.73209	3.89e-07
SRSF9	cyan	0.357068	0.0325299	0.731726	3.97e-07
GNA15	cyan	0.361923	0.0300802	0.731717	3.97e-07
APLP2	cyan	0.54269	0.000627231	0.731503	4.02e-07
ENSCAFG00000030164	cyan	0.52279	0.00107109	0.731262	4.07e-07
KCNQ1	cyan	0.731303	4.06e-07	0.731179	4.09e-07
HSD17B12	cyan	0.556565	0.000423335	0.731085	4.11e-07
KLHL13	cyan	0.597832	0.000117977	0.730825	4.17e-07
GLT1D1	cyan	0.570586	0.000279489	0.730801	4.18e-07
FAR1	cyan	0.733893	3.52e-07	0.730187	4.32e-07
EMB	cyan	0.396138	0.0167698	0.729473	4.49e-07
SLC26A8	cyan	0.396713	0.0165977	0.729435	4.5e-07
STXBP5	cyan	0.459284	0.00483567	0.729309	4.53e-07
UNC13D	cyan	0.405993	0.0140166	0.728859	4.64e-07	Y	low expression, normal neutrophil count
WDR1	cyan	0.461058	0.0046537	0.728649	4.69e-07
ZNF655	cyan	0.645305	2.14e-05	0.728643	4.69e-07
CHMP3	cyan	0.345737	0.0388858	0.728038	4.85e-07
ENSCAFG00000041681	cyan	0.492664	0.00226927	0.727463	5e-07
TULP2	cyan	0.430701	0.00873502	0.726713	5.21e-07
C26H22orf31	cyan	0.4036	0.0146475	0.726403	5.3e-07
SLC25A28	cyan	0.491087	0.00235587	0.726185	5.36e-07
KHNYN	cyan	0.364015	0.0290722	0.726115	5.38e-07
OSBPL10	cyan	0.217704	0.202136	0.726044	5.4e-07
FNTA	cyan	0.450035	0.00588738	0.72597	5.42e-07
TTC13	cyan	0.621658	5.19e-05	0.725362	5.6e-07
FUOM	cyan	0.485672	0.00267563	0.725127	5.67e-07
SLU7	cyan	0.428351	0.00915048	0.725127	5.67e-07
ZBED1	cyan	0.264044	0.119681	0.724889	5.74e-07
CDK10	cyan	0.465651	0.0042098	0.724819	5.76e-07
STAT5B	cyan	0.361096	0.0304865	0.724714	5.79e-07
SLC30A1	cyan	0.506152	0.00163517	0.724224	5.95e-07
SELPLG	cyan	0.449495	0.00595435	0.723355	6.23e-07
MED20	cyan	0.659374	1.22e-05	0.722942	6.36e-07
CTNS	cyan	0.57736	0.000227152	0.722894	6.38e-07
DOK1	cyan	0.353002	0.0347051	0.722528	6.51e-07
MFAP1	cyan	0.438076	0.00753434	0.722506	6.51e-07
DDA1	cyan	0.523059	0.00106361	0.721789	6.76e-07
SRP54	cyan	0.376209	0.0237352	0.721541	6.85e-07
ZFP36	cyan	0.418693	0.0110388	0.721452	6.88e-07
ENSCAFG00000004800	cyan	0.293799	0.082	0.720923	7.08e-07
ZNF821	cyan	0.553902	0.000457116	0.720784	7.13e-07
MARCKS	cyan	0.553051	0.000468407	0.720568	7.21e-07
MYD88	cyan	0.294577	0.0811554	0.719998	7.43e-07
MMAA	cyan	0.556791	0.000420572	0.719836	7.49e-07
SPRY1	cyan	0.630444	3.77e-05	0.719818	7.5e-07
SLC7A7	cyan	0.518824	0.00118706	0.719797	7.5e-07
CXHXorf38	cyan	0.63381	3.33e-05	0.719511	7.62e-07
HIRIP3	cyan	0.324459	0.0535269	0.719451	7.64e-07
SLC27A2	cyan	0.363904	0.0291252	0.719269	7.71e-07	Y	high expression, elevated neutrophil count
PSMB3	cyan	0.257317	0.129759	0.719024	7.81e-07
APPBP2	cyan	0.394598	0.0172387	0.718417	8.06e-07
RBBP6	cyan	0.419228	0.0109262	0.718285	8.12e-07
MBOAT7	cyan	0.287962	0.0885529	0.71736	8.51e-07
SIRPA	cyan	0.548668	0.000530596	0.716985	8.68e-07	Y	high expression, elevated neutrophil count
USP3	cyan	0.647793	1.95e-05	0.716767	8.78e-07
LRRN4CL	cyan	0.392688	0.0178352	0.716205	9.03e-07
MCTP2	cyan	0.552187	0.000480137	0.716137	9.07e-07
AP5B1	cyan	0.433599	0.00824504	0.715613	9.31e-07
TXNL4B	cyan	0.429449	0.00895423	0.71495	9.63e-07
CA4	cyan	0.37177	0.0255753	0.714922	9.65e-07
MIA	cyan	0.406385	0.0139154	0.714053	1.01e-06
RNH1	cyan	0.23075	0.175739	0.713909	1.02e-06
ZSWIM8	cyan	0.587685	0.000164136	0.713844	1.02e-06
KLF7	cyan	0.712127	1.11e-06	0.713628	1.03e-06
ENSCAFG00000045825	cyan	0.293891	0.0818997	0.713605	1.03e-06
RNF130	cyan	0.334893	0.0458778	0.713001	1.06e-06
SYCP2	cyan	0.534407	0.000786852	0.712882	1.07e-06
LAMTOR1	cyan	0.372654	0.0252	0.712623	1.08e-06	Y	low expression, normal neutrophil count
CTSZ	cyan	0.393583	0.0175536	0.711816	1.13e-06	Y	high expression, elevated neutrophil count
ENSCAFG00000004914	cyan	0.210436	0.217984	0.710896	1.18e-06
SIAH1	cyan	0.305959	0.0695603	0.709855	1.25e-06
ENSCAFG00000041744	cyan	0.332157	0.0477928	0.709846	1.25e-06
BRICD5	cyan	0.295639	0.0800144	0.709769	1.25e-06
HEXIM2	cyan	0.46559	0.00421552	0.709614	1.26e-06
PNPLA2	cyan	0.575945	0.000237299	0.709522	1.27e-06
STK17B	cyan	0.326442	0.0520004	0.708979	1.3e-06
TIPARP	cyan	0.368219	0.0271308	0.708128	1.36e-06
ITPK1	cyan	0.466669	0.00411653	0.708018	1.36e-06
RBPJ	cyan	0.561889	0.000362371	0.707972	1.37e-06
FKBP5	cyan	0.608657	8.19e-05	0.707726	1.38e-06
TRIP6	cyan	0.360689	0.0306882	0.707677	1.39e-06
CMTM7	cyan	0.212246	0.213959	0.70737	1.41e-06
ENSCAFG00000049049	cyan	0.331161	0.0485063	0.70644	1.48e-06
ENSCAFG00000015713	cyan	0.310032	0.0657418	0.706238	1.49e-06
PNISR	cyan	0.385003	0.0204125	0.705987	1.51e-06
KEAP1	cyan	0.322268	0.0552555	0.705849	1.52e-06
INPP5A	cyan	0.486087	0.00264985	0.704643	1.61e-06
BLOC1S6	cyan	0.595076	0.000129189	0.704081	1.66e-06
SYPL1	cyan	0.641545	2.48e-05	0.70372	1.69e-06
TMEM259	cyan	0.187976	0.27226	0.703563	1.7e-06
CACFD1	cyan	0.222454	0.192223	0.703159	1.73e-06
KCNIP2	cyan	0.420774	0.0106062	0.702922	1.75e-06
BDH1	cyan	0.548116	0.000538936	0.702896	1.75e-06
SLC27A6	cyan	0.499693	0.00191616	0.702892	1.75e-06
TNIP3	cyan	0.399759	0.01571	0.702592	1.78e-06
DCTN2	cyan	0.364975	0.0286194	0.701686	1.86e-06
L3MBTL2	cyan	0.389617	0.0188304	0.701439	1.88e-06
DBNL	cyan	0.364953	0.0286297	0.701235	1.9e-06	Y	low expression, normal neutrophil count
HNRNPC	cyan	0.243114	0.153077	0.701149	1.91e-06
TRAF6	cyan	0.448622	0.00606418	0.700837	1.94e-06
NDUFA1	cyan	0.353913	0.0342077	0.700649	1.96e-06
MED17	cyan	0.284985	0.0920454	0.700348	1.98e-06
RIPK1	cyan	0.520462	0.00113787	0.699712	2.05e-06
GSN	cyan	0.436121	0.00783793	0.699657	2.05e-06	Y	high expression, elevated neutrophil count
PI4KB	cyan	0.405227	0.014216	0.698244	2.19e-06
SLC19A1	cyan	0.31576	0.0606532	0.697756	2.25e-06
RETSAT	cyan	0.419822	0.0108022	0.69738	2.29e-06
HM13	cyan	0.472205	0.00364006	0.697288	2.3e-06
MEFV	cyan	0.469843	0.00383719	0.696496	2.38e-06
TOM1	cyan	0.643848	2.27e-05	0.695367	2.51e-06	Y	low expression, normal neutrophil count
OTOA	cyan	0.560318	0.000379484	0.69478	2.58e-06
TRAPPC5	cyan	0.310222	0.0655676	0.694622	2.6e-06
SMARCD2	cyan	0.304895	0.0705852	0.694611	2.61e-06
SERPINB8	cyan	0.574573	0.000247515	0.694572	2.61e-06
NDFIP2	cyan	0.345594	0.0389721	0.693265	2.77e-06
SH3BP4	cyan	0.61109	7.53e-05	0.693014	2.81e-06
PPP6C	cyan	0.411141	0.0127367	0.692982	2.81e-06
CREB3L4	cyan	0.306773	0.0687839	0.692873	2.83e-06
CSNK1A1	cyan	0.325939	0.0523839	0.692736	2.84e-06
CNOT8	cyan	0.507798	0.00156963	0.692464	2.88e-06
CRLF3	cyan	0.263015	0.121183	0.691906	2.96e-06
PPP1R12A	cyan	0.636134	3.05e-05	0.69154	3.01e-06
SLA	cyan	0.263588	0.120345	0.691423	3.02e-06
SDF2	cyan	0.254588	0.134021	0.691196	3.05e-06
PDK3	cyan	0.48036	0.00302548	0.691045	3.08e-06
WFIKKN1	cyan	0.511126	0.00144412	0.690923	3.09e-06
CD163	cyan	0.622287	5.08e-05	0.690268	3.19e-06
CARD9	cyan	0.53357	0.000804841	0.689949	3.24e-06
LCP1	cyan	0.696772	2.35e-06	0.689564	3.29e-06
NME7	cyan	0.401031	0.0153511	0.689273	3.34e-06
AIF1	cyan	0.417021	0.0113972	0.689153	3.36e-06
SGK1	cyan	0.319439	0.0575528	0.688384	3.48e-06
MAPK13	cyan	0.242934	0.153392	0.688298	3.49e-06
COMMD6	cyan	0.549431	0.000519278	0.687941	3.55e-06
ENSCAFG00000003366	cyan	0.159491	0.352815	0.68784	3.56e-06
THAP6	cyan	0.460581	0.0047021	0.687839	3.56e-06
UBXN2B	cyan	0.666969	8.91e-06	0.687655	3.59e-06
RASSF2	cyan	0.367978	0.0272394	0.687544	3.61e-06
GFOD1	cyan	0.430314	0.00880231	0.687324	3.65e-06
TMEM222	cyan	0.179341	0.29529	0.687311	3.65e-06
ARFIP1	cyan	0.491778	0.00231758	0.687072	3.69e-06
NET1	cyan	0.521734	0.00110094	0.68701	3.7e-06
ENSCAFG00000043160	cyan	0.565617	0.000324481	0.686996	3.7e-06
RASA2	cyan	0.529528	0.000896858	0.686206	3.84e-06
CLK2	cyan	0.193777	0.257465	0.686019	3.87e-06
TFDP1	cyan	0.662634	1.07e-05	0.685832	3.91e-06
DHRSX	cyan	0.372717	0.0251731	0.685451	3.97e-06
ABCF3	cyan	0.376569	0.0235907	0.684654	4.12e-06
CCNL2	cyan	0.364533	0.028827	0.684654	4.12e-06
FEZ2	cyan	0.323137	0.0545653	0.683669	4.31e-06
WWP2	cyan	0.628418	4.06e-05	0.68317	4.4e-06
PDLIM2	cyan	0.177379	0.300694	0.683006	4.44e-06
ADORA2A	cyan	0.348612	0.0371854	0.682945	4.45e-06
LEPROT	cyan	0.590293	0.000150937	0.682431	4.55e-06
CD180	cyan	0.387019	0.0197083	0.680548	4.95e-06
ZNF710	cyan	0.506519	0.00162036	0.680526	4.96e-06
DHDH	cyan	0.480484	0.00301692	0.680114	5.05e-06
LAMTOR2	cyan	0.379588	0.0224093	0.679052	5.29e-06	Y	low expression, normal neutrophil count
ARFGAP3	cyan	0.278039	0.100607	0.678809	5.35e-06
TCN2	cyan	0.41667	0.0114737	0.678801	5.35e-06
RGS14	cyan	0.270213	0.110964	0.678788	5.35e-06
SAFB2	cyan	0.555827	0.000432465	0.678596	5.4e-06
ENSCAFG00000014422	cyan	0.0599549	0.728331	0.678506	5.42e-06
ENSCAFG00000044920	cyan	0.251508	0.138954	0.678365	5.45e-06
CASP9	cyan	0.34482	0.0394416	0.678088	5.52e-06
MFAP3L	cyan	0.436209	0.00782401	0.677741	5.6e-06
PPP3R1	cyan	0.29722	0.0783386	0.677491	5.67e-06
RNF20	cyan	0.365893	0.0281916	0.677211	5.74e-06
GTF2E2	cyan	0.558489	0.00040032	0.677196	5.74e-06
PLXNC1	cyan	0.580778	0.000204233	0.677162	5.75e-06
IMPDH1	cyan	0.619282	5.65e-05	0.676191	6e-06	Y	low expression, normal neutrophil count
ENSCAFG00000028561	cyan	0.247828	0.145024	0.675169	6.27e-06
ENSCAFG00000029718	cyan	0.299991	0.0754661	0.675109	6.29e-06
CPEB2	cyan	0.64833	1.91e-05	0.674513	6.45e-06
ACPP	cyan	0.576398	0.000234009	0.67432	6.51e-06	Y	high expression, elevated neutrophil count
CEP19	cyan	0.548198	0.000537682	0.674172	6.55e-06
ENSCAFG00000010880	cyan	0.473313	0.00355066	0.674063	6.58e-06
MILR1	cyan	0.242076	0.154894	0.674052	6.58e-06
PCF11	cyan	0.61732	6.06e-05	0.672895	6.92e-06
SLC45A4	cyan	0.619804	5.55e-05	0.672849	6.93e-06
TNFAIP8L2	cyan	0.227163	0.182738	0.672782	6.95e-06
ALPK1	cyan	0.297862	0.0776652	0.672691	6.98e-06
AGAP2	cyan	0.0831192	0.629841	0.672492	7.04e-06
ARHGAP1	cyan	0.50975	0.00149488	0.672461	7.05e-06
CIB1	cyan	0.428144	0.00918781	0.671557	7.33e-06
CSNK1E	cyan	0.361418	0.0303279	0.671246	7.43e-06
ANXA1	cyan	0.468895	0.00391886	0.670482	7.68e-06
NEDD9	cyan	0.321741	0.0556784	0.670245	7.75e-06
DEPTOR	cyan	0.393318	0.0176365	0.670214	7.76e-06
TBC1D2	cyan	0.608811	8.15e-05	0.669737	7.92e-06
LOC477944	cyan	0.383928	0.0207966	0.669576	7.98e-06
BCL2L14	cyan	0.281647	0.096088	0.669521	8e-06
CCDC93	cyan	0.598795	0.000114271	0.669424	8.03e-06
CNPY4	cyan	0.424345	0.0098973	0.669423	8.03e-06
PGAP2	cyan	0.294474	0.0812668	0.668078	8.5e-06
STAT3	cyan	0.543119	0.0006198	0.667791	8.61e-06
RASA1	cyan	0.515905	0.00127933	0.667709	8.64e-06
ARHGAP26	cyan	0.61591	6.37e-05	0.667361	8.76e-06
CXCL8	cyan	0.424063	0.00995177	0.666553	9.07e-06
RGS3	cyan	0.227022	0.183017	0.666417	9.12e-06
SDC4	cyan	0.406397	0.0139123	0.666389	9.13e-06
STX11	cyan	0.267593	0.114606	0.666388	9.13e-06
ZNF322	cyan	0.232232	0.172903	0.666097	9.24e-06
ENSCAFG00000013904	cyan	0.591085	0.000147126	0.665958	9.3e-06
ARSA	cyan	0.222279	0.192582	0.665886	9.33e-06
NSFL1C	cyan	0.2331	0.171257	0.665781	9.37e-06
RHOC	cyan	0.401471	0.0152287	0.665699	9.4e-06
MBD3	cyan	0.34602	0.0387158	0.665632	9.43e-06
TSPO	cyan	0.405603	0.0141179	0.665498	9.48e-06
SSU72	cyan	0.353982	0.0341704	0.665205	9.6e-06
TTC7A	cyan	0.714701	9.76e-07	0.665012	9.68e-06
UBE2E1	cyan	0.385662	0.0201802	0.665004	9.68e-06
CRNKL1	cyan	0.454931	0.00530844	0.664666	9.82e-06
PLA1A	cyan	0.531061	0.00086091	0.664636	9.83e-06
FBXW11	cyan	0.331473	0.0482821	0.664622	9.83e-06
JKAMP	cyan	0.524164	0.00103332	0.664347	9.95e-06
INPP4A	cyan	0.525872	0.000987999	0.663876	1.01e-05
DHX16	cyan	0.32569	0.0525748	0.662725	1.06e-05
SQSTM1	cyan	0.3686	0.0269603	0.662587	1.07e-05
ENSCAFG00000001233	cyan	0.51179	0.00142018	0.662549	1.07e-05
LOC489841	cyan	0.525191	0.00100586	0.662229	1.09e-05
SPACA6	cyan	0.44047	0.00717633	0.661845	1.1e-05
DHRS1	cyan	0.560622	0.000376121	0.66131	1.13e-05
ZNFX1	cyan	0.327964	0.0508523	0.661292	1.13e-05
UGCG	cyan	0.541644	0.000645656	0.661156	1.14e-05
RAB32	cyan	0.278943	0.0994599	0.661107	1.14e-05
SRD5A3	cyan	0.320256	0.0568824	0.660976	1.14e-05
CFLAR	cyan	0.395646	0.0169187	0.660778	1.15e-05
STC2	cyan	0.559622	0.000387303	0.660566	1.16e-05
BATF3	cyan	0.233385	0.170721	0.660477	1.17e-05
PDLIM7	cyan	0.648078	1.92e-05	0.660385	1.17e-05
ENSCAFG00000005852	cyan	0.353718	0.0343136	0.659559	1.21e-05
AFF2	cyan	0.147581	0.390368	0.657772	1.3e-05
SLC43A2	cyan	0.568839	0.000294633	0.657598	1.31e-05
RETN	cyan	0.410449	0.0129028	0.657555	1.32e-05	Y	high expression, elevated neutrophil count
PCOLCE2	cyan	0.391485	0.0182196	0.657472	1.32e-05
TNFRSF1B	cyan	0.517429	0.0012304	0.657408	1.32e-05	Y	high expression, elevated neutrophil count
GTDC1	cyan	0.489377	0.00245302	0.657292	1.33e-05
JAZF1	cyan	0.533185	0.000813222	0.656944	1.35e-05
EIF4EBP1	cyan	0.283017	0.0944133	0.656867	1.35e-05
PSMB1	cyan	0.293829	0.0819676	0.656638	1.37e-05
MSR1	cyan	0.516735	0.00125246	0.656093	1.4e-05
ITFG1	cyan	0.461519	0.00460742	0.65559	1.43e-05
ENSCAFG00000005108	cyan	0.286106	0.090718	0.655353	1.44e-05
UBE2Q1	cyan	0.176946	0.301893	0.654748	1.48e-05
ADAP1	cyan	0.35935	0.0313591	0.654665	1.48e-05
KHDC4	cyan	0.302789	0.0726506	0.654364	1.5e-05
LRRC28	cyan	0.623046	4.94e-05	0.653919	1.53e-05
PPM1N	cyan	0.486078	0.00265043	0.653863	1.53e-05
COX20	cyan	0.302406	0.0730306	0.653055	1.58e-05
FNIP1	cyan	0.509137	0.00151802	0.652968	1.58e-05
LIPT2	cyan	0.375979	0.0238276	0.652901	1.59e-05
TMCO4	cyan	0.398663	0.0160247	0.652852	1.59e-05
PHKG2	cyan	0.222731	0.191656	0.652687	1.6e-05
HVCN1	cyan	0.394747	0.0171929	0.652641	1.61e-05	Y	low expression, normal neutrophil count
LMBR1L	cyan	0.194873	0.254732	0.65263	1.61e-05
PCNX1	cyan	0.681394	4.77e-06	0.651867	1.66e-05
SLC31A2	cyan	0.399603	0.0157543	0.651787	1.66e-05
PSENEN	cyan	0.396252	0.0167358	0.649587	1.81e-05
CYB5R1	cyan	0.160706	0.349112	0.649548	1.82e-05
MICALL2	cyan	0.646904	2.01e-05	0.649228	1.84e-05
PDXK	cyan	0.602694	0.000100315	0.64911	1.85e-05	Y	low expression, normal neutrophil count
ENSCAFG00000043524	cyan	0.413142	0.0122668	0.648453	1.9e-05
PSMC6	cyan	0.242831	0.153571	0.647957	1.93e-05
IL16	cyan	0.25416	0.134698	0.647558	1.96e-05
TBPL1	cyan	0.301154	0.0742856	0.647312	1.98e-05
ENSCAFG00000017389	cyan	0.402011	0.0150792	0.646981	2.01e-05
ALDH3B1	cyan	0.389529	0.0188597	0.646787	2.02e-05	Y	high expression, elevated neutrophil count
ENSCAFG00000004456	cyan	0.441542	0.00702077	0.646686	2.03e-05
VAPA	cyan	0.393503	0.0175786	0.646588	2.04e-05	Y	low expression, normal neutrophil count
CARD19	cyan	0.237306	0.163442	0.645956	2.09e-05
LENG1	cyan	0.308815	0.0668651	0.645752	2.11e-05
ABI1	cyan	0.16695	0.330454	0.645473	2.13e-05
TMEM250	cyan	0.172973	0.313052	0.645392	2.14e-05
EMC7	cyan	0.40862	0.0133507	0.64537	2.14e-05
CNDP2	cyan	0.30957	0.0661666	0.645357	2.14e-05
NAV3	cyan	0.540807	0.000660751	0.645339	2.14e-05
RNF144B	cyan	0.238885	0.160577	0.645303	2.14e-05
ENSCAFG00000019808	cyan	0.264961	0.118353	0.645204	2.15e-05
KLF6	cyan	0.360365	0.0308494	0.645188	2.15e-05
TAX1BP3	cyan	0.1149	0.504591	0.645149	2.16e-05
LOC106560171	cyan	0.570019	0.000284327	0.644879	2.18e-05
RNF167	cyan	0.195767	0.252514	0.644783	2.19e-05
LAMB3	cyan	0.500704	0.00186958	0.644295	2.23e-05
IER5L	cyan	0.335045	0.0457737	0.644208	2.24e-05
KCTD20	cyan	0.111889	0.515894	0.643858	2.27e-05
F12	cyan	0.350648	0.0360179	0.643808	2.27e-05
IL1A	cyan	0.438435	0.00747966	0.643549	2.3e-05
CRACR2B	cyan	0.188578	0.270698	0.643141	2.33e-05
PAK2	cyan	0.51015	0.00147998	0.643088	2.34e-05
HSBP1	cyan	0.252785	0.136894	0.642929	2.35e-05
PLOD3	cyan	0.465235	0.0042485	0.642879	2.36e-05
KDM5A	cyan	0.589237	0.000156162	0.642327	2.41e-05
PARVG	cyan	0.492095	0.00230017	0.642271	2.41e-05
GLYCTK	cyan	0.151038	0.379237	0.642019	2.44e-05
SHC1	cyan	0.370738	0.0260196	0.641864	2.45e-05
CWC25	cyan	0.411082	0.0127508	0.641825	2.45e-05
UBE2U	cyan	0.591126	0.000146929	0.64047	2.59e-05
ABCD1	cyan	0.576712	0.000231749	0.640301	2.6e-05
LOC610760	cyan	0.151761	0.37693	0.640289	2.6e-05
NDUFV2	cyan	0.396295	0.0167229	0.640162	2.62e-05
ZDHHC24	cyan	0.375118	0.024177	0.640151	2.62e-05
RRAS	cyan	0.422484	0.0102616	0.639977	2.63e-05
ITGB7	cyan	0.131176	0.445712	0.639926	2.64e-05
COMT	cyan	0.396185	0.0167559	0.638658	2.77e-05
CHCHD1	cyan	0.374273	0.0245237	0.638532	2.78e-05
TLR1	cyan	0.310886	0.0649623	0.638303	2.81e-05
CEMIP2	cyan	0.687554	3.61e-06	0.63784	2.86e-05
PRPF18	cyan	0.475428	0.00338536	0.637408	2.91e-05
MOCOS	cyan	0.515437	0.00129471	0.636928	2.96e-05
ITM2B	cyan	0.323477	0.0542964	0.636855	2.97e-05
ENSCAFG00000006916	cyan	0.0737618	0.66899	0.636811	2.97e-05
PACSIN2	cyan	0.303277	0.072168	0.636802	2.97e-05
LOC100686271	cyan	0.5564	0.000425353	0.636699	2.98e-05
PLIN3	cyan	0.412869	0.0123299	0.636391	3.02e-05
ENSCAFG00000048076	cyan	0.448751	0.0060479	0.635798	3.09e-05
DERL2	cyan	0.247259	0.14598	0.63578	3.09e-05
NDUFA2	cyan	0.278466	0.100064	0.635779	3.09e-05
IER2	cyan	0.337432	0.0441567	0.635772	3.09e-05
MBP	cyan	0.25385	0.135191	0.634857	3.2e-05
SNX21	cyan	0.336643	0.0446856	0.634059	3.3e-05
ST3GAL4	cyan	0.393267	0.0176524	0.633705	3.34e-05
G0S2	cyan	0.293484	0.0823434	0.633683	3.34e-05
CLK3	cyan	0.105102	0.54183	0.633668	3.34e-05
MED29	cyan	0.202065	0.23727	0.633666	3.34e-05
WDR45B	cyan	0.206831	0.226153	0.631965	3.56e-05
STK24	cyan	0.367315	0.0275392	0.631442	3.63e-05
SCAMP2	cyan	0.096945	0.573796	0.631099	3.68e-05
SPP1	cyan	0.270414	0.110689	0.631086	3.68e-05
ZBTB8OS	cyan	0.434891	0.00803438	0.630603	3.75e-05
UBXN1	cyan	0.202999	0.235062	0.630481	3.77e-05
DMAC2	cyan	0.358524	0.0317787	0.630332	3.79e-05
SLC66A1	cyan	0.283623	0.0936792	0.630203	3.8e-05
PXN	cyan	0.506581	0.00161785	0.629882	3.85e-05
CHTOP	cyan	0.174432	0.308925	0.629706	3.87e-05
B3GAT3	cyan	0.201789	0.237923	0.629699	3.88e-05
TRPC4	cyan	0.160928	0.348438	0.629634	3.88e-05
TRAPPC2L	cyan	0.391068	0.0183545	0.62945	3.91e-05
PLAC8B	cyan	0.360654	0.0307057	0.62937	3.92e-05
RAP1GAP2	cyan	0.595593	0.000127018	0.629323	3.93e-05
NRXN2	cyan	0.202748	0.235652	0.629037	3.97e-05
ENSCAFG00000048006	cyan	0.121636	0.479759	0.628581	4.04e-05
ENSCAFG00000024028	cyan	0.279657	0.0985611	0.628578	4.04e-05
DPM1	cyan	0.245528	0.148914	0.627852	4.15e-05
XDH	cyan	0.478479	0.00315863	0.627514	4.2e-05
ARHGAP15	cyan	0.562226	0.000358796	0.62681	4.31e-05
CACNA1E	cyan	0.485334	0.00269684	0.626768	4.32e-05
TLR2	cyan	0.483484	0.00281524	0.626767	4.32e-05	Y	high expression, elevated neutrophil count
ENSCAFG00000048946	cyan	0.371112	0.0258579	0.62625	4.4e-05
EMC4	cyan	0.339546	0.0427632	0.626093	4.42e-05
PPT1	cyan	0.328977	0.0500987	0.625982	4.44e-05
CIART	cyan	0.391834	0.0181073	0.625926	4.45e-05
KIN	cyan	0.695592	2.49e-06	0.625808	4.47e-05
TMEM140	cyan	0.447309	0.00623264	0.625563	4.51e-05
ENSCAFG00000011921	cyan	0.371436	0.0257183	0.62531	4.55e-05
STK38	cyan	0.397996	0.0162187	0.62528	4.56e-05
DHRS9	cyan	0.683961	4.25e-06	0.625274	4.56e-05
ROM1	cyan	0.315932	0.0605053	0.625179	4.57e-05
RASSF9	cyan	0.597368	0.0001198	0.625164	4.57e-05
NAGLU	cyan	0.478659	0.00314564	0.625096	4.59e-05
RHOA	cyan	0.537836	0.000716867	0.624871	4.62e-05	Y	low expression, normal neutrophil count
COP1	cyan	0.653664	1.54e-05	0.624157	4.75e-05
TFEC	cyan	0.470877	0.0037498	0.623999	4.77e-05
KDELR2	cyan	0.252238	0.137773	0.623557	4.85e-05
OSTM1	cyan	0.446913	0.00628418	0.623264	4.9e-05
RAC2	cyan	0.270372	0.110747	0.6229	4.97e-05
GOSR1	cyan	0.444071	0.00666519	0.62284	4.98e-05
TOLLIP	cyan	0.391331	0.0182693	0.622278	5.08e-05	Y	low expression, normal neutrophil count
B3GNT4	cyan	0.27248	0.107885	0.621627	5.2e-05
IST1	cyan	0.021129	0.902651	0.621188	5.28e-05
PPP4R2	cyan	0.257798	0.129017	0.621128	5.29e-05
CTR9	cyan	0.225529	0.185991	0.621098	5.3e-05
TFIP11	cyan	0.0563212	0.744227	0.620979	5.32e-05
LOC485566	cyan	0.510941	0.00145087	0.620833	5.35e-05
PTPN22	cyan	0.319976	0.0571113	0.620727	5.37e-05
DPH5	cyan	0.398028	0.0162093	0.620566	5.4e-05
SERINC3	cyan	0.178787	0.296808	0.62044	5.42e-05
TNFSF13B	cyan	0.357882	0.0321084	0.62023	5.46e-05
DECR2	cyan	0.372465	0.0252795	0.620198	5.47e-05
TBC1D30	cyan	0.211798	0.21495	0.620069	5.5e-05
ARID4B	cyan	0.423255	0.0101093	0.618994	5.71e-05
INSIG2	cyan	0.568393	0.00029861	0.618913	5.73e-05
GLCCI1	cyan	0.520745	0.00112958	0.618467	5.82e-05
CACUL1	cyan	0.325784	0.0525033	0.61798	5.92e-05
ENSCAFG00000004782	cyan	0.550114	0.000509313	0.617923	5.93e-05
PLP2	cyan	0.168623	0.325561	0.617171	6.09e-05
RAB11FIP5	cyan	0.684084	4.23e-06	0.617131	6.1e-05
C33H3orf38	cyan	0.358	0.0320475	0.616887	6.15e-05
LOC609558	cyan	0.363301	0.0294133	0.616701	6.19e-05
COA6	cyan	0.461858	0.00457364	0.616671	6.2e-05
CPPED1	cyan	0.385611	0.0201978	0.616656	6.2e-05	Y	low expression, normal neutrophil count
ENSCAFG00000047865	cyan	0.375662	0.0239559	0.61655	6.23e-05
GABARAP	cyan	0.383926	0.0207972	0.61646	6.25e-05
RCN1	cyan	0.558665	0.000398275	0.61641	6.26e-05
ITGA5	cyan	0.375795	0.0239019	0.615728	6.41e-05
ENSCAFG00000043332	cyan	0.475907	0.00334883	0.615394	6.48e-05
EXOC8	cyan	0.259662	0.126175	0.614088	6.79e-05
TMCO6	cyan	0.13825	0.421341	0.613692	6.88e-05
EDEM3	cyan	0.51697	0.00124497	0.6133	6.98e-05
USF2	cyan	0.496129	0.00208866	0.613258	6.99e-05
ENSCAFG00000032230	cyan	0.367294	0.0275486	0.613256	6.99e-05
RBKS	cyan	0.462669	0.00449365	0.613094	7.03e-05
CPNE3	cyan	0.509451	0.00150612	0.613074	7.03e-05	Y	high expression, elevated neutrophil count
FAM49A	cyan	0.323809	0.0540359	0.612876	7.08e-05
PTPN12	cyan	0.308115	0.0675183	0.612753	7.11e-05
ENSCAFG00000018380	cyan	0.278228	0.100366	0.612738	7.11e-05
NEDD8	cyan	0.340903	0.041888	0.612644	7.14e-05
SLCO4C1	cyan	0.555796	0.000432846	0.612346	7.21e-05	Y	high expression, elevated neutrophil count
MYBPC1	cyan	0.499648	0.00191828	0.611626	7.39e-05
SLC2A1	cyan	0.264073	0.119639	0.610373	7.72e-05
DCTN6	cyan	0.189483	0.268362	0.61036	7.73e-05
PPP3CA	cyan	0.300333	0.0751174	0.610109	7.79e-05
SPTBN4	cyan	0.381391	0.0217272	0.610102	7.79e-05
LIG4	cyan	0.358774	0.0316515	0.610065	7.8e-05
GPAT3	cyan	0.413686	0.0121415	0.609698	7.9e-05
GNG2	cyan	0.561301	0.000368698	0.608834	8.14e-05
TRAPPC11	cyan	0.45076	0.00579836	0.608729	8.17e-05
C6H1orf52	cyan	0.357097	0.0325149	0.608365	8.27e-05
CREG2	cyan	0.370293	0.0262131	0.608204	8.32e-05
DHRS7	cyan	0.383675	0.0208879	0.607989	8.38e-05
ATMIN	cyan	0.508636	0.00153716	0.60747	8.53e-05
RBM22	cyan	0.160651	0.34928	0.607463	8.53e-05
RPS19BP1	cyan	0.34464	0.0395513	0.607453	8.54e-05
ENSCAFG00000032099	cyan	0.281257	0.0965691	0.607155	8.62e-05
ENSCAFG00000049435	cyan	0.232515	0.172366	0.606732	8.75e-05
ENSCAFG00000006176	cyan	0.432439	0.00843835	0.606647	8.77e-05
EXTL3	cyan	0.492572	0.00227426	0.606644	8.78e-05
ENSCAFG00000009680	cyan	0.569587	0.000288061	0.606576	8.8e-05
MKNK1	cyan	0.45455	0.00535168	0.606052	8.95e-05
PDCD10	cyan	0.318478	0.0583508	0.605653	9.08e-05
MECP2	cyan	0.549916	0.000512191	0.605551	9.11e-05
MIDN	cyan	0.392914	0.0177636	0.605452	9.14e-05
C5AR2	cyan	-0.018819	0.913251	0.605214	9.21e-05
STX5	cyan	0.156393	0.362368	0.605143	9.24e-05
ENSCAFG00000015528	cyan	0.371274	0.0257881	0.604475	9.45e-05
TMED8	cyan	0.237361	0.163342	0.60435	9.49e-05
EPB41L3	cyan	0.450989	0.00577054	0.603634	9.72e-05
NUDT3	cyan	0.399664	0.015737	0.603607	9.73e-05
FBXO33	cyan	0.275478	0.103913	0.603521	9.76e-05
SHOC2	cyan	0.449475	0.00595692	0.603303	9.83e-05
MED18	cyan	0.533359	0.000809412	0.603185	9.87e-05
GPR160	cyan	0.639336	2.7e-05	0.603063	9.91e-05
BAZ2B	cyan	0.631431	3.63e-05	0.602585	0.000100683
ENSCAFG00000007127	cyan	0.283391	0.0939593	0.602449	0.000101144
DVL1	cyan	0.182017	0.288025	0.601789	0.000103407
ANP32A	cyan	0.478248	0.00317527	0.601708	0.000103689
MARCHF7	cyan	0.465575	0.00421686	0.601432	0.000104655
CAMSAP2	cyan	0.534369	0.000787652	0.600855	0.000106692
NR1H3	cyan	0.444713	0.00657739	0.600796	0.000106904
SEMA3G	cyan	0.547025	0.000555749	0.600789	0.000106931
EIF6	cyan	0.31119	0.0646869	0.600752	0.00010706
SYS1	cyan	0.00752664	0.96525	0.60057	0.000107713
EZH1	cyan	0.339332	0.0429024	0.600465	0.000108093
SCYL3	cyan	0.474493	0.00345758	0.600447	0.000108159
KLF10	cyan	0.313376	0.0627318	0.600312	0.000108646
GK	cyan	0.268196	0.113761	0.600228	0.000108952
ENSCAFG00000017241	cyan	0.358319	0.031884	0.599566	0.000111381
GPI	cyan	0.538529	0.000703415	0.599124	0.000113031	Y	high expression, elevated neutrophil count
TMEM154	cyan	0.343712	0.0401218	0.599099	0.000113124
ENSCAFG00000003885	cyan	0.224337	0.18839	0.59904	0.000113344
ENSCAFG00000000069	cyan	0.047299	0.784137	0.597619	0.000118811
U2AF1L4	cyan	0.28551	0.0914223	0.597577	0.000118976
LOC483397	cyan	0.483843	0.00279188	0.597315	0.000120011
ERF	cyan	0.358429	0.0318273	0.596417	0.000123618
TLR6	cyan	0.279195	0.0991423	0.59627	0.000124221
ISG20	cyan	0.206798	0.226227	0.59616	0.000124671
LOC102152410	cyan	0.327279	0.0513658	0.596127	0.000124804
ACBD4	cyan	0.546328	0.000566724	0.596031	0.0001252
ENSCAFG00000049215	cyan	0.45855	0.00491278	0.595599	0.000126989
GSK3A	cyan	0.605489	9.13e-05	0.595457	0.000127583
ANKRD13D	cyan	0.175469	0.306011	0.594792	0.000130396
BTK	cyan	0.285191	0.0918007	0.594787	0.000130418
ENSCAFG00000018156	cyan	0.207636	0.22431	0.594748	0.000130587
TARDBP	cyan	0.128292	0.455865	0.594197	0.000132961
ACER3	cyan	0.581228	0.000201375	0.594049	0.000133606
EVI2A	cyan	0.487186	0.00258263	0.593978	0.000133915
UBTD2	cyan	0.429502	0.00894485	0.593523	0.000135919
ARL5A	cyan	0.45623	0.00516343	0.593451	0.00013624
GOLGA7	cyan	0.1721	0.315538	0.592713	0.000139557
TRDMT1	cyan	0.499958	0.00190387	0.591602	0.00014468
SMUG1	cyan	0.447243	0.00624117	0.591141	0.000146859
TRNT1	cyan	0.53684	0.000736608	0.591112	0.000146999
GNA13	cyan	0.145985	0.395569	0.591083	0.000147134
SAP30	cyan	0.560509	0.000377373	0.590968	0.000147685
RIPOR2	cyan	0.145604	0.396815	0.590857	0.000148212
HINT1	cyan	0.416574	0.0114946	0.590822	0.000148382
LMO4	cyan	0.141156	0.411549	0.590786	0.000148556
HTR7	cyan	0.404908	0.0142997	0.590746	0.000148747
TSEN34	cyan	0.192555	0.260537	0.590635	0.000149282
ENSCAFG00000011202	cyan	0.473763	0.00351489	0.590532	0.000149777
ENSCAFG00000018624	cyan	0.312653	0.063373	0.590464	0.000150109
MAT2A	cyan	0.376027	0.0238083	0.589834	0.000153189
TIFAB	cyan	0.24681	0.146736	0.589758	0.000153565
LRMP	cyan	0.331762	0.0480751	0.589114	0.000156781	Y	low expression, normal neutrophil count
ENSCAFG00000014223	cyan	0.164229	0.338507	0.588992	0.000157398
MAGIX	cyan	0.0624458	0.717497	0.588478	0.00016002
SNX6	cyan	0.189474	0.268387	0.588269	0.000161094
SGCB	cyan	0.329267	0.0498847	0.588229	0.000161302
TOPORS	cyan	0.550116	0.000509287	0.588126	0.000161834
FNDC3B	cyan	0.475494	0.0033803	0.588059	0.000162185
MAP3K15	cyan	0.316439	0.0600711	0.587674	0.000164193
CYREN	cyan	0.235897	0.166031	0.587326	0.000166032
PRICKLE3	cyan	0.178739	0.296942	0.586961	0.000167981
ZNF596	cyan	0.205944	0.228194	0.5867	0.000169384
ARRDC3	cyan	0.214108	0.209874	0.586651	0.00016965
TENT5A	cyan	0.491197	0.00234973	0.58652	0.000170359
ENSCAFG00000016628	cyan	0.201639	0.238279	0.586183	0.000172199
OGT	cyan	0.286086	0.0907424	0.586109	0.000172604
NUDT9	cyan	0.455983	0.00519075	0.585732	0.00017469
AFDN	cyan	0.381522	0.0216781	0.585546	0.000175726
PAF1	cyan	0.146622	0.393486	0.585449	0.000176268
STX3	cyan	0.339282	0.0429353	0.585155	0.00017792
CIAO2A	cyan	0.383957	0.0207863	0.58498	0.000178907
ZNF384	cyan	0.342688	0.0407585	0.584543	0.000181405
SARAF	cyan	0.261146	0.123947	0.584358	0.000182471
STK40	cyan	0.517371	0.00123223	0.583979	0.000184672
UBL3	cyan	0.0359252	0.83522	0.583887	0.000185209
LIPE	cyan	0.414261	0.0120103	0.583728	0.000186143
DEF8	cyan	0.385768	0.0201427	0.583685	0.000186396
HIF1AN	cyan	0.462518	0.00450843	0.582513	0.000193415
PLA2G7	cyan	0.346352	0.0385168	0.582485	0.000193584
SLC35A3	cyan	0.553244	0.000465835	0.582415	0.000194009
MAP4K2	cyan	0.296507	0.0790905	0.582189	0.000195392
PIAS4	cyan	0.151767	0.376911	0.582017	0.000196453
RGSL1	cyan	0.41494	0.0118568	0.581733	0.000198214
NDE1	cyan	0.0536177	0.756123	0.581513	0.000199584
MAFF	cyan	0.322325	0.05521	0.581119	0.000202063
GPKOW	cyan	-0.00746432	0.965537	0.580532	0.000205813
ENSCAFG00000011993	cyan	0.152735	0.373842	0.580318	0.000207194
CD86	cyan	0.329223	0.0499172	0.580259	0.000207571
NUAK1	cyan	0.467614	0.00403157	0.580191	0.000208017
P3H3	cyan	0.627179	4.25e-05	0.579937	0.00020967
UBA7	cyan	0.379179	0.0225663	0.57968	0.000211358
KPTN	cyan	0.257441	0.129566	0.579221	0.000214405
AK3	cyan	0.286192	0.0906175	0.579078	0.000215363
TMEM167B	cyan	0.374323	0.0245032	0.579011	0.000215812
RPN2	cyan	0.270969	0.109931	0.578977	0.000216036
FHOD1	cyan	0.521542	0.00110646	0.578643	0.000218293
ENSCAFG00000044091	cyan	0.300026	0.0754305	0.578557	0.000218876
NAB1	cyan	0.167845	0.327831	0.578536	0.00021902
PTGS2	cyan	0.453136	0.00551473	0.576858	0.000230706
NPC2	cyan	0.417024	0.0113964	0.576369	0.000234215	Y	high expression, elevated neutrophil count
TEN1	cyan	0.563076	0.000349902	0.576001	0.000236885
ENSCAFG00000007239	cyan	0.139688	0.416479	0.575803	0.000238339
ZBTB33	cyan	0.521049	0.0011207	0.575638	0.000239547
ZNF691	cyan	0.216861	0.203932	0.575509	0.000240502
CD2BP2	cyan	0.217768	0.202001	0.575091	0.000243616
CUBN	cyan	0.53972	0.000680817	0.57481	0.000245721
RPS27L	cyan	0.429116	0.0090134	0.574607	0.000247262
ENSCAFG00000029598	cyan	0.151451	0.377918	0.574085	0.000251245
PNP	cyan	0.198247	0.246436	0.57369	0.000254299
GORASP1	cyan	0.602832	9.98e-05	0.573649	0.00025462
ENSCAFG00000017039	cyan	0.181521	0.289363	0.573302	0.000257335
ATPSCKMT	cyan	0.427552	0.00929532	0.573016	0.000259594
E4F1	cyan	0.152897	0.373327	0.57084	0.000277349
ZNF830	cyan	0.399202	0.0158691	0.570808	0.000277618
STAT5A	cyan	0.158908	0.354602	0.570632	0.000279105
PLOD1	cyan	0.394592	0.0172406	0.569892	0.000285418
UBLCP1	cyan	0.480376	0.00302438	0.568955	0.000293604
PEX11B	cyan	0.541367	0.00065061	0.568901	0.000294079
LIMD2	cyan	0.0766309	0.656889	0.56882	0.000294795
LZTS3	cyan	0.427225	0.0093554	0.568642	0.000296378
MYLIP	cyan	0.328412	0.0505177	0.568518	0.000297493
STAT2	cyan	0.252198	0.137837	0.567925	0.000302841
UNC50	cyan	0.190357	0.266121	0.567639	0.000305444
CDC123	cyan	0.722785	6.42e-07	0.567165	0.000309815
USP5	cyan	0.291983	0.0839975	0.565887	0.000321885
RUNDC1	cyan	0.165788	0.333879	0.565475	0.000325856
ENSCAFG00000046815	cyan	0.289646	0.0866222	0.56454	0.000335046
UBA1	cyan	-0.0604046	0.726371	0.564383	0.000336618
TBC1D10B	cyan	0.429543	0.00893766	0.564112	0.000339327
GCA	cyan	0.510533	0.00146581	0.56386	0.000341872	Y	low expression, normal neutrophil count
PGLYRP2	cyan	0.35673	0.0327068	0.563063	0.000350039
PLEKHS1	cyan	0.475094	0.00341101	0.56234	0.00035759
ELMOD3	cyan	0.521795	0.0010992	0.562095	0.000360179
AP5Z1	cyan	0.207675	0.224222	0.560935	0.000372686
KLF9	cyan	0.161202	0.347608	0.560929	0.000372753
TES	cyan	0.260139	0.125456	0.56087	0.000373389
SOAT1	cyan	0.455328	0.00526376	0.560476	0.000377738
SERAC1	cyan	0.223825	0.189427	0.560356	0.000379071
PPP1CC	cyan	0.253552	0.135665	0.559758	0.000385767
PTDSS1	cyan	0.374789	0.0243115	0.558254	0.00040307
ENSCAFG00000024131	cyan	0.253418	0.13588	0.558201	0.000403693
PRPF40A	cyan	0.259047	0.127108	0.55809	0.000404997
RXRB	cyan	0.319241	0.0577166	0.557907	0.000407156
LOC478678	cyan	0.180397	0.292409	0.556903	0.000419205
SLC31A1	cyan	0.448685	0.00605623	0.555449	0.00043721
ENPP5	cyan	0.303906	0.0715496	0.555172	0.000440711
BCL3	cyan	0.553492	0.000462525	0.554077	0.00045482
NDUFA6	cyan	0.294333	0.0814202	0.553111	0.000467613
DNAJA1	cyan	0.20286	0.235389	0.553022	0.000468794
HSDL1	cyan	0.520463	0.00113785	0.55255	0.000475175
CD68	cyan	0.183224	0.284784	0.552475	0.000476191
UIMC1	cyan	0.0389532	0.821547	0.551971	0.000483105
COPB2	cyan	0.269514	0.111928	0.55173	0.000486438
FRG1	cyan	0.356221	0.0329738	0.551474	0.000489993
DENND2D	cyan	0.163841	0.339665	0.551319	0.000492168
ANXA5	cyan	0.367538	0.027438	0.550793	0.000499583
CASC3	cyan	0.392405	0.017925	0.550752	0.000500175
ENSCAFG00000032162	cyan	0.457111	0.00506695	0.550594	0.000502423
LOC606845	cyan	0.231089	0.175088	0.550328	0.000506232
PLPP6	cyan	0.167121	0.32995	0.550235	0.000507578
ACAA1	cyan	0.113279	0.510662	0.549815	0.000513652
SPRTN	cyan	0.0922339	0.592639	0.549776	0.000514221
RALBP1	cyan	0.198763	0.245182	0.549538	0.000517709
TCEANC	cyan	0.299471	0.0759987	0.54825	0.000536893
SLC49A3	cyan	0.148239	0.388234	0.547618	0.000546552
NR1H2	cyan	0.156238	0.36285	0.547522	0.000548025
C17H1orf162	cyan	0.209138	0.220902	0.546955	0.00055683
FDX1	cyan	0.175123	0.306981	0.546952	0.000556889
TNFSF9	cyan	0.278649	0.0998319	0.546653	0.000561583
USP33	cyan	0.452921	0.00553988	0.546054	0.00057109
TMEM50A	cyan	0.26581	0.117135	0.545659	0.00057744
CALM2	cyan	0.0475395	0.783066	0.544883	0.000590098
CALHM6	cyan	0.163898	0.339495	0.543344	0.000615949
TNFRSF14	cyan	0.13981	0.416069	0.543288	0.000616914
ADCY9	cyan	0.544988	0.000588383	0.543214	0.000618177
RFC2	cyan	0.221174	0.194859	0.542327	0.000633573
ZNF281	cyan	0.604478	9.45e-05	0.540494	0.000666472
SPTLC1	cyan	0.243636	0.152171	0.540474	0.00066684
BRD2	cyan	0.459725	0.00478989	0.539189	0.000690801
PVR	cyan	0.45654	0.00512934	0.539053	0.000693377
ZBTB17	cyan	0.117163	0.496176	0.537675	0.000720025
CPTP	cyan	0.0431193	0.802818	0.537637	0.000720761
NECAP2	cyan	0.0688913	0.68972	0.537361	0.000726218
IKBKG	cyan	-0.060231	0.727127	0.537329	0.000726849
ASPH	cyan	0.3333	0.0469856	0.53662	0.000741032
CXCL16	cyan	0.153361	0.371862	0.535199	0.000770166
TIMM8B	cyan	0.303919	0.0715372	0.534395	0.000787104
MED11	cyan	0.0736186	0.669596	0.534259	0.000790001
TUBAL3	cyan	0.301043	0.0743977	0.53339	0.000808755
PIGC	cyan	0.172603	0.314102	0.532246	0.000834015
SASH3	cyan	0.0652532	0.705352	0.532158	0.000835992
MAT2B	cyan	0.21104	0.216634	0.531982	0.000839945
TRIM56	cyan	0.205734	0.22868	0.531494	0.000850999
LOC477273	cyan	0.402286	0.0150039	0.530843	0.000865949
GAS2L2	cyan	0.532413	0.000830289	0.530655	0.000870308
RAF1	cyan	0.204096	0.232488	0.530642	0.00087061
TREML2	cyan	0.317723	0.0589828	0.530554	0.000872662
GUCD1	cyan	0.405258	0.0142078	0.529807	0.000890219
ZFYVE27	cyan	0.250076	0.141294	0.529529	0.000896851
STRIP1	cyan	0.560784	0.000374341	0.529128	0.000906467
ATP13A4	cyan	0.251662	0.138704	0.529055	0.000908223
NEU1	cyan	0.0235302	0.891649	0.528657	0.000917863
VMA21	cyan	0.214472	0.209082	0.528447	0.000922997
DCUN1D3	cyan	0.337178	0.0443262	0.528372	0.000924832
UBE2Z	cyan	0.210837	0.217087	0.527892	0.00093669
ENTPD1	cyan	0.143379	0.404147	0.527177	0.000954564
EMILIN1	cyan	0.346634	0.0383487	0.527172	0.000954689
SLC50A1	cyan	0.342126	0.0411112	0.526061	0.000983107
RASAL3	cyan	0.224737	0.187582	0.523243	0.00105852
RNF13	cyan	0.219802	0.197714	0.520962	0.00112325
CCZ1	cyan	0.332516	0.0475383	0.520339	0.0011415
C7H18orf25	cyan	0.371949	0.0254989	0.520303	0.00114257
SNX1	cyan	0.317721	0.0589847	0.519581	0.0011641
LOC481202	cyan	0.110832	0.519892	0.519499	0.00116657
RNF144A	cyan	0.487262	0.00257807	0.518197	0.00120635
ADCY4	cyan	0.427041	0.00938925	0.515726	0.00128519
ARL3	cyan	0.295656	0.0799961	0.51278	0.0013851
SLC35D1	cyan	0.596977	0.000121359	0.511752	0.00142151
PIAS1	cyan	0.380391	0.0221034	0.511363	0.00143553
ARHGEF2	cyan	0.145624	0.39675	0.510852	0.00145411
VDAC1	cyan	0.235202	0.167319	0.508587	0.00153903
ENSCAFG00000042423	cyan	0.370096	0.0262991	0.508132	0.0015566
NECTIN2	cyan	0.46839	0.00396293	0.506928	0.00160399
LOC610648	cyan	-0.0153665	0.929122	0.506548	0.0016192
GALK2	cyan	0.334266	0.0463114	0.505472	0.00166296
EIF2B4	cyan	0.134152	0.435368	0.505358	0.00166762
TMEM223	cyan	0.182597	0.286463	0.503836	0.00173148
TLE3	cyan	0.451174	0.00574806	0.501735	0.00182309
ARL17A	cyan	0.501634	0.0018276	0.501669	0.00182601
MTCH1	cyan	0.0418687	0.808429	0.50043	0.00188213
LMBRD1	cyan	0.019273	0.911167	0.498299	0.00198209
CSNK1D	cyan	0.343775	0.0400824	0.49789	0.00200184
CYBB	cyan	0.379821	0.0223199	0.496938	0.00204835	Y	high expression, elevated neutrophil count
LOC102151751	cyan	0.359088	0.0314915	0.495732	0.00210873
ARHGEF1	cyan	0.388066	0.0193503	0.495132	0.00213928
USF1	cyan	0.0996812	0.562978	0.495121	0.00213988
ISG20L2	cyan	0.0842648	0.625113	0.49462	0.00216572
BNIP3	cyan	0.262448	0.122017	0.494184	0.00218843
MARCKSL1	cyan	0.244565	0.150566	0.492782	0.00226288
EPC1	cyan	0.155066	0.366506	0.491967	0.00230719
PLGRKT	cyan	0.264507	0.11901	0.491916	0.00231
ZNF513	cyan	0.000218693	0.99899	0.491452	0.00233559
ZDHHC15	cyan	0.545371	0.000582114	0.488986	0.00247572
GOLPH3	cyan	0.0798708	0.643326	0.488617	0.00249732
FHL3	cyan	0.253589	0.135607	0.486832	0.00260412
RESF1	cyan	0.368855	0.0268468	0.486705	0.00261187
ZC3H12A	cyan	0.0310571	0.857302	0.480005	0.00305022
C20H3orf67	cyan	0.473742	0.00351661	0.479333	0.00309754
YIPF1	cyan	0.219626	0.198084	0.476304	0.00331883
KCNJ15	cyan	0.283222	0.0941645	0.474646	0.00344568
CYTH1	cyan	0.0694646	0.687268	0.474014	0.00349509
UTP3	cyan	0.180997	0.290779	0.472173	0.00364267
LY86	cyan	0.188123	0.271878	0.470752	0.00376029
LACTB2	cyan	0.156959	0.360611	0.469675	0.00385149
NSF	cyan	0.494161	0.00218962	0.468371	0.00396467
PFKFB3	cyan	0.531744	0.000845317	0.464888	0.0042809
ENSCAFG00000042798	cyan	0.225453	0.186143	0.462961	0.00446517
UPF1	cyan	-0.0682719	0.692373	0.462849	0.00447606
GPSM3	cyan	0.400068	0.0156221	0.458597	0.00490785
POLR2K	cyan	0.252535	0.137295	0.457816	0.00499094
REC8	cyan	0.204675	0.231137	0.454908	0.00531104
SNX24	cyan	0.502822	0.00177515	0.454069	0.00540664
ENSCAFG00000010051	cyan	0.320835	0.05641	0.453439	0.00547941
ENSCAFG00000013659	cyan	0.0305462	0.859626	0.453154	0.00551264
PYCARD	cyan	0.186483	0.276154	0.452527	0.00558626
HIP1R	cyan	0.396646	0.0166176	0.45187	0.00566436
C9H9orf78	cyan	0.372371	0.0253194	0.445679	0.0064473
LONRF3	cyan	0.332548	0.0475154	0.443013	0.00681199
MITF	cyan	0.375469	0.024034	0.442401	0.00689816
SAP25	cyan	0.057918	0.737228	0.441205	0.00706928
RASSF4	cyan	0.296774	0.0788079	0.437813	0.00757462
LYSMD3	cyan	0.0722484	0.675407	0.420495	0.0106634
LFNG	cyan	-0.098992	0.565694	0.420099	0.0107448
ARHGAP4	cyan	0.0527629	0.759896	0.41239	0.0124417
SBF2	cyan	0.358595	0.0317423	0.403549	0.0146612
KMT5B	cyan	0.38901	0.0190325	0.401777	0.0151438
ENSCAFG00000003015	cyan	-0.0462432	0.788845	0.399415	0.0158082
FGL2	cyan	0.172025	0.315751	0.397896	0.0162479
LOC100686047	cyan	0.261986	0.122699	0.376697	0.0235398
AURKB	cyan	-0.390171	0.0186474	-0.390896	0.0184105
IKBKE	cyan	-0.237302	0.16345	-0.429245	0.00899043
ENSCAFG00000047413	cyan	-0.455212	0.00527685	-0.454546	0.00535216
SNAP47	cyan	-0.264928	0.118401	-0.466783	0.00410623
NUP43	cyan	-0.323458	0.0543118	-0.478693	0.00314324
MAST4	cyan	-0.314625	0.0616362	-0.482115	0.00290575
LOC611565	cyan	-0.296974	0.0785968	-0.48218	0.00290142
DYNC1I1	cyan	-0.264722	0.118699	-0.486286	0.00263758
STT3B	cyan	-0.30132	0.0741184	-0.491539	0.00233078
EXOC6	cyan	-0.161151	0.347761	-0.49284	0.00225977
ENSCAFG00000006755	cyan	-0.308289	0.0673556	-0.493464	0.00222641
SEPTIN8	cyan	-0.258361	0.128154	-0.495411	0.00212503
CHAMP1	cyan	-0.340713	0.0420095	-0.500639	0.00187255
ENSCAFG00000028915	cyan	-0.517195	0.00123782	-0.501827	0.00181899
AUTS2	cyan	-0.396208	0.016749	-0.508454	0.00154414
ACO2	cyan	0.0431742	0.802572	-0.511645	0.00142538
AHI1	cyan	-0.054883	0.750549	-0.512285	0.00140252
GALNT11	cyan	-0.514257	0.0013342	-0.513529	0.00135905
BBS5	cyan	-0.243849	0.151801	-0.513826	0.00134886
TIMM10B	cyan	-0.562261	0.000358418	-0.514395	0.0013295
FOXJ3	cyan	-0.105849	0.538944	-0.514985	0.00130971
FAM189B	cyan	-0.136132	0.428556	-0.515153	0.00130411
ZC2HC1A	cyan	-0.310568	0.0652517	-0.516295	0.00126667
HEATR5B	cyan	-0.210524	0.217788	-0.51721	0.00123734
SHQ1	cyan	-0.0932892	0.588395	-0.517259	0.00123579
SF3B3	cyan	-0.668827	8.24e-06	-0.518262	0.00120434
LGALS12	cyan	-0.327023	0.0515592	-0.519501	0.00116652
MRPS35	cyan	-0.426594	0.00947175	-0.521906	0.00109602
C10H2orf42	cyan	-0.430733	0.00872941	-0.523955	0.001039
CEP104	cyan	-0.13678	0.426342	-0.524528	0.00102351
IMMT	cyan	-0.469739	0.00384603	-0.529468	0.000898292
ENSCAFG00000047361	cyan	-0.173148	0.312554	-0.529625	0.000894541
ZC3HAV1L	cyan	-0.279545	0.0987009	-0.531875	0.000842362
MRPL35	cyan	-0.619813	5.55e-05	-0.53262	0.000825667
PREPL	cyan	-0.249569	0.142129	-0.53294	0.000818597
ENSCAFG00000016557	cyan	-0.121996	0.478451	-0.534073	0.000793995
ZC3H18	cyan	-0.167987	0.327414	-0.534736	0.000779877
KHSRP	cyan	-0.0420906	0.807433	-0.535733	0.000759108
PIGG	cyan	-0.232722	0.171972	-0.536041	0.000752774
MYLK4	cyan	-0.3314	0.0483341	-0.53844	0.000705127
MAIP1	cyan	-0.160504	0.349727	-0.539208	0.000690442
KIAA0753	cyan	-0.55772	0.000409375	-0.539487	0.000685182
FAM102B	cyan	-0.171136	0.318295	-0.540075	0.000674199
MPV17L2	cyan	-0.466929	0.004093	-0.541208	0.000653479
CENPM	cyan	-0.558578	0.000399279	-0.542288	0.000634261
ERCC6L2	cyan	-0.100127	0.561223	-0.543627	0.000611113
MCUR1	cyan	-0.187893	0.272474	-0.54375	0.000609036
ACSF3	cyan	-0.0728848	0.672705	-0.544834	0.000590916
NAT10	cyan	-0.293809	0.0819892	-0.54611	0.000570201
HGH1	cyan	-0.305756	0.0697551	-0.547544	0.000547694
SPATA24	cyan	-0.635759	3.09e-05	-0.548152	0.000538378
CPSF4	cyan	-0.383207	0.0210577	-0.548737	0.000529567
YTHDF2	cyan	-0.193826	0.257342	-0.550331	0.000506193
ENSCAFG00000028804	cyan	-0.294497	0.0812419	-0.550519	0.000503489
ATP9B	cyan	-0.0286077	0.868454	-0.550644	0.000501707
CRY1	cyan	-0.340156	0.042368	-0.551784	0.000485687
XPNPEP3	cyan	-0.138897	0.419149	-0.552522	0.00047555
LDAH	cyan	-0.350195	0.0362746	-0.553027	0.000468737
LRBA	cyan	-0.406329	0.0139298	-0.553879	0.000457417
FAM76B	cyan	-0.276409	0.102701	-0.555421	0.000437562
ZKSCAN2	cyan	-0.368074	0.0271961	-0.55561	0.000435181
LRIG2	cyan	-0.192083	0.26173	-0.555707	0.00043396
ADAL	cyan	-0.255709	0.132257	-0.555869	0.000431944
CAMKMT	cyan	-0.084577	0.623827	-0.556145	0.000428504
LSM3	cyan	-0.383616	0.0209094	-0.556516	0.000423927
SLC35B4	cyan	-0.300481	0.0749668	-0.556666	0.000422092
PAK3	cyan	-0.401119	0.0153265	-0.557558	0.000411307
ND6	cyan	-0.397415	0.0163893	-0.558388	0.0004015
POLD2	cyan	-0.670179	7.78e-06	-0.558416	0.000401169
PRKCA	cyan	-0.335627	0.0453747	-0.559304	0.000390917
TRIM69	cyan	-0.439081	0.00738217	-0.559419	0.000389602
COCH	cyan	-0.367822	0.0273097	-0.560584	0.000376538
GRAMD1C	cyan	-0.417849	0.0112184	-0.561549	0.000366016
YLPM1	cyan	-0.26795	0.114105	-0.562018	0.000360995
ENSCAFG00000000540	cyan	-0.634319	3.26e-05	-0.562377	0.000357198
C15H12orf29	cyan	-0.393916	0.0174497	-0.562836	0.000352388
MAN1A2	cyan	-0.252367	0.137565	-0.563108	0.000349567
TBCK	cyan	-0.280612	0.0973681	-0.563669	0.000343814
HMGA1	cyan	-0.356585	0.0327824	-0.56373	0.000343192
INVS	cyan	-0.360266	0.0308987	-0.56494	0.000331087
ARMC1	cyan	-0.496461	0.00207205	-0.566443	0.000316587
PIM2	cyan	-0.360939	0.0305642	-0.567279	0.000308767
ENSCAFG00000003309	cyan	-0.174611	0.30842	-0.570987	0.000276116
C30H15orf41	cyan	-0.471128	0.00372878	-0.571502	0.000271837
RBM15	cyan	-0.408436	0.0133963	-0.572602	0.000262891
NUP37	cyan	-0.245236	0.149413	-0.572775	0.000261506
FBXO25	cyan	-0.451841	0.00566777	-0.573032	0.000259467
CCDC84	cyan	-0.343946	0.0399774	-0.573236	0.000257855
TAF1D	cyan	-0.343622	0.0401773	-0.57425	0.00024998
METTL8	cyan	-0.254894	0.133537	-0.574289	0.000249681
MOB2	cyan	-0.489798	0.00242882	-0.575243	0.000242476
GPHN	cyan	-0.357661	0.0322222	-0.576661	0.000232117
PNN	cyan	-0.358967	0.0315531	-0.578015	0.000222592
SERBP1	cyan	-0.537504	0.000723395	-0.57878	0.000217367
IMMP1L	cyan	-0.4054	0.0141708	-0.579208	0.000214493
ICK	cyan	-0.329841	0.0494641	-0.580726	0.000204569
FYCO1	cyan	-0.266107	0.116712	-0.582219	0.000195207
FER	cyan	-0.422037	0.0103507	-0.582693	0.000192317
ENSCAFG00000000219	cyan	-0.261532	0.123373	-0.58348	0.000187605
MLH1	cyan	-0.184216	0.28214	-0.583742	0.000186063
TRAF3	cyan	-0.331087	0.0485591	-0.583864	0.000185344
ENSCAFG00000044682	cyan	-0.645742	2.11e-05	-0.584168	0.000183573
HSF2	cyan	-0.135891	0.429383	-0.585157	0.000177907
TMEM161B	cyan	-0.359458	0.0313044	-0.587058	0.000167462
ANGEL2	cyan	-0.588656	0.000159108	-0.587818	0.00016344
TMEM132B	cyan	-0.512182	0.00140617	-0.588001	0.000162486
FCHSD2	cyan	-0.27637	0.102752	-0.58844	0.000160212
TAF6L	cyan	-0.402166	0.0150367	-0.588773	0.000158513
DAG1	cyan	-0.171164	0.318215	-0.589511	0.000154791
SPG21	cyan	-0.189888	0.267322	-0.590016	0.000152297
NCOA5	cyan	-0.117148	0.496232	-0.590727	0.000148837
TADA1	cyan	-0.160704	0.349117	-0.590847	0.000148261
MRPS9	cyan	-0.26733	0.114977	-0.590962	0.000147714
NBN	cyan	-0.389609	0.0188332	-0.59103	0.000147386
PACRGL	cyan	-0.233602	0.170312	-0.591458	0.000145358
METTL15	cyan	-0.458977	0.00486777	-0.591688	0.000144278
INSR	cyan	-0.335079	0.0457504	-0.592133	0.000142212
CLPB	cyan	-0.263943	0.119827	-0.592582	0.000140153
CNOT1	cyan	-0.336365	0.0448739	-0.592634	0.000139915
ERCC2	cyan	-0.599283	0.000112433	-0.592776	0.000139268
LOC491503	cyan	-0.389499	0.0188694	-0.593527	0.000135902
PAICS	cyan	-0.486038	0.00265293	-0.593886	0.000134321
ATXN7L2	cyan	-0.360983	0.0305426	-0.594184	0.000133016
NDST1	cyan	-0.36144	0.0303172	-0.594489	0.000131699
SLC25A15	cyan	-0.586573	0.00017007	-0.594841	0.000130187
SLC12A4	cyan	-0.633448	3.37e-05	-0.595241	0.000128492
ACAN	cyan	-0.363591	0.0292746	-0.595878	0.00012583
DPY19L4	cyan	-0.286153	0.0906626	-0.596193	0.000124535
SND1	cyan	-0.425541	0.00966911	-0.596477	0.000123375
PPP6R2	cyan	-0.325972	0.0523593	-0.596834	0.000121933
TLR10	cyan	-0.418326	0.0111167	-0.597971	0.000117437
EPRS1	cyan	-0.520045	0.00115022	-0.598017	0.000117258
POLR1A	cyan	-0.479722	0.00307007	-0.600919	0.000106464
TFB2M	cyan	-0.573707	0.000254166	-0.601261	0.000105254
MPRIP	cyan	-0.334804	0.0459397	-0.601343	0.000104967
DNAJC16	cyan	-0.416491	0.0115127	-0.603555	9.74e-05
FARSA	cyan	-0.357226	0.032448	-0.603738	9.68e-05
GAS8	cyan	-0.343941	0.0399803	-0.604266	9.51e-05
CD320	cyan	-0.25875	0.12756	-0.604554	9.42e-05
HSPA2	cyan	-0.475971	0.00334395	-0.60491	9.31e-05
ING5	cyan	-0.280203	0.0978773	-0.605022	9.27e-05
ATL3	cyan	-0.419344	0.0109018	-0.605062	9.26e-05
ATG4C	cyan	-0.455721	0.00521983	-0.605218	9.21e-05
SCFD2	cyan	-0.459925	0.00476924	-0.605309	9.18e-05
SYNJ2	cyan	-0.330712	0.0488303	-0.60551	9.12e-05
SYT7	cyan	-0.311086	0.0647814	-0.605517	9.12e-05
CEP57	cyan	-0.481741	0.00293094	-0.605524	9.12e-05
PEAK1	cyan	-0.178662	0.297153	-0.605924	8.99e-05
CFDP1	cyan	-0.395459	0.0169752	-0.606069	8.95e-05
TET1	cyan	-0.514377	0.00133012	-0.606202	8.91e-05
INTS13	cyan	-0.517061	0.00124207	-0.607387	8.56e-05
FARSB	cyan	-0.265149	0.118083	-0.607408	8.55e-05
UBE2E2	cyan	-0.381728	0.0216014	-0.607833	8.43e-05
HSPB11	cyan	-0.278065	0.100575	-0.60886	8.14e-05
SMAP1	cyan	-0.418602	0.0110579	-0.609193	8.04e-05
DDX18	cyan	-0.539526	0.000684442	-0.609465	7.97e-05
HIBADH	cyan	-0.555584	0.000435507	-0.6099	7.85e-05
LLGL2	cyan	-0.465704	0.00420491	-0.610527	7.68e-05
SLC33A1	cyan	-0.596441	0.000123524	-0.611361	7.46e-05
RAD51C	cyan	-0.437961	0.00755197	-0.612172	7.26e-05
HERPUD2	cyan	-0.615047	6.56e-05	-0.612833	7.09e-05
FAM228B	cyan	-0.516651	0.00125516	-0.61415	6.77e-05
JMJD8	cyan	-0.52857	0.000919991	-0.614246	6.75e-05
ENSCAFG00000042909	cyan	-0.260387	0.125084	-0.61504	6.56e-05
PHC1	cyan	-0.535577	0.000762319	-0.615135	6.54e-05
EIF2A	cyan	-0.606715	8.75e-05	-0.615168	6.54e-05
ENSCAFG00000029072	cyan	-0.454846	0.00531809	-0.61544	6.47e-05
GATAD2B	cyan	-0.123962	0.471334	-0.615879	6.37e-05
ECD	cyan	-0.1255	0.465808	-0.616291	6.28e-05
WDR19	cyan	-0.392044	0.01804	-0.616408	6.26e-05
LOC485606	cyan	-0.465297	0.00424265	-0.616419	6.25e-05
ZNF713	cyan	-0.574987	0.000244393	-0.616811	6.17e-05
GON4L	cyan	-0.132091	0.442518	-0.61706	6.11e-05
MEI1	cyan	-0.563275	0.000347844	-0.617354	6.05e-05
CRTC1	cyan	-0.23251	0.172374	-0.617647	5.99e-05
PTPRA	cyan	-0.57953	0.000212348	-0.618853	5.74e-05
BUB3	cyan	-0.65751	1.32e-05	-0.618913	5.73e-05
RIF1	cyan	-0.163487	0.340726	-0.620394	5.43e-05
RBM41	cyan	-0.277499	0.101298	-0.621287	5.26e-05
IL17RB	cyan	-0.561138	0.000370463	-0.621451	5.23e-05
CAPN14	cyan	-0.616543	6.23e-05	-0.62177	5.17e-05
ATPAF1	cyan	-0.272204	0.108256	-0.621774	5.17e-05
NAA35	cyan	-0.0724153	0.674698	-0.622288	5.08e-05
SPART	cyan	-0.507764	0.00157095	-0.622603	5.02e-05
ENSCAFG00000047685	cyan	-0.504533	0.00170197	-0.623675	4.83e-05
RFC4	cyan	-0.56484	0.000332072	-0.623741	4.82e-05
ENSCAFG00000043193	cyan	-0.569722	0.000286888	-0.624184	4.74e-05
CPLANE1	cyan	-0.0957435	0.578576	-0.624654	4.66e-05
NKRF	cyan	-0.298225	0.0772871	-0.625305	4.55e-05
NFIC	cyan	-0.305894	0.0696229	-0.625352	4.54e-05
PRDM11	cyan	-0.532386	0.000830887	-0.626398	4.37e-05
NAE1	cyan	-0.232738	0.171943	-0.626446	4.37e-05
DCAF16	cyan	-0.59115	0.000146817	-0.626489	4.36e-05
TMEM181	cyan	-0.416561	0.0114974	-0.627472	4.21e-05
THSD1	cyan	-0.359053	0.0315092	-0.627945	4.13e-05
CHCHD7	cyan	-0.302244	0.0731921	-0.628348	4.07e-05
ENSCAFG00000048508	cyan	-0.0539644	0.754594	-0.628815	4e-05
BCLAF3	cyan	-0.311293	0.0645935	-0.630392	3.78e-05
PIK3R6	cyan	-0.541443	0.000649248	-0.630807	3.72e-05
CDC16	cyan	-0.359524	0.0312714	-0.631618	3.61e-05
KLHL20	cyan	-0.426748	0.00944321	-0.63204	3.55e-05
NUGGC	cyan	-0.651045	1.71e-05	-0.633626	3.35e-05
THOC1	cyan	-0.522803	0.00107074	-0.63372	3.34e-05
LOC610304	cyan	-0.49165	0.0023246	-0.635194	3.16e-05
MCM7	cyan	-0.555681	0.000434286	-0.636628	2.99e-05
VPS37A	cyan	-0.487456	0.00256638	-0.637035	2.95e-05
APEH	cyan	-0.53728	0.000727831	-0.637263	2.92e-05
BRD3	cyan	-0.00263512	0.987831	-0.637338	2.91e-05
TULP4	cyan	-0.386526	0.0198784	-0.640741	2.56e-05
RRP7	cyan	-0.384714	0.0205151	-0.641024	2.53e-05
LMO7	cyan	-0.463119	0.0044498	-0.641772	2.46e-05
NGLY1	cyan	-0.383616	0.0209093	-0.641904	2.45e-05
SLC25A40	cyan	-0.449736	0.00592446	-0.642988	2.35e-05
FARS2	cyan	-0.530709	0.000869062	-0.643437	2.31e-05
ADNP2	cyan	-0.215884	0.206026	-0.644267	2.23e-05
SEC22A	cyan	-0.633933	3.31e-05	-0.644913	2.18e-05
LEO1	cyan	-0.497415	0.00202493	-0.645522	2.13e-05
PRPF3	cyan	-0.443367	0.00676256	-0.645525	2.13e-05
CCND2	cyan	-0.506962	0.00160264	-0.645942	2.09e-05
RAPGEF3	cyan	-0.469438	0.00387188	-0.647391	1.98e-05
ZDHHC21	cyan	-0.340147	0.0423741	-0.647499	1.97e-05
DHX35	cyan	-0.650474	1.75e-05	-0.648725	1.88e-05
KIF2A	cyan	-0.377736	0.0231281	-0.64911	1.85e-05
TBC1D12	cyan	-0.240495	0.157692	-0.650187	1.77e-05
FAM210A	cyan	-0.575187	0.000242895	-0.650865	1.72e-05
ARL2BP	cyan	-0.619512	5.61e-05	-0.650988	1.71e-05
IFT81	cyan	-0.534238	0.000790461	-0.651449	1.68e-05
ENSCAFG00000047676	cyan	-0.275201	0.104274	-0.651781	1.66e-05
ENSCAFG00000000563	cyan	-0.170498	0.320132	-0.65187	1.66e-05
UBN2	cyan	-0.222954	0.1912	-0.656733	1.36e-05
POGLUT1	cyan	-0.391128	0.0183351	-0.656736	1.36e-05
FASTKD1	cyan	-0.473607	0.00352728	-0.660126	1.18e-05
IDUA	cyan	-0.375033	0.0242117	-0.660789	1.15e-05
ACVR2A	cyan	-0.419456	0.0108786	-0.660991	1.14e-05
ZNF827	cyan	-0.486011	0.00265457	-0.66357	1.03e-05
HMGXB3	cyan	-0.448568	0.00607111	-0.664031	1.01e-05
ENSCAFG00000031532	cyan	-0.380761	0.0219633	-0.665367	9.53e-06
GATB	cyan	-0.470395	0.00379028	-0.6657	9.4e-06
RPAP1	cyan	-0.559748	0.000385879	-0.667977	8.54e-06
ZNF512	cyan	-0.350709	0.035983	-0.668789	8.25e-06
COQ10A	cyan	-0.494049	0.00219548	-0.669059	8.16e-06
PMPCA	cyan	-0.522526	0.0010785	-0.669697	7.94e-06
EPAS1	cyan	-0.505523	0.00166084	-0.671861	7.24e-06
MRPL4	cyan	-0.410849	0.0128066	-0.67256	7.02e-06
NEMF	cyan	-0.523577	0.0010493	-0.6729	6.92e-06
NCDN	cyan	-0.484286	0.00276335	-0.673733	6.67e-06
URI1	cyan	-0.308456	0.0671994	-0.67393	6.62e-06
IGSF3	cyan	-0.142557	0.406876	-0.674145	6.56e-06
RNF8	cyan	-0.42125	0.0105093	-0.675535	6.17e-06
IPO9	cyan	-0.243234	0.152869	-0.675844	6.09e-06
NPAT	cyan	-0.118188	0.492389	-0.676121	6.02e-06
FMNL3	cyan	-0.643333	2.32e-05	-0.676618	5.89e-06
RSRC1	cyan	-0.290668	0.0854662	-0.676833	5.83e-06
DISP1	cyan	-0.23417	0.169245	-0.677557	5.65e-06
ND5	cyan	-0.33426	0.0463157	-0.677862	5.57e-06
SPATA17	cyan	-0.470788	0.00375719	-0.681028	4.85e-06
MAP2K5	cyan	-0.346128	0.0386514	-0.682229	4.59e-06
PRCP	cyan	-0.513949	0.00134465	-0.682696	4.5e-06
CXCL10	cyan	-0.615017	6.57e-05	-0.682918	4.45e-06
EXOSC10	cyan	-0.44469	0.0065806	-0.683825	4.28e-06
ZNF280D	cyan	-0.328697	0.0503064	-0.68398	4.25e-06
COPS8	cyan	-0.677107	5.76e-06	-0.685741	3.92e-06
THTPA	cyan	-0.398075	0.0161956	-0.685779	3.91e-06
ENSCAFG00000045001	cyan	-0.40299	0.014812	-0.686484	3.79e-06
ENSCAFG00000031061	cyan	-0.454834	0.00531952	-0.687254	3.66e-06
CPNE7	cyan	-0.629456	3.91e-05	-0.687316	3.65e-06
ENSCAFG00000015022	cyan	-0.411478	0.0126566	-0.688114	3.52e-06
STX16	cyan	-0.433609	0.00824334	-0.688318	3.49e-06
ALG6	cyan	-0.452163	0.00562945	-0.68832	3.49e-06
ENSCAFG00000000792	cyan	-0.675866	6.08e-06	-0.688488	3.46e-06
FMR1	cyan	-0.605152	9.23e-05	-0.688498	3.46e-06
EVL	cyan	-0.401769	0.015146	-0.688524	3.45e-06
TRNAU1AP	cyan	-0.561786	0.000363475	-0.689362	3.32e-06
AGFG2	cyan	-0.569997	0.000284518	-0.689587	3.29e-06
GCFC2	cyan	-0.308925	0.0667627	-0.690487	3.16e-06
ATG14	cyan	-0.435645	0.0079134	-0.690665	3.13e-06
HSD17B10	cyan	-0.634691	3.22e-05	-0.690976	3.09e-06
PRUNE2	cyan	-0.345705	0.0389055	-0.692486	2.88e-06
PPFIA2	cyan	-0.556959	0.00041852	-0.692697	2.85e-06
ENSCAFG00000006970	cyan	-0.538242	0.000708945	-0.693033	2.8e-06
GTF3C2	cyan	-0.45895	0.00487066	-0.693898	2.69e-06
DISP3	cyan	-0.523594	0.00104885	-0.694411	2.63e-06
MRE11	cyan	-0.334158	0.0463866	-0.695524	2.5e-06
ALDH18A1	cyan	-0.322509	0.0550638	-0.696694	2.36e-06
CHD1L	cyan	-0.468201	0.00397962	-0.696714	2.36e-06
ABL1	cyan	-0.267108	0.11529	-0.697327	2.29e-06
ANKRD6	cyan	-0.57454	0.000247764	-0.697357	2.29e-06
MRPL42	cyan	-0.333582	0.0467876	-0.698235	2.2e-06
C10H12orf66	cyan	-0.409486	0.013137	-0.698302	2.19e-06
ZNF70	cyan	-0.62132	5.26e-05	-0.69865	2.15e-06
PTAR1	cyan	-0.313745	0.0624066	-0.700069	2.01e-06
ZNF157	cyan	-0.273374	0.106688	-0.700681	1.95e-06
CCDC158	cyan	-0.514789	0.00131627	-0.701647	1.86e-06
ZNF783	cyan	-0.359639	0.031213	-0.702336	1.8e-06
MYBL1	cyan	-0.44466	0.00658458	-0.703544	1.7e-06
ADH4	cyan	-0.489836	0.00242664	-0.703664	1.69e-06
ZHX3	cyan	-0.560676	0.000375525	-0.703905	1.67e-06
RIOK1	cyan	-0.407465	0.01364	-0.704501	1.62e-06
ZC3H14	cyan	-0.51427	0.00133373	-0.705624	1.54e-06
CBX5	cyan	-0.5559	0.000431548	-0.705654	1.53e-06
LOC476820	cyan	-0.455903	0.00519963	-0.706405	1.48e-06
ORC5	cyan	-0.369201	0.0266932	-0.706796	1.45e-06
TERF2	cyan	-0.408167	0.0134636	-0.707521	1.4e-06
TDP1	cyan	-0.380538	0.0220476	-0.70764	1.39e-06
CCDC88C	cyan	-0.179579	0.29464	-0.708382	1.34e-06
NCOR2	cyan	-0.308288	0.0673559	-0.70889	1.31e-06
DMXL1	cyan	-0.374877	0.0242753	-0.710128	1.23e-06
RBSN	cyan	-0.424936	0.00978391	-0.710209	1.22e-06
MTRF1	cyan	-0.341379	0.0415842	-0.710234	1.22e-06
C27H12orf10	cyan	-0.720641	7.18e-07	-0.710577	1.2e-06
HEATR3	cyan	-0.487699	0.00255175	-0.710637	1.2e-06
SREK1	cyan	-0.390684	0.0184796	-0.711048	1.17e-06
PHC3	cyan	-0.61977	5.55e-05	-0.712198	1.11e-06
CA5B	cyan	-0.385001	0.0204133	-0.713364	1.04e-06
BNIP1	cyan	-0.425251	0.00972392	-0.714058	1.01e-06
TMEM8B	cyan	-0.498524	0.00197132	-0.71475	9.73e-07
RMDN1	cyan	-0.285064	0.0919523	-0.715255	9.48e-07
TSGA10	cyan	-0.420865	0.0105876	-0.715409	9.41e-07
SLC10A7	cyan	-0.392999	0.0177367	-0.716953	8.69e-07
NUDT6	cyan	-0.583632	0.00018671	-0.717267	8.55e-07
PSPC1	cyan	-0.361539	0.0302683	-0.718096	8.2e-07
ERC1	cyan	-0.39655	0.0166463	-0.718408	8.07e-07
MMS22L	cyan	-0.596171	0.000124626	-0.719773	7.51e-07
SEPHS1	cyan	-0.575613	0.000239736	-0.720295	7.31e-07
ZNF346	cyan	-0.580586	0.000205461	-0.7207	7.16e-07
PHKA1	cyan	-0.288865	0.087513	-0.721465	6.88e-07
ENSCAFG00000049086	cyan	-0.448489	0.00608103	-0.722223	6.61e-07
EIF2AK4	cyan	-0.522457	0.00108043	-0.722751	6.43e-07
RPS6KB1	cyan	-0.47967	0.00307378	-0.722819	6.41e-07
NOC4L	cyan	-0.48175	0.0029303	-0.724464	5.87e-07
TNRC6A	cyan	-0.263002	0.121203	-0.724692	5.8e-07
ZFR	cyan	-0.30774	0.0678699	-0.724728	5.79e-07
ENSCAFG00000015993	cyan	-0.592562	0.000140243	-0.724888	5.74e-07
STXBP4	cyan	-0.314048	0.0621408	-0.72655	5.25e-07
KIAA0825	cyan	-0.515476	0.00129342	-0.727057	5.11e-07
PRIMPOL	cyan	-0.417479	0.0112981	-0.728365	4.77e-07
DNPH1	cyan	-0.639703	2.66e-05	-0.728699	4.68e-07
CPSF3	cyan	-0.401461	0.0152313	-0.729489	4.48e-07
TMEM237	cyan	-0.514373	0.00133026	-0.730545	4.23e-07
MGA	cyan	-0.370145	0.0262779	-0.731906	3.93e-07
QRSL1	cyan	-0.588177	0.000161569	-0.73237	3.83e-07
DNAJC9	cyan	-0.624872	4.62e-05	-0.732534	3.8e-07
ENSCAFG00000024901	cyan	-0.341413	0.0415625	-0.73262	3.78e-07
USP42	cyan	-0.508145	0.00155609	-0.732852	3.73e-07
MALT1	cyan	-0.349938	0.0364214	-0.733773	3.55e-07
CTPS2	cyan	-0.643583	2.29e-05	-0.734269	3.45e-07
NUP107	cyan	-0.463683	0.00439537	-0.735115	3.29e-07
MBTPS2	cyan	-0.414562	0.011942	-0.735136	3.29e-07
ZNF438	cyan	-0.179252	0.295534	-0.73533	3.25e-07
AKT3	cyan	-0.511157	0.001443	-0.736017	3.13e-07
TRMT1	cyan	-0.564975	0.000330747	-0.736305	3.08e-07
ZBTB40	cyan	-0.19988	0.242486	-0.737065	2.95e-07
TRMT61B	cyan	-0.507063	0.00159862	-0.737248	2.92e-07
ENSCAFG00000018773	cyan	-0.537514	0.000723187	-0.737375	2.9e-07
MCCC1	cyan	-0.48922	0.00246211	-0.738073	2.79e-07
TMED6	cyan	-0.359489	0.0312887	-0.738162	2.78e-07
UBAP2L	cyan	-0.338307	0.0435755	-0.739006	2.65e-07
PPM1K	cyan	-0.530961	0.000863215	-0.740912	2.37e-07
PIAS2	cyan	-0.691495	3.01e-06	-0.741631	2.28e-07
ZNF782	cyan	-0.691895	2.96e-06	-0.74167	2.27e-07
ENSCAFG00000018880	cyan	-0.572311	0.000265231	-0.742187	2.21e-07
DHX57	cyan	-0.468034	0.00399434	-0.742244	2.2e-07
STK39	cyan	-0.471232	0.00372016	-0.74346	2.05e-07
USP54	cyan	-0.498028	0.00199512	-0.744236	1.96e-07
SS18	cyan	-0.727987	4.86e-07	-0.744509	1.93e-07
MSH3	cyan	-0.530373	0.000876898	-0.744973	1.88e-07
SAP130	cyan	-0.429591	0.00892914	-0.746249	1.74e-07
ARL13B	cyan	-0.606285	8.88e-05	-0.747374	1.63e-07
SEC31A	cyan	-0.445845	0.00642511	-0.747908	1.58e-07
PRPF8	cyan	-0.319938	0.0571426	-0.748094	1.57e-07
UBE3D	cyan	-0.541159	0.000654363	-0.748392	1.54e-07
RNMT	cyan	-0.603621	9.72e-05	-0.749626	1.43e-07
DCAF1	cyan	-0.39353	0.0175702	-0.749848	1.41e-07
CHDH	cyan	-0.530888	0.000864914	-0.750494	1.36e-07
NUP188	cyan	-0.29059	0.0855546	-0.750495	1.36e-07
MAZ	cyan	-0.625241	4.56e-05	-0.75071	1.34e-07
GEN1	cyan	-0.530315	0.000878256	-0.750839	1.33e-07
THUMPD2	cyan	-0.544447	0.000597323	-0.750921	1.32e-07
POLD1	cyan	-0.551144	0.000494629	-0.751336	1.29e-07
RBM26	cyan	-0.292681	0.0832255	-0.752017	1.24e-07
CCDC171	cyan	-0.399171	0.0158781	-0.752072	1.24e-07
SMARCAL1	cyan	-0.457441	0.00503124	-0.752151	1.23e-07
ADAT1	cyan	-0.434071	0.00816755	-0.752409	1.21e-07
IPO11	cyan	-0.506519	0.00162037	-0.752999	1.17e-07
MIER2	cyan	-0.579996	0.000209287	-0.75303	1.17e-07
USP45	cyan	-0.455405	0.00525511	-0.75303	1.17e-07
TANC2	cyan	-0.457263	0.00505048	-0.753188	1.16e-07
METTL4	cyan	-0.432525	0.00842388	-0.753901	1.11e-07
TMEM209	cyan	-0.720177	7.36e-07	-0.754448	1.07e-07
OTUD4	cyan	-0.576867	0.000230642	-0.754871	1.04e-07
ENSCAFG00000007238	cyan	-0.593464	0.000136181	-0.75505	1.03e-07
C3AR1	cyan	-0.634228	3.27e-05	-0.75521	1.02e-07
PCCA	cyan	-0.353693	0.0343275	-0.75523	1.02e-07
MTREX	cyan	-0.525639	0.000994076	-0.75525	1.02e-07
SLC20A1	cyan	-0.376607	0.0235757	-0.755273	1.02e-07
ZNF652	cyan	-0.359678	0.0311937	-0.755625	9.96e-08
NOL4L	cyan	-0.328146	0.0507158	-0.755913	9.79e-08
MAD1L1	cyan	-0.490934	0.00236443	-0.756739	9.31e-08
SCOC	cyan	-0.542111	0.00063737	-0.756906	9.21e-08
NOA1	cyan	-0.507477	0.00158223	-0.757335	8.97e-08
PLEKHA3	cyan	-0.496408	0.00207471	-0.757619	8.81e-08
VPS13C	cyan	-0.317087	0.0595205	-0.758062	8.58e-08
EEF2K	cyan	-0.623431	4.87e-05	-0.758925	8.13e-08
BACH2	cyan	-0.40947	0.0131408	-0.759051	8.07e-08
USP36	cyan	-0.597993	0.00011735	-0.759295	7.95e-08
EXOG	cyan	-0.45213	0.00563329	-0.759383	7.9e-08
DHFR	cyan	-0.624477	4.69e-05	-0.760133	7.54e-08
FKTN	cyan	-0.586338	0.000171348	-0.760326	7.45e-08
ANKRD13C	cyan	-0.481626	0.0029387	-0.760423	7.41e-08
SCAI	cyan	-0.530588	0.000871879	-0.760554	7.35e-08
TSPYL2	cyan	-0.656712	1.36e-05	-0.760556	7.34e-08
CEBPZ	cyan	-0.634316	3.26e-05	-0.761117	7.09e-08
FBXO24	cyan	-0.373775	0.0247301	-0.76198	6.72e-08
DPP9	cyan	-0.383131	0.0210855	-0.763091	6.26e-08
RPGRIP1L	cyan	-0.52798	0.000934503	-0.76398	5.92e-08
VXN	cyan	-0.60811	8.35e-05	-0.764006	5.91e-08
ENSCAFG00000014444	cyan	-0.690487	3.16e-06	-0.765716	5.3e-08
RPA2	cyan	-0.708142	1.36e-06	-0.767525	4.71e-08
CLIC5	cyan	-0.547313	0.000551256	-0.768899	4.31e-08
BTAF1	cyan	-0.563903	0.000341439	-0.76911	4.25e-08
THADA	cyan	-0.574398	0.000248852	-0.769569	4.13e-08
PRKDC	cyan	-0.306485	0.0690578	-0.770792	3.81e-08
NCBP3	cyan	-0.415596	0.0117103	-0.770809	3.81e-08
PRIM2	cyan	-0.58504	0.000178571	-0.77115	3.72e-08
TMEM39B	cyan	-0.505925	0.00164439	-0.772087	3.5e-08
WDR11	cyan	-0.35267	0.0348881	-0.772501	3.4e-08
PINX1	cyan	-0.626822	4.31e-05	-0.773065	3.28e-08
SMAD3	cyan	-0.721699	6.79e-07	-0.77317	3.26e-08
MTSS1	cyan	-0.525809	0.000989655	-0.774344	3.01e-08
METTL22	cyan	-0.580501	0.000206014	-0.774484	2.98e-08
DYNC2H1	cyan	-0.461784	0.004581	-0.774801	2.92e-08
ENSCAFG00000025473	cyan	-0.395637	0.0169212	-0.775565	2.77e-08
ZNF280C	cyan	-0.546396	0.000565642	-0.776216	2.65e-08
MBNL3	cyan	-0.656201	1.39e-05	-0.776624	2.58e-08
PHF2	cyan	-0.502442	0.00179178	-0.776678	2.57e-08
RPS6KA5	cyan	-0.301475	0.0739628	-0.777148	2.49e-08
ALG1	cyan	-0.702204	1.81e-06	-0.777565	2.42e-08
CMSS1	cyan	-0.670963	7.52e-06	-0.777767	2.39e-08
ZNF395	cyan	-0.575029	0.000244074	-0.777866	2.37e-08
CSE1L	cyan	-0.610887	7.59e-05	-0.778013	2.35e-08
RBM45	cyan	-0.652112	1.64e-05	-0.78184	1.8e-08
TASOR2	cyan	-0.52176	0.00110021	-0.78205	1.78e-08
cOR52H9	cyan	-0.406269	0.0139454	-0.782956	1.67e-08
TTC37	cyan	-0.505913	0.00164487	-0.783133	1.65e-08
WWOX	cyan	-0.376939	0.0234434	-0.783342	1.63e-08
GOLGA4	cyan	-0.413749	0.012127	-0.78378	1.58e-08
OPLAH	cyan	-0.653454	1.55e-05	-0.78417	1.53e-08
UTP18	cyan	-0.503108	0.00176273	-0.784183	1.53e-08
HDAC8	cyan	-0.464636	0.00430461	-0.785817	1.36e-08
PCOLCE	cyan	-0.640876	2.55e-05	-0.786922	1.26e-08
RBBP4	cyan	-0.41274	0.01236	-0.787038	1.25e-08
IFT57	cyan	-0.8032	3.74e-09	-0.787324	1.23e-08
NUP205	cyan	-0.727372	5.03e-07	-0.787908	1.18e-08
POLR3A	cyan	-0.608249	8.31e-05	-0.788212	1.15e-08
CCDC191	cyan	-0.718382	8.08e-07	-0.788624	1.12e-08
SLF2	cyan	-0.445335	0.0064934	-0.791672	8.95e-09
URB1	cyan	-0.437739	0.00758598	-0.791903	8.8e-09
DEPDC5	cyan	-0.395056	0.0170982	-0.793979	7.55e-09
[truncated: 83 more rows]

## Sheet: reticulocytes
Gene Symbol	Module	GS.Retics	p.GS.Retics	MM.royalblue	p.MMroyalblue	Pathway Gene	Gene Cluster
ZFAND6	royalblue	0.684224	4.2e-06	0.985513	8.7e-28
FBH1	royalblue	0.614846	6.61e-05	0.983386	8.79e-27
GPBP1L1	royalblue	0.679376	5.21e-06	0.980781	1.02e-25	Y	elevated Q3
WBP4	royalblue	0.635807	3.09e-05	0.97964	2.71e-25
USP7	royalblue	0.678619	5.39e-06	0.978778	5.44e-25	Y	elevated Q3, Q2
NUP50	royalblue	0.678752	5.36e-06	0.977887	1.09e-24
DCAF8	royalblue	0.715902	9.18e-07	0.977543	1.41e-24	Y	elevated Q3, Q2
KPNA1	royalblue	0.650054	1.78e-05	0.977245	1.76e-24
TBC1D15	royalblue	0.696124	2.43e-06	0.976639	2.74e-24
RNF14	royalblue	0.619746	5.56e-05	0.97647	3.09e-24	Y	elevated Q3, Q2
UBE2R2	royalblue	0.646317	2.06e-05	0.975336	6.83e-24
LOC100684983	royalblue	0.60655	8.8e-05	0.975299	7e-24
MOB1A	royalblue	0.62866	4.03e-05	0.972912	3.3e-23
SEC62	royalblue	0.634683	3.22e-05	0.972545	4.14e-23	Y	elevated Q3, Q2
RMND5A	royalblue	0.636375	3.02e-05	0.971948	5.93e-23	Y	elevated Q3, Q2
FOXO3	royalblue	0.686494	3.79e-06	0.971865	6.23e-23	Y	elevated Q3, Q2
MXI1	royalblue	0.647236	1.99e-05	0.971642	7.12e-23	Y	elevated Q3, Q2
ABCB10	royalblue	0.669322	8.07e-06	0.971481	7.83e-23	Y	elevated Q3, Q2
DENND4A	royalblue	0.632201	3.53e-05	0.970582	1.32e-22	Y	elevated Q3, Q2
HERC1	royalblue	0.643437	2.31e-05	0.970523	1.36e-22
PTPMT1	royalblue	0.633395	3.38e-05	0.970189	1.65e-22
PPM1B	royalblue	0.664281	9.98e-06	0.969635	2.24e-22
CRIPT	royalblue	0.659454	1.22e-05	0.968901	3.35e-22
BMP2K	royalblue	0.669801	7.9e-06	0.968838	3.46e-22	Y	elevated Q3
SSBP3	royalblue	0.632342	3.51e-05	0.968177	4.92e-22	Y	elevated Q3
YOD1	royalblue	0.711473	1.15e-06	0.967988	5.43e-22	Y	elevated Q3
SEMA4B	royalblue	0.700778	1.94e-06	0.967789	6.03e-22
RPS6KC1	royalblue	0.632416	3.5e-05	0.967706	6.29e-22
ATP6V1D	royalblue	0.605631	9.08e-05	0.96725	7.96e-22
HBS1L	royalblue	0.604446	9.46e-05	0.967114	8.53e-22	Y	elevated Q3, Q2
FDFT1	royalblue	0.704736	1.6e-06	0.966922	9.4e-22
DCUN1D1	royalblue	0.617385	6.04e-05	0.966793	1e-21	Y	elevated Q3, Q2
C24H20orf27	royalblue	0.669361	8.05e-06	0.966671	1.07e-21
HDLBP	royalblue	0.622747	4.99e-05	0.966662	1.07e-21
RAB10	royalblue	0.612062	7.28e-05	0.966553	1.13e-21
CSDE1	royalblue	0.608662	8.19e-05	0.965395	2e-21
ARF4	royalblue	0.708765	1.32e-06	0.965384	2.01e-21
NDUFA5	royalblue	0.613348	6.97e-05	0.965	2.42e-21
XPR1	royalblue	0.670319	7.73e-06	0.964595	2.93e-21
MYO1A	royalblue	0.622067	5.12e-05	0.964426	3.18e-21
AP2A2	royalblue	0.610996	7.56e-05	0.96442	3.19e-21
LAMC1	royalblue	0.596886	0.000121725	0.964229	3.48e-21
SNX15	royalblue	0.58603	0.000173037	0.963721	4.41e-21
HECTD1	royalblue	0.607441	8.54e-05	0.96368	4.5e-21
UBE2H	royalblue	0.636036	3.06e-05	0.963462	4.97e-21	Y	elevated Q3, Q2, Q1
GCH1	royalblue	0.629171	3.95e-05	0.963275	5.41e-21
PSMD10	royalblue	0.600505	0.000107948	0.963238	5.5e-21
TRAK2	royalblue	0.668673	8.29e-06	0.96292	6.36e-21	Y	elevated Q3, Q2
COPS2	royalblue	0.617992	5.92e-05	0.96273	6.92e-21
UBXN4	royalblue	0.636897	2.96e-05	0.962574	7.42e-21
SNX22	royalblue	0.640766	2.56e-05	0.962137	9.01e-21
TFRC	royalblue	0.666251	9.18e-06	0.960963	1.5e-20	Y	elevated Q3, Q2
ALAD	royalblue	0.653664	1.54e-05	0.960911	1.53e-20	Y	elevated Q3, Q2
PSME4	royalblue	0.631901	3.57e-05	0.960906	1.54e-20	Y	elevated Q3, Q2, Q1
AGO2	royalblue	0.655307	1.44e-05	0.960779	1.62e-20
ENSCAFG00000000136	royalblue	0.624089	4.76e-05	0.96029	2e-20
MAX	royalblue	0.725388	5.59e-07	0.960208	2.07e-20
ENSCAFG00000048005	royalblue	0.693662	2.72e-06	0.95994	2.31e-20
TOMM70	royalblue	0.575159	0.000243107	0.959297	3.02e-20
ENSCAFG00000049113	royalblue	0.628071	4.11e-05	0.958526	4.12e-20
VDAC3	royalblue	0.613419	6.95e-05	0.958225	4.65e-20
NAP1L4	royalblue	0.631713	3.6e-05	0.958098	4.89e-20
ENSCAFG00000016568	royalblue	0.693506	2.74e-06	0.957938	5.21e-20
SLC25A48	royalblue	0.663897	1.01e-05	0.957843	5.41e-20
ENSCAFG00000018607	royalblue	0.652233	1.63e-05	0.95779	5.53e-20
SPTB	royalblue	0.684901	4.07e-06	0.957776	5.56e-20	Y	elevated Q3, Q2
UROD	royalblue	0.624751	4.64e-05	0.957454	6.31e-20	Y	elevated Q3, Q2
ENSCAFG00000029355	royalblue	0.617005	6.13e-05	0.957424	6.39e-20
SDE2	royalblue	0.612435	7.19e-05	0.957144	7.12e-20
PTP4A2	royalblue	0.667104	8.86e-06	0.956568	8.9e-20
ST3GAL5	royalblue	0.668796	8.25e-06	0.955247	1.47e-19
ABHD4	royalblue	0.732083	3.89e-07	0.954804	1.73e-19
MMADHC	royalblue	0.594774	0.000130473	0.954425	1.98e-19
E2F2	royalblue	0.657989	1.29e-05	0.954316	2.07e-19	Y	elevated Q3, Q2
ATP5PF	royalblue	0.602995	9.93e-05	0.954288	2.09e-19
CUL5	royalblue	0.633212	3.4e-05	0.954264	2.11e-19
EIPR1	royalblue	0.566726	0.000313914	0.953955	2.36e-19
CMAS	royalblue	0.613525	6.92e-05	0.953522	2.75e-19	Y	elevated Q3, Q2, Q1
DCAF12	royalblue	0.717764	8.34e-07	0.953439	2.83e-19
FN3KRP	royalblue	0.691628	2.99e-06	0.953154	3.14e-19
ZMYND8	royalblue	0.693474	2.75e-06	0.953092	3.21e-19	Y	elevated Q3
ENSCAFG00000007865	royalblue	0.630027	3.83e-05	0.952888	3.45e-19
CPOX	royalblue	0.650878	1.72e-05	0.952773	3.59e-19	Y	elevated Q3, Q2
RAD23A	royalblue	0.632364	3.51e-05	0.952755	3.61e-19	Y	elevated Q3
ACSL1	royalblue	0.608881	8.13e-05	0.952404	4.09e-19
GUCY1B1	royalblue	0.656521	1.37e-05	0.952345	4.17e-19
WDR59	royalblue	0.655886	1.41e-05	0.952324	4.2e-19
ERAL1	royalblue	0.570458	0.000280575	0.951927	4.82e-19
ENSCAFG00000047832	royalblue	0.735041	3.31e-07	0.951806	5.03e-19
ASCC2	royalblue	0.61949	5.61e-05	0.951689	5.24e-19	Y	elevated Q3, Q2
UBAC1	royalblue	0.641864	2.45e-05	0.95157	5.46e-19	Y	elevated Q3
NCOA4	royalblue	0.616381	6.26e-05	0.951525	5.54e-19	Y	elevated Q3, Q2
KCTD3	royalblue	0.704206	1.65e-06	0.951211	6.17e-19
SLC14A1	royalblue	0.626956	4.29e-05	0.951068	6.48e-19	Y	elevated Q3, Q2
MACO1	royalblue	0.588793	0.000158406	0.950978	6.68e-19
MAFK	royalblue	0.604025	9.59e-05	0.950958	6.72e-19
USP9X	royalblue	0.699584	2.06e-06	0.950947	6.75e-19	Y	elevated Q3
ENSCAFG00000003679	royalblue	0.624632	4.66e-05	0.950669	7.41e-19
ANK1	royalblue	0.655991	1.4e-05	0.950175	8.75e-19	Y	elevated Q3, Q2
ARHGEF12	royalblue	0.656061	1.4e-05	0.949803	9.9e-19	Y	elevated Q3
GRB10	royalblue	0.641522	2.48e-05	0.949787	9.95e-19
NRDC	royalblue	0.617039	6.12e-05	0.94951	1.09e-18
ENSCAFG00000042572	royalblue	0.709166	1.29e-06	0.949328	1.16e-18
NCBP2	royalblue	0.629226	3.94e-05	0.9491	1.25e-18
ACADSB	royalblue	0.650605	1.74e-05	0.949053	1.27e-18
ATP5MD	royalblue	0.60171	0.000103683	0.949012	1.28e-18
NCEH1	royalblue	0.669791	7.91e-06	0.948834	1.36e-18
ANKRD9	royalblue	0.574715	0.000246442	0.948718	1.41e-18
CCDC28A	royalblue	0.569282	0.000290721	0.948613	1.46e-18
KCMF1	royalblue	0.685814	3.91e-06	0.948479	1.52e-18
SLC6A9	royalblue	0.676724	5.86e-06	0.948408	1.56e-18	Y	elevated Q3, Q2
RBM38	royalblue	0.634527	3.24e-05	0.948362	1.58e-18	Y	elevated Q3, Q2
SMOX	royalblue	0.713755	1.02e-06	0.948302	1.61e-18	Y	elevated Q3
PAIP2	royalblue	0.55472	0.000446493	0.948001	1.78e-18
DCTN4	royalblue	0.552653	0.000473783	0.947695	1.96e-18
GDAP2	royalblue	0.657938	1.3e-05	0.947627	2e-18
LSM12	royalblue	0.64771	1.95e-05	0.947387	2.16e-18
ZNRF1	royalblue	0.675761	6.11e-06	0.947128	2.34e-18
ICAM4	royalblue	0.612803	7.1e-05	0.946998	2.44e-18	Y	elevated Q3, Q2
AZIN2	royalblue	0.543681	0.000610208	0.946447	2.9e-18
KEL	royalblue	0.672945	6.91e-06	0.946392	2.95e-18	Y	elevated Q3, Q2
LOC610636	royalblue	0.606313	8.88e-05	0.946386	2.95e-18
ENSCAFG00000010796	royalblue	0.584903	0.000179347	0.946252	3.08e-18
NUCKS1	royalblue	0.62871	4.02e-05	0.946221	3.11e-18
ABCB6	royalblue	0.645027	2.17e-05	0.946094	3.23e-18	Y	elevated Q3, Q2
YBX1	royalblue	0.652385	1.62e-05	0.945974	3.35e-18
GTF3A	royalblue	0.657322	1.33e-05	0.945963	3.36e-18
FBXO31	royalblue	0.597389	0.00011972	0.945756	3.58e-18
OAZ1	royalblue	0.623259	4.9e-05	0.945693	3.65e-18
LOC480110	royalblue	0.626713	4.32e-05	0.945598	3.76e-18
ENSCAFG00000041271	royalblue	0.674668	6.41e-06	0.945581	3.78e-18
HECTD4	royalblue	0.676324	5.96e-06	0.945552	3.81e-18
TRIM58	royalblue	0.599786	0.000110568	0.945467	3.91e-18	Y	elevated Q3, Q2
ENSCAFG00000000840	royalblue	0.625195	4.57e-05	0.945402	3.99e-18
LGALS9	royalblue	0.584834	0.000179741	0.945179	4.27e-18
PRXL2A	royalblue	0.646903	2.01e-05	0.945115	4.35e-18
HMBS	royalblue	0.588191	0.000161499	0.945063	4.42e-18	Y	elevated Q3, Q2
LOC100855995	royalblue	0.579592	0.000211939	0.945062	4.42e-18
PSMD1	royalblue	0.598568	0.000115134	0.944952	4.57e-18
DCLRE1B	royalblue	0.606992	8.67e-05	0.944649	5.01e-18
FBXO30	royalblue	0.584616	0.000180987	0.944474	5.28e-18
PIM1	royalblue	0.630871	3.71e-05	0.944421	5.36e-18	Y	elevated Q3, Q2
FECH	royalblue	0.624541	4.68e-05	0.944397	5.4e-18	Y	elevated Q3
CCNDBP1	royalblue	0.703962	1.67e-06	0.944268	5.61e-18	Y	elevated Q3
MYH10	royalblue	0.687621	3.6e-06	0.944135	5.84e-18
FN3K	royalblue	0.625439	4.53e-05	0.943977	6.12e-18
ARHGAP23	royalblue	0.720855	7.1e-07	0.943976	6.12e-18
WNK1	royalblue	0.716837	8.75e-07	0.943917	6.23e-18	Y	elevated Q3
GYPA	royalblue	0.582017	0.000196453	0.943637	6.76e-18	Y	elevated Q3, Q2
ENSCAFG00000023493	royalblue	0.590399	0.000150425	0.943422	7.2e-18
USP4	royalblue	0.723987	6.02e-07	0.943408	7.23e-18
PLEKHA6	royalblue	0.670117	7.8e-06	0.943079	7.96e-18
UROS	royalblue	0.521071	0.00112007	0.94307	7.98e-18	Y	elevated Q3, Q2, Q1
TSPAN2	royalblue	0.615663	6.42e-05	0.943046	8.04e-18
GHITM	royalblue	0.614467	6.7e-05	0.942725	8.82e-18
WDR26	royalblue	0.723829	6.07e-07	0.942631	9.06e-18	Y	elevated Q3
ENSCAFG00000015572	royalblue	0.573222	0.000257962	0.942575	9.21e-18
PPP1R15B	royalblue	0.685492	3.97e-06	0.942516	9.37e-18
DAD1	royalblue	0.647868	1.94e-05	0.942409	9.66e-18
TFDP2	royalblue	0.58383	0.000185546	0.942331	9.88e-18	Y	elevated Q3, Q2
TXNL1	royalblue	0.565897	0.000321783	0.942096	1.06e-17
GCLC	royalblue	0.726247	5.34e-07	0.941986	1.09e-17	Y	elevated Q3
MARCHF8	royalblue	0.639491	2.68e-05	0.941902	1.12e-17
MOB1B	royalblue	0.624809	4.63e-05	0.941887	1.12e-17
MRPL14	royalblue	0.620134	5.48e-05	0.941832	1.14e-17
TMOD1	royalblue	0.600873	0.000106629	0.941379	1.3e-17	Y	elevated Q3
ENSCAFG00000013905	royalblue	0.657737	1.31e-05	0.941273	1.34e-17
UBE2F	royalblue	0.630604	3.75e-05	0.940925	1.47e-17
ENSCAFG00000045525	royalblue	0.724194	5.96e-07	0.940629	1.6e-17
CELF1	royalblue	0.662467	1.08e-05	0.940612	1.61e-17
RNASEH2B	royalblue	0.747235	1.65e-07	0.940568	1.63e-17
CLIC2	royalblue	0.604005	9.6e-05	0.940562	1.63e-17	Y	elevated Q3, Q2, Q1
DNAJB1	royalblue	0.640737	2.56e-05	0.94038	1.71e-17
SERF2	royalblue	0.649573	1.81e-05	0.940021	1.89e-17
NDUFB11	royalblue	0.634368	3.26e-05	0.939688	2.07e-17
UBE3B	royalblue	0.630999	3.69e-05	0.939567	2.14e-17
FTL	royalblue	0.645052	2.17e-05	0.939425	2.23e-17
MAN1C1	royalblue	0.723973	6.03e-07	0.938901	2.57e-17
PTPRH	royalblue	0.600079	0.000109495	0.938678	2.73e-17
TAF12	royalblue	0.638362	2.8e-05	0.938446	2.9e-17
EIF2AK1	royalblue	0.637572	2.89e-05	0.938409	2.93e-17	Y	elevated Q3
TMEM260	royalblue	0.656388	1.38e-05	0.938253	3.06e-17
ESPL1	royalblue	0.614898	6.6e-05	0.938092	3.19e-17
CLIC4	royalblue	0.559999	0.000383052	0.937972	3.3e-17
TRIM10	royalblue	0.656514	1.37e-05	0.93782	3.43e-17	Y	elevated Q3, Q2
UBB	royalblue	0.542386	0.000632544	0.937414	3.82e-17
STK17A	royalblue	0.69101	3.08e-06	0.937395	3.84e-17
CDC34	royalblue	0.593298	0.000136919	0.937353	3.88e-17	Y	elevated Q3, Q2
EPB42	royalblue	0.622688	5e-05	0.937325	3.91e-17	Y	elevated Q3, Q2
ENSCAFG00000049434	royalblue	0.626513	4.36e-05	0.937272	3.97e-17
MCM3AP	royalblue	0.599762	0.000110656	0.937242	4e-17
NVL	royalblue	0.714301	9.96e-07	0.937063	4.19e-17
UBE4B	royalblue	0.670875	7.55e-06	0.936785	4.51e-17
UBAP1	royalblue	0.603867	9.64e-05	0.936661	4.66e-17
PPOX	royalblue	0.63832	2.81e-05	0.936523	4.83e-17	Y	elevated Q3
BLOC1S4	royalblue	0.673046	6.88e-06	0.93633	5.08e-17
SPTA1	royalblue	0.634371	3.26e-05	0.936293	5.12e-17	Y	elevated Q3, Q2
ENSCAFG00000009244	royalblue	0.633451	3.37e-05	0.936059	5.44e-17
COX8A	royalblue	0.636204	3.04e-05	0.935873	5.71e-17
SLC16A7	royalblue	0.670224	7.76e-06	0.935822	5.79e-17
VPS26A	royalblue	0.55914	0.000392791	0.935631	6.08e-17
DNAJB6	royalblue	0.649297	1.83e-05	0.935513	6.26e-17
MARCHF3	royalblue	0.594273	0.000132632	0.935443	6.38e-17
PMM1	royalblue	0.564192	0.000338532	0.935312	6.59e-17
YIPF4	royalblue	0.591143	0.00014685	0.934869	7.38e-17
AQP1	royalblue	0.609272	8.02e-05	0.934577	7.94e-17
LOC100685053	royalblue	0.537957	0.000714495	0.934379	8.35e-17
NAA16	royalblue	0.654424	1.49e-05	0.934371	8.37e-17
BECN1	royalblue	0.688167	3.51e-06	0.934347	8.42e-17
C20H3orf62	royalblue	0.694289	2.64e-06	0.934063	9.04e-17
SNRNP27	royalblue	0.706668	1.46e-06	0.934014	9.15e-17
UBE2O	royalblue	0.632314	3.52e-05	0.933891	9.43e-17	Y	elevated Q3, Q2
ANKLE1	royalblue	0.668317	8.42e-06	0.933667	9.98e-17
ENSCAFG00000044566	royalblue	0.597596	0.000118903	0.933302	1.09e-16
XPO7	royalblue	0.678618	5.39e-06	0.933154	1.13e-16	Y	elevated Q3, Q2
PTPA	royalblue	0.740663	2.41e-07	0.932396	1.36e-16
SLFN14	royalblue	0.636525	3e-05	0.932273	1.41e-16
RIOK3	royalblue	0.60442	9.46e-05	0.932234	1.42e-16	Y	elevated Q3
ENSCAFG00000011319	royalblue	0.651768	1.66e-05	0.932199	1.43e-16
SLC25A37	royalblue	0.646767	2.03e-05	0.931968	1.51e-16	Y	elevated Q3, Q2
ID1	royalblue	0.69255	2.87e-06	0.931926	1.53e-16
SLC4A1	royalblue	0.681323	4.78e-06	0.931877	1.55e-16	Y	elevated Q3, Q2
JTB	royalblue	0.607602	8.49e-05	0.931854	1.56e-16
USP15	royalblue	0.553661	0.000460289	0.931697	1.62e-16	Y	elevated Q3, Q2, Q1
RHCE	royalblue	0.592252	0.000141662	0.93165	1.63e-16	Y	elevated Q3, Q2
LOC102156406	royalblue	0.647544	1.96e-05	0.931601	1.65e-16
KLHDC10	royalblue	0.534084	0.000793745	0.931489	1.7e-16
TTC33	royalblue	0.651686	1.67e-05	0.931394	1.74e-16
LRRC41	royalblue	0.53709	0.000731606	0.931291	1.78e-16
SLC2A8	royalblue	0.536108	0.000751402	0.931274	1.79e-16
SLC30A9	royalblue	0.601131	0.000105714	0.93121	1.82e-16
ASPDH	royalblue	0.6866	3.77e-06	0.931136	1.85e-16
OSBPL11	royalblue	0.657981	1.29e-05	0.930726	2.04e-16
ENSCAFG00000017509	royalblue	0.66198	1.1e-05	0.930492	2.15e-16
JOSD2	royalblue	0.68983	3.25e-06	0.930477	2.16e-16
ENSCAFG00000020331	royalblue	0.739367	2.59e-07	0.930467	2.17e-16
BSDC1	royalblue	0.665258	9.58e-06	0.930059	2.39e-16	Y	elevated Q3, Q2, Q1
HIPK1	royalblue	0.644154	2.24e-05	0.929912	2.47e-16
NDUFS3	royalblue	0.574583	0.000247444	0.92982	2.52e-16
FZR1	royalblue	0.66202	1.1e-05	0.929542	2.69e-16	Y	elevated Q3, Q2
RHAG	royalblue	0.640049	2.63e-05	0.929189	2.93e-16	Y	elevated Q3, Q2
ARF1	royalblue	0.67227	7.11e-06	0.929172	2.94e-16
RMC1	royalblue	0.629534	3.9e-05	0.929044	3.03e-16
ENSCAFG00000029155	royalblue	0.607832	8.43e-05	0.929001	3.06e-16
NDUFB2	royalblue	0.615832	6.39e-05	0.92896	3.08e-16
ENSCAFG00000013210	royalblue	0.545765	0.000575731	0.928945	3.1e-16
MARCHF2	royalblue	0.617944	5.93e-05	0.928904	3.12e-16
GABPB2	royalblue	0.679565	5.17e-06	0.928763	3.23e-16
RNF10	royalblue	0.581663	0.000198646	0.928748	3.24e-16	Y	elevated Q3
LPIN2	royalblue	0.674577	6.43e-06	0.92869	3.28e-16	Y	elevated Q3, Q2
ENSCAFG00000012267	royalblue	0.669777	7.91e-06	0.928686	3.29e-16
PSMD11	royalblue	0.624336	4.71e-05	0.928556	3.39e-16
ENSCAFG00000043872	royalblue	0.683416	4.36e-06	0.928537	3.4e-16
TAB3	royalblue	0.74912	1.47e-07	0.928446	3.47e-16
PSMD9	royalblue	0.59613	0.000124794	0.9278	4.02e-16	Y	elevated Q3
CARHSP1	royalblue	0.551901	0.000484063	0.927705	4.11e-16
PSME1	royalblue	0.606182	8.91e-05	0.92753	4.28e-16
EMC9	royalblue	0.578384	0.000220055	0.927436	4.37e-16
ENSCAFG00000047093	royalblue	0.702495	1.79e-06	0.927436	4.37e-16
PRDX2	royalblue	0.594989	0.000129559	0.927375	4.43e-16	Y	elevated Q3, Q2
ENSCAFG00000031458	royalblue	0.574863	0.000245327	0.927325	4.48e-16
MEIG1	royalblue	0.612662	7.13e-05	0.927027	4.8e-16
TPM1	royalblue	0.644792	2.19e-05	0.926997	4.83e-16
OAF	royalblue	0.606618	8.78e-05	0.926904	4.93e-16
SNX27	royalblue	0.620572	5.4e-05	0.926513	5.38e-16
CFAP58	royalblue	0.655453	1.43e-05	0.926452	5.45e-16
ENSCAFG00000015785	royalblue	0.555094	0.000441711	0.926399	5.52e-16
ENSCAFG00000010196	royalblue	0.567547	0.000306293	0.926022	6e-16
CALM3	royalblue	0.686509	3.79e-06	0.925964	6.08e-16
NDUFC1	royalblue	0.745877	1.78e-07	0.92594	6.11e-16
ABTB1	royalblue	0.58051	0.000205955	0.925593	6.6e-16
KLF1	royalblue	0.58207	0.000196128	0.92552	6.71e-16	Y	elevated Q3, Q2
RNASEH2C	royalblue	0.652072	1.64e-05	0.925376	6.92e-16
CYB5A	royalblue	0.529944	0.00088698	0.925288	7.06e-16
CEP55	royalblue	0.553029	0.000468706	0.924941	7.62e-16
TNNI3	royalblue	0.643676	2.28e-05	0.924934	7.63e-16
CA1	royalblue	0.69074	3.12e-06	0.924888	7.71e-16	Y	elevated Q3, Q2
HADHB	royalblue	0.574222	0.00025019	0.924444	8.49e-16
ENSCAFG00000015021	royalblue	0.683372	4.36e-06	0.924414	8.55e-16
CDH24	royalblue	0.632323	3.52e-05	0.924267	8.82e-16
RPS2	royalblue	0.623906	4.79e-05	0.924108	9.13e-16
TERF2IP	royalblue	0.630091	3.82e-05	0.924103	9.14e-16
CNPPD1	royalblue	0.671957	7.21e-06	0.923963	9.42e-16
SNX3	royalblue	0.532528	0.000827721	0.923927	9.49e-16	Y	elevated Q3, Q2, Q1
EHBP1L1	royalblue	0.700912	1.93e-06	0.923621	1.01e-15	Y	elevated Q3, Q2, Q1
PPM1A	royalblue	0.524553	0.00102284	0.923248	1.1e-15	Y	elevated Q3, Q2, Q1
MINDY1	royalblue	0.67547	6.19e-06	0.923179	1.11e-15
TXN2	royalblue	0.546049	0.000571177	0.923123	1.13e-15
DMAP1	royalblue	0.650666	1.74e-05	0.923089	1.14e-15
AHSP	royalblue	0.615945	6.36e-05	0.923053	1.15e-15	Y	elevated Q3
GPSM2	royalblue	0.509658	0.00149834	0.923039	1.15e-15
SH3BGRL	royalblue	0.69099	3.08e-06	0.922829	1.2e-15
ENSCAFG00000043546	royalblue	0.661846	1.1e-05	0.92271	1.23e-15
AP2M1	royalblue	0.724055	6e-07	0.92248	1.29e-15
STAU1	royalblue	0.624075	4.76e-05	0.922393	1.32e-15
NUP153	royalblue	0.564031	0.000340149	0.922231	1.36e-15
ENSCAFG00000042602	royalblue	0.646785	2.02e-05	0.9221	1.4e-15
REXO2	royalblue	0.566342	0.000317536	0.92207	1.41e-15
NDUFA7	royalblue	0.629046	3.97e-05	0.922063	1.41e-15
ZNF326	royalblue	0.691441	3.02e-06	0.92198	1.44e-15
MICAL3	royalblue	0.720966	7.06e-07	0.921979	1.44e-15
PICALM	royalblue	0.554091	0.000454648	0.921952	1.45e-15	Y	elevated Q3, Q2
RNF149	royalblue	0.638843	2.75e-05	0.921652	1.54e-15
TAX1BP1	royalblue	0.539015	0.000694115	0.921619	1.55e-15
ENSCAFG00000012031	royalblue	0.62171	5.18e-05	0.921319	1.65e-15
FAM204A	royalblue	0.512262	0.00140333	0.920779	1.85e-15
LXN	royalblue	0.629523	3.9e-05	0.920729	1.86e-15
ENSCAFG00000033667	royalblue	0.625718	4.48e-05	0.920526	1.94e-15
PCK2	royalblue	0.564352	0.000336928	0.920297	2.04e-15
ENSCAFG00000006734	royalblue	0.649959	1.79e-05	0.920281	2.04e-15
GMPS	royalblue	0.670922	7.53e-06	0.920194	2.08e-15
MUC13	royalblue	0.737846	2.83e-07	0.92011	2.12e-15
DRG1	royalblue	0.511297	0.0014379	0.919865	2.23e-15
GPATCH2L	royalblue	0.651979	1.65e-05	0.919806	2.25e-15
SUMO1	royalblue	0.606605	8.79e-05	0.919805	2.25e-15
ELMO3	royalblue	0.703848	1.68e-06	0.9193	2.5e-15	Y	elevated Q3
ENSCAFG00000024414	royalblue	0.720952	7.07e-07	0.919282	2.51e-15
ENSCAFG00000025044	royalblue	0.626199	4.41e-05	0.918949	2.68e-15
HSPBAP1	royalblue	0.536594	0.000741541	0.918926	2.69e-15
TM2D1	royalblue	0.579962	0.000209505	0.918923	2.7e-15
BCR	royalblue	0.670369	7.71e-06	0.918895	2.71e-15
TMCC2	royalblue	0.652554	1.61e-05	0.918864	2.73e-15	Y	elevated Q3, Q2
HIPK2	royalblue	0.58471	0.00018045	0.918787	2.77e-15
ELOB	royalblue	0.650037	1.78e-05	0.918779	2.78e-15
ENSCAFG00000044726	royalblue	0.586935	0.000168121	0.918588	2.88e-15
ENSCAFG00000025202	royalblue	0.59481	0.00013032	0.918243	3.09e-15
ART4	royalblue	0.586354	0.000171265	0.918093	3.19e-15	Y	elevated Q3, Q2
BACH1	royalblue	0.656417	1.38e-05	0.918085	3.19e-15
RHBDF1	royalblue	0.736286	3.08e-07	0.918016	3.23e-15
GRIPAP1	royalblue	0.633937	3.31e-05	0.917664	3.47e-15
CTSE	royalblue	0.565855	0.000322189	0.916834	4.09e-15	Y	elevated Q3, Q2
ADK	royalblue	0.637232	2.92e-05	0.916806	4.11e-15
FUNDC2	royalblue	0.681507	4.74e-06	0.916668	4.22e-15	Y	elevated Q3
MAP3K7	royalblue	0.623721	4.82e-05	0.916492	4.37e-15
SLC48A1	royalblue	0.638694	2.77e-05	0.916464	4.4e-15
ENSCAFG00000025105	royalblue	0.575129	0.000243325	0.916401	4.45e-15
ILRUN	royalblue	0.745706	1.8e-07	0.916324	4.52e-15
MIGA2	royalblue	0.637311	2.92e-05	0.91617	4.66e-15
ATG4A	royalblue	0.555643	0.000434763	0.915965	4.84e-15	Y	elevated Q3, Q2
ZNF777	royalblue	0.614775	6.63e-05	0.915779	5.02e-15
GID8	royalblue	0.650291	1.76e-05	0.915777	5.02e-15
EPM2A	royalblue	0.622489	5.04e-05	0.915648	5.15e-15
BCL2L1	royalblue	0.757396	8.94e-08	0.915631	5.17e-15	Y	elevated Q3
ENSCAFG00000012461	royalblue	0.568272	0.000299701	0.915503	5.3e-15
TAF1	royalblue	0.657283	1.33e-05	0.915297	5.51e-15
PPP1CB	royalblue	0.620508	5.41e-05	0.914914	5.94e-15
LIPH	royalblue	0.633537	3.36e-05	0.914619	6.28e-15
NARF	royalblue	0.67668	5.87e-06	0.914579	6.33e-15	Y	elevated Q3, Q2
TCP11L2	royalblue	0.551803	0.000485424	0.914434	6.51e-15
PCM1	royalblue	0.568736	0.000295545	0.914346	6.62e-15
NDUFB8	royalblue	0.605223	9.21e-05	0.914059	6.99e-15
CDR2	royalblue	0.684931	4.07e-06	0.91403	7.03e-15
ENSCAFG00000032318	royalblue	0.594738	0.000130628	0.913833	7.29e-15
GTF2F1	royalblue	0.61983	5.54e-05	0.913515	7.75e-15
DTX4	royalblue	0.650248	1.77e-05	0.913375	7.95e-15
LOC482199	royalblue	0.67457	6.44e-06	0.913188	8.24e-15
ZRANB1	royalblue	0.575564	0.000240094	0.913099	8.38e-15
DOHH	royalblue	0.644836	2.18e-05	0.912741	8.96e-15
MKRN1	royalblue	0.617153	6.09e-05	0.912731	8.97e-15	Y	elevated Q3
DMTN	royalblue	0.577072	0.000229188	0.912656	9.1e-15
CEP350	royalblue	0.714418	9.9e-07	0.912627	9.15e-15
LOC478720	royalblue	0.522787	0.00107117	0.912521	9.33e-15
RBM18	royalblue	0.64389	2.27e-05	0.912331	9.67e-15
ENSCAFG00000028834	royalblue	0.625399	4.54e-05	0.911938	1.04e-14
GYPC	royalblue	0.55026	0.00050721	0.911817	1.06e-14	Y	elevated Q3, Q2
RAPGEF2	royalblue	0.711603	1.14e-06	0.911799	1.07e-14	Y	elevated Q3
ENSCAFG00000010368	royalblue	0.527113	0.00095619	0.91166	1.09e-14
SLC38A3	royalblue	0.644481	2.21e-05	0.91162	1.1e-14
CYC1	royalblue	0.551539	0.000489084	0.911178	1.2e-14
PARD3B	royalblue	0.625435	4.53e-05	0.911002	1.24e-14
NT5C3A	royalblue	0.605201	9.22e-05	0.910947	1.25e-14
RSAD2	royalblue	0.565409	0.000326503	0.910896	1.26e-14	Y	elevated Q3, Q2, Q1
AZIN1	royalblue	0.592364	0.000141147	0.910775	1.29e-14
RIPOR3	royalblue	0.667236	8.81e-06	0.910725	1.3e-14
CNBP	royalblue	0.623102	4.93e-05	0.910715	1.3e-14
ALAS2	royalblue	0.540012	0.000675375	0.910699	1.31e-14	Y	elevated Q3, Q2
TRPM6	royalblue	0.584814	0.000179854	0.910674	1.31e-14
CRAT	royalblue	0.568203	0.000300325	0.910614	1.33e-14
EPB41	royalblue	0.582188	0.0001954	0.910535	1.35e-14	Y	elevated Q3
SP4	royalblue	0.632489	3.49e-05	0.910482	1.36e-14
HAX1	royalblue	0.544682	0.000593418	0.910226	1.42e-14
TMEM256	royalblue	0.614619	6.66e-05	0.91021	1.43e-14
OAS1	royalblue	0.587189	0.000166758	0.910031	1.47e-14
B4GALT5	royalblue	0.73531	3.26e-07	0.909964	1.49e-14
CUL4A	royalblue	0.57564	0.000239534	0.909695	1.57e-14	Y	elevated Q3, Q2
ENSCAFG00000005931	royalblue	0.542425	0.000631858	0.909359	1.67e-14
ECPAS	royalblue	0.68117	4.82e-06	0.909219	1.71e-14
TAF10	royalblue	0.670235	7.76e-06	0.908588	1.91e-14
ENSCAFG00000002765	royalblue	0.579108	0.000215161	0.908314	2.01e-14
RNF11	royalblue	0.593189	0.000137409	0.908115	2.08e-14
TMEM164	royalblue	0.671306	7.41e-06	0.90794	2.14e-14
ENSCAFG00000048786	royalblue	0.673772	6.66e-06	0.907805	2.2e-14
EPHB6	royalblue	0.662118	1.09e-05	0.907762	2.21e-14
DYNC1LI1	royalblue	0.635662	3.1e-05	0.907643	2.26e-14
BIRC5	royalblue	0.625412	4.53e-05	0.9076	2.28e-14	Y	elevated Q3
DCLRE1C	royalblue	0.574148	0.000250765	0.907491	2.32e-14
NFYC	royalblue	0.601894	0.000103046	0.907378	2.37e-14
CSNK2A1	royalblue	0.522123	0.00108986	0.907364	2.37e-14
SPG7	royalblue	0.614115	6.78e-05	0.907154	2.46e-14
ACAD9	royalblue	0.560679	0.000375488	0.907014	2.52e-14
LOC481043	royalblue	0.574875	0.00024523	0.906996	2.53e-14
SH3GLB2	royalblue	0.582657	0.00019254	0.906867	2.59e-14	Y	elevated Q3, Q2
CHMP5	royalblue	0.54717	0.000553481	0.906833	2.6e-14
CREG1	royalblue	0.523818	0.00104272	0.906745	2.64e-14
SKA2	royalblue	0.522312	0.0010845	0.906743	2.65e-14
ENSCAFG00000029777	royalblue	0.723324	6.24e-07	0.906651	2.69e-14
TXNDC9	royalblue	0.615172	6.53e-05	0.906235	2.89e-14
FAM117A	royalblue	0.626018	4.44e-05	0.906211	2.9e-14	Y	elevated Q3
UBP1	royalblue	0.693783	2.71e-06	0.906119	2.95e-14
CDKN2C	royalblue	0.661137	1.14e-05	0.906034	2.99e-14	Y	elevated Q3, Q2
ARL6	royalblue	0.631024	3.69e-05	0.906028	3e-14
LGALS8	royalblue	0.695327	2.52e-06	0.905852	3.09e-14
KAT14	royalblue	0.568473	0.000297893	0.905819	3.11e-14
HPD	royalblue	0.645662	2.12e-05	0.905774	3.13e-14
ENSCAFG00000045900	royalblue	0.592978	0.000138356	0.9055	3.28e-14
ENSCAFG00000025484	royalblue	0.574946	0.000244703	0.905293	3.4e-14
FBXO42	royalblue	0.70454	1.62e-06	0.905244	3.43e-14
ENSCAFG00000014770	royalblue	0.577844	0.000223774	0.905083	3.52e-14
IL15RA	royalblue	0.633422	3.38e-05	0.904956	3.6e-14	Y	elevated Q3, Q2, Q1
PAPOLA	royalblue	0.648009	1.93e-05	0.904814	3.69e-14
RBM5	royalblue	0.644436	2.22e-05	0.904254	4.06e-14
ENSCAFG00000018069	royalblue	0.621416	5.24e-05	0.90411	4.16e-14
UBL7	royalblue	0.524361	0.00102799	0.904085	4.18e-14
TGM5	royalblue	0.575064	0.000243811	0.903787	4.39e-14
ENSCAFG00000049897	royalblue	0.635763	3.09e-05	0.903762	4.41e-14
RREB1	royalblue	0.654498	1.49e-05	0.903224	4.83e-14
SKP1	royalblue	0.679481	5.19e-06	0.903036	4.98e-14
PAFAH1B1	royalblue	0.668095	8.5e-06	0.902889	5.11e-14
RBX1	royalblue	0.493416	0.00222892	0.90265	5.32e-14	Y	elevated Q3, Q2, Q1
USP14	royalblue	0.653771	1.53e-05	0.902624	5.34e-14	Y	elevated Q3
SLC7A5	royalblue	0.661218	1.13e-05	0.902519	5.43e-14
ZFAND4	royalblue	0.633861	3.32e-05	0.902488	5.46e-14
TTC1	royalblue	0.549895	0.000512492	0.902412	5.53e-14
ADD2	royalblue	0.639206	2.71e-05	0.902258	5.67e-14	Y	elevated Q3
LOC100683871	royalblue	0.522689	0.00107392	0.902049	5.87e-14
BRAP	royalblue	0.654491	1.49e-05	0.901962	5.96e-14	Y	elevated Q3
CLCN2	royalblue	0.668353	8.4e-06	0.901828	6.09e-14
CDKN2D	royalblue	0.581906	0.000197135	0.901768	6.15e-14	Y	elevated Q3, Q2, Q1
UQCR10	royalblue	0.463618	0.00440158	0.901569	6.36e-14
ENSCAFG00000002743	royalblue	0.684091	4.23e-06	0.900573	7.49e-14
CHMP4B	royalblue	0.51487	0.00131356	0.900539	7.53e-14
USP35	royalblue	0.663254	1.04e-05	0.900433	7.66e-14
RELL1	royalblue	0.639541	2.68e-05	0.900371	7.74e-14
BTNL10	royalblue	0.663055	1.05e-05	0.900233	7.91e-14
COX17	royalblue	0.675124	6.28e-06	0.900214	7.94e-14
ZDHHC7	royalblue	0.748928	1.49e-07	0.899919	8.33e-14
STRADB	royalblue	0.535668	0.000760431	0.899897	8.36e-14
SH3GLB1	royalblue	0.543619	0.000611258	0.899638	8.71e-14
UCHL1	royalblue	0.592792	0.000139196	0.899626	8.73e-14
CDKL1	royalblue	0.685507	3.96e-06	0.899547	8.84e-14
HADHA	royalblue	0.527132	0.000955715	0.899525	8.87e-14
ENSCAFG00000011429	royalblue	0.670845	7.56e-06	0.899346	9.13e-14
ENSCAFG00000013084	royalblue	0.622521	5.03e-05	0.899165	9.4e-14
UBE2B	royalblue	0.568586	0.000296882	0.89914	9.44e-14
KIDINS220	royalblue	0.611814	7.35e-05	0.899031	9.61e-14
ENSCAFG00000029531	royalblue	0.627015	4.28e-05	0.898666	1.02e-13
HIGD1A	royalblue	0.682624	4.51e-06	0.89859	1.03e-13
PRCC	royalblue	0.579443	0.000212927	0.898577	1.03e-13
LOC100684725	royalblue	0.721391	6.91e-07	0.898573	1.03e-13
NDUFA9	royalblue	0.579329	0.000213681	0.89857	1.03e-13
MPG	royalblue	0.622703	5e-05	0.898379	1.07e-13
MYH14	royalblue	0.666006	9.28e-06	0.898104	1.11e-13
PKLR	royalblue	0.598161	0.0001167	0.897809	1.17e-13
MTCH2	royalblue	0.58979	0.000153406	0.897769	1.17e-13
RETREG2	royalblue	0.724869	5.75e-07	0.897536	1.22e-13
STOML2	royalblue	0.65417	1.51e-05	0.897479	1.23e-13
LNP1	royalblue	0.47313	0.00356531	0.897325	1.26e-13
COX5B	royalblue	0.513092	0.0013742	0.897087	1.31e-13
FAM241A	royalblue	0.631108	3.68e-05	0.896761	1.38e-13
CYCS	royalblue	0.574993	0.00024435	0.896731	1.38e-13
TBCD	royalblue	0.63654	3e-05	0.896394	1.46e-13
LOC100855551	royalblue	0.529871	0.000888704	0.896102	1.53e-13
WDR66	royalblue	0.628904	3.99e-05	0.896095	1.53e-13
NDUFA11	royalblue	0.654455	1.49e-05	0.895998	1.55e-13
SAV1	royalblue	0.612123	7.27e-05	0.895895	1.58e-13
ZNF746	royalblue	0.769933	4.03e-08	0.895712	1.62e-13
R3HDM4	royalblue	0.671128	7.47e-06	0.895656	1.64e-13
UQCRH	royalblue	0.503992	0.00172481	0.895467	1.68e-13
MFSD14B	royalblue	0.728961	4.61e-07	0.895344	1.72e-13
EPOR	royalblue	0.566755	0.000313643	0.895149	1.77e-13	Y	elevated Q3, Q2, Q1
UBXN6	royalblue	0.519898	0.00115462	0.894439	1.97e-13	Y	elevated Q3, Q2
OAT	royalblue	0.630303	3.79e-05	0.894365	2e-13
FBXO28	royalblue	0.607635	8.48e-05	0.894106	2.08e-13
GPX1	royalblue	0.544223	0.00060107	0.894061	2.09e-13
MRPL20	royalblue	0.641958	2.44e-05	0.893768	2.19e-13
COMMD1	royalblue	0.590246	0.000151171	0.893416	2.31e-13
MAF1	royalblue	0.59457	0.000131347	0.89301	2.45e-13
DEGS1	royalblue	0.621197	5.28e-05	0.892961	2.47e-13
MCCC2	royalblue	0.718175	8.16e-07	0.892862	2.51e-13
DCAF6	royalblue	0.671881	7.23e-06	0.892799	2.53e-13	Y	elevated Q3, Q2
SERINC1	royalblue	0.576506	0.000233228	0.892586	2.61e-13
NAA30	royalblue	0.66164	1.11e-05	0.892031	2.84e-13
NSD2	royalblue	0.536452	0.000744413	0.891909	2.89e-13
ENSCAFG00000002188	royalblue	0.611818	7.35e-05	0.891656	3e-13
CPEB4	royalblue	0.689552	3.3e-06	0.891544	3.05e-13
PSMA6	royalblue	0.510366	0.00147196	0.891198	3.22e-13
ALKBH5	royalblue	0.668055	8.51e-06	0.891111	3.26e-13
ENSCAFG00000017231	royalblue	0.55444	0.000450105	0.891111	3.26e-13
PYCR1	royalblue	0.583161	0.000189503	0.890665	3.48e-13
ATP5MG	royalblue	0.606074	8.95e-05	0.890492	3.57e-13
PSMB5	royalblue	0.621402	5.24e-05	0.890433	3.6e-13
AFTPH	royalblue	0.642577	2.38e-05	0.890375	3.63e-13
ENSCAFG00000001526	royalblue	0.513207	0.0013702	0.890297	3.67e-13
NUP98	royalblue	0.664202	1e-05	0.890191	3.73e-13
CLUH	royalblue	0.713726	1.03e-06	0.890084	3.79e-13
FANCB	royalblue	0.569398	0.000289704	0.889865	3.91e-13
LMNB1	royalblue	0.509839	0.00149157	0.889771	3.97e-13
AGTPBP1	royalblue	0.593842	0.000134511	0.889716	4e-13
ENPP4	royalblue	0.532316	0.000832445	0.889616	4.06e-13
IFT74	royalblue	0.477581	0.00322391	0.889351	4.22e-13
UBL5	royalblue	0.72391	6.05e-07	0.889292	4.26e-13
GLOD5	royalblue	0.63779	2.86e-05	0.889217	4.3e-13
CCNB3	royalblue	0.58063	0.00020518	0.8886	4.71e-13
ST7	royalblue	0.593219	0.000137275	0.888489	4.78e-13
TYMS	royalblue	0.56902	0.00029303	0.888221	4.97e-13
POLR3K	royalblue	0.531633	0.000847845	0.888183	5e-13
PAQR9	royalblue	0.584256	0.00018306	0.887935	5.18e-13
HBP1	royalblue	0.590159	0.000151593	0.88773	5.33e-13
SELENBP1	royalblue	0.628757	4.01e-05	0.887492	5.52e-13	Y	elevated Q3, Q2, Q1
FADS2	royalblue	0.603527	9.75e-05	0.887192	5.76e-13
AAMDC	royalblue	0.633553	3.36e-05	0.887016	5.91e-13
ENSCAFG00000019543	royalblue	0.589384	0.000155426	0.886907	6e-13
BTF3	royalblue	0.59543	0.000127696	0.88684	6.06e-13
RB1	royalblue	0.594898	0.000129945	0.886835	6.06e-13
ENSCAFG00000005661	royalblue	0.592926	0.000138589	0.886731	6.15e-13
STK11	royalblue	0.634526	3.24e-05	0.88664	6.23e-13	Y	elevated Q3, Q2
ATP6V1F	royalblue	0.579046	0.000215575	0.886605	6.26e-13
NKTR	royalblue	0.647453	1.97e-05	0.886524	6.33e-13
PET117	royalblue	0.530543	0.000872911	0.886481	6.37e-13
PHF10	royalblue	0.723039	6.33e-07	0.885688	7.13e-13
RSPH14	royalblue	0.598138	0.000116788	0.885581	7.24e-13
ENSCAFG00000047693	royalblue	0.580235	0.000207732	0.885327	7.5e-13
ENSCAFG00000042598	royalblue	0.657401	1.32e-05	0.885173	7.66e-13
E2F4	royalblue	0.667236	8.81e-06	0.885144	7.69e-13	Y	elevated Q3
ABL2	royalblue	0.644428	2.22e-05	0.884442	8.49e-13
ATG4D	royalblue	0.625725	4.48e-05	0.884374	8.57e-13	Y	elevated Q3, Q2, Q1
CARM1	royalblue	0.613761	6.87e-05	0.884257	8.71e-13
TRIM59	royalblue	0.546088	0.000570551	0.883804	9.27e-13
ENSCAFG00000014342	royalblue	0.695832	2.46e-06	0.88361	9.52e-13
RPF1	royalblue	0.513925	0.00134547	0.883534	9.63e-13
NDUFB4	royalblue	0.49082	0.0023708	0.883521	9.64e-13
ENSCAFG00000045717	royalblue	0.670103	7.8e-06	0.88346	9.72e-13
LOC612644	royalblue	0.57351	0.000255705	0.88297	1.04e-12
DEK	royalblue	0.575033	0.000244046	0.882619	1.09e-12
VIPAS39	royalblue	0.611897	7.33e-05	0.882569	1.1e-12
PUM2	royalblue	0.669573	7.98e-06	0.882563	1.1e-12
BOLA3	royalblue	0.523193	0.0010599	0.88255	1.1e-12
CDC6	royalblue	0.571404	0.000272646	0.882344	1.13e-12	Y	elevated Q3
ECI2	royalblue	0.549272	0.000521622	0.882327	1.14e-12
ASPM	royalblue	0.478481	0.00315844	0.882171	1.16e-12	Y	elevated Q3
ENSCAFG00000004339	royalblue	0.509464	0.00150563	0.882131	1.17e-12
C21H11orf58	royalblue	0.472157	0.00364396	0.881697	1.24e-12
NFIX	royalblue	0.710138	1.23e-06	0.881594	1.25e-12	Y	elevated Q3
STK16	royalblue	0.557025	0.000417719	0.881368	1.29e-12
ENSCAFG00000010193	royalblue	0.512879	0.00138163	0.881294	1.31e-12
XRN1	royalblue	0.563748	0.000343014	0.880895	1.38e-12
TMEM63B	royalblue	0.706282	1.49e-06	0.880354	1.48e-12
ENSCAFG00000011929	royalblue	0.583753	0.000185994	0.880274	1.5e-12
ENSCAFG00000012593	royalblue	0.578596	0.000218612	0.880111	1.53e-12
EPS15	royalblue	0.574656	0.000246891	0.87989	1.58e-12
ANXA8L1	royalblue	0.666096	9.24e-06	0.879697	1.62e-12
G6PC	royalblue	0.653458	1.55e-05	0.879604	1.64e-12
ERO1B	royalblue	0.65141	1.69e-05	0.879522	1.66e-12
LMNA	royalblue	0.567493	0.000306787	0.879345	1.7e-12
NPRL3	royalblue	0.628167	4.1e-05	0.879331	1.7e-12	Y	elevated Q3
NME4	royalblue	0.513402	0.00136343	0.879286	1.71e-12
PDE4A	royalblue	0.657802	1.3e-05	0.879266	1.72e-12
FRRS1	royalblue	0.553337	0.000464595	0.879189	1.73e-12
SPECC1	royalblue	0.516698	0.00125365	0.879125	1.75e-12
ENSCAFG00000016278	royalblue	0.630659	3.74e-05	0.878991	1.78e-12
CBFA2T2	royalblue	0.620583	5.4e-05	0.878412	1.92e-12
POLR2J	royalblue	0.564513	0.000335316	0.877881	2.06e-12
PWWP3A	royalblue	0.614474	6.7e-05	0.877837	2.07e-12
MRPL23	royalblue	0.573502	0.000255767	0.877822	2.08e-12
MED12L	royalblue	0.531996	0.000839635	0.877346	2.21e-12
PLEK2	royalblue	0.671341	7.4e-06	0.877068	2.29e-12	Y	elevated Q3
NDUFS8	royalblue	0.57086	0.000277179	0.876918	2.34e-12
FAM53B	royalblue	0.576987	0.00022979	0.876848	2.36e-12
HBM	royalblue	0.579419	0.000213082	0.876567	2.44e-12
AMFR	royalblue	0.639676	2.67e-05	0.8765	2.47e-12
CD82	royalblue	0.488816	0.00248569	0.875906	2.66e-12
CNTROB	royalblue	0.583429	0.000187911	0.875579	2.78e-12
FBXO9	royalblue	0.68439	4.17e-06	0.875482	2.81e-12	Y	elevated Q3, Q2
LOC479901	royalblue	0.5393	0.000688707	0.875049	2.97e-12
ANLN	royalblue	0.499673	0.00191709	0.874922	3.02e-12
NUDT4	royalblue	0.659078	1.24e-05	0.874615	3.14e-12	Y	elevated Q3, Q2
KPNA6	royalblue	0.550673	0.000501296	0.874569	3.16e-12
NDUFB3	royalblue	0.544118	0.000602832	0.874503	3.19e-12
UQCR11	royalblue	0.59623	0.000124382	0.874417	3.22e-12
CHUK	royalblue	0.676637	5.88e-06	0.874091	3.36e-12
TGM2	royalblue	0.664255	9.99e-06	0.873951	3.42e-12
CDC25B	royalblue	0.667235	8.81e-06	0.87378	3.49e-12
GDE1	royalblue	0.518988	0.00118204	0.873585	3.58e-12
YPEL4	royalblue	0.646478	2.05e-05	0.873278	3.72e-12
SERTAD3	royalblue	0.638697	2.77e-05	0.873135	3.79e-12
PIP4K2A	royalblue	0.564478	0.000335668	0.87302	3.85e-12	Y	elevated Q3
CAPN5	royalblue	0.596374	0.000123796	0.873005	3.85e-12
COPS3	royalblue	0.43653	0.0077736	0.872928	3.89e-12
E2F7	royalblue	0.586013	0.000173135	0.872648	4.03e-12
ANKRD50	royalblue	0.702863	1.76e-06	0.872364	4.18e-12
MRPS31	royalblue	0.505938	0.00164386	0.872228	4.25e-12
PPP1R11	royalblue	0.622546	5.03e-05	0.872021	4.36e-12
DNAJB4	royalblue	0.624345	4.71e-05	0.871732	4.52e-12
UNC5CL	royalblue	0.604115	9.56e-05	0.87167	4.55e-12
RIT1	royalblue	0.503157	0.00176061	0.871021	4.94e-12
PIK3CB	royalblue	0.664021	1.01e-05	0.870946	4.98e-12
CDC27	royalblue	0.654142	1.51e-05	0.870933	4.99e-12	Y	NA
ENSCAFG00000000956	royalblue	0.51046	0.00146849	0.870625	5.18e-12
MRPS15	royalblue	0.564247	0.000337979	0.870607	5.2e-12
DYRK1A	royalblue	0.604607	9.4e-05	0.870015	5.59e-12
ARIH2	royalblue	0.649448	1.82e-05	0.869849	5.7e-12
PPM1J	royalblue	0.533135	0.00081432	0.86971	5.8e-12
KCTD21	royalblue	0.568068	0.00030154	0.869666	5.83e-12
RPRD1B	royalblue	0.675154	6.28e-06	0.869551	5.91e-12
ACTR8	royalblue	0.524965	0.00101185	0.869435	6e-12
LYRM2	royalblue	0.53238	0.000831012	0.869262	6.13e-12
LNPK	royalblue	0.72487	5.75e-07	0.869258	6.13e-12
TBCEL	royalblue	0.505911	0.00164497	0.869054	6.28e-12
ENSCAFG00000023645	royalblue	0.542213	0.000635582	0.868076	7.08e-12
PSMC5	royalblue	0.534607	0.000782608	0.867699	7.41e-12
DYNLL1	royalblue	0.641041	2.53e-05	0.86758	7.51e-12
FBXO3	royalblue	0.622651	5.01e-05	0.867511	7.57e-12
ZNF131	royalblue	0.645969	2.09e-05	0.867129	7.93e-12
APEX2	royalblue	0.629147	3.96e-05	0.867067	7.99e-12
TMEM131L	royalblue	0.650053	1.78e-05	0.866935	8.12e-12
LOC476006	royalblue	0.495284	0.00213152	0.866735	8.31e-12
NDUFS6	royalblue	0.450673	0.00580893	0.865693	9.41e-12
RGS9	royalblue	0.657506	1.32e-05	0.865568	9.55e-12
BLVRB	royalblue	0.506147	0.00163536	0.865062	1.01e-11	Y	elevated Q3, Q2
ENSCAFG00000007133	royalblue	0.520192	0.00114587	0.864053	1.14e-11
UPF2	royalblue	0.695635	2.48e-06	0.863979	1.15e-11
ENSCAFG00000047922	royalblue	0.643916	2.26e-05	0.863931	1.16e-11
MEMO1	royalblue	0.531911	0.00084154	0.863767	1.18e-11
LOC489372	royalblue	0.614555	6.68e-05	0.863759	1.18e-11
ENSCAFG00000020189	royalblue	0.677286	5.72e-06	0.863714	1.19e-11
ZFAND5	royalblue	0.595469	0.000127535	0.863589	1.21e-11
ENSCAFG00000011045	royalblue	0.517245	0.00123623	0.863226	1.26e-11
ENSCAFG00000007547	royalblue	0.575967	0.000237133	0.863153	1.27e-11
FBXO7	royalblue	0.711265	1.16e-06	0.862235	1.41e-11	Y	elevated Q3
USP43	royalblue	0.531726	0.00084573	0.862105	1.43e-11
LARP1	royalblue	0.526652	0.000967905	0.862073	1.44e-11	Y	elevated Q3
SMCO3	royalblue	0.685837	3.9e-06	0.861838	1.48e-11
ZFAND3	royalblue	0.565054	0.00032997	0.861574	1.52e-11
UQCRQ	royalblue	0.561565	0.000365849	0.861354	1.56e-11
PIGQ	royalblue	0.605706	9.06e-05	0.861341	1.56e-11	Y	elevated Q3, Q2
TENT5C	royalblue	0.57381	0.000253372	0.861325	1.57e-11
AVL9	royalblue	0.798921	5.2e-09	0.861304	1.57e-11
CNN3	royalblue	0.534943	0.000775531	0.861281	1.57e-11
RBCK1	royalblue	0.659225	1.23e-05	0.861238	1.58e-11
LOC102154691	royalblue	0.452348	0.00560741	0.860882	1.65e-11
SMDT1	royalblue	0.535705	0.000759678	0.860864	1.65e-11
CCDC115	royalblue	0.608305	8.29e-05	0.860788	1.66e-11
VRK3	royalblue	0.520212	0.00114528	0.860717	1.68e-11
EAF1	royalblue	0.599015	0.000113438	0.859989	1.82e-11
HAGH	royalblue	0.484938	0.0027218	0.859878	1.85e-11	Y	elevated Q3
FAM78A	royalblue	0.512516	0.00139436	0.859481	1.93e-11
IFRD2	royalblue	0.485249	0.00270217	0.859311	1.97e-11
UQCRC1	royalblue	0.557335	0.000413989	0.859123	2.01e-11
MAP3K20	royalblue	0.728483	4.74e-07	0.858961	2.05e-11
NUPR2	royalblue	0.502053	0.00180893	0.858503	2.16e-11
FAM214B	royalblue	0.655102	1.45e-05	0.858261	2.21e-11
BSG	royalblue	0.612049	7.29e-05	0.858107	2.25e-11	Y	elevated Q3
LOC489640	royalblue	0.727064	5.11e-07	0.857843	2.32e-11
SOD1	royalblue	0.741659	2.28e-07	0.857148	2.51e-11
UFD1	royalblue	0.47448	0.00345858	0.857031	2.54e-11
ATP13A3	royalblue	0.696283	2.41e-06	0.856667	2.64e-11
PSMD4	royalblue	0.449161	0.00599628	0.856372	2.73e-11
RNASEH2A	royalblue	0.617497	6.02e-05	0.855887	2.88e-11
TMBIM6	royalblue	0.460297	0.00473108	0.855865	2.89e-11
ATP7B	royalblue	0.794302	7.37e-09	0.855819	2.9e-11
LOC102151511	royalblue	0.597639	0.000118732	0.854968	3.19e-11
SORBS1	royalblue	0.477893	0.00320109	0.854782	3.25e-11
MLF1	royalblue	0.599117	0.000113056	0.854722	3.27e-11
NDUFB9	royalblue	0.468724	0.00393372	0.854685	3.29e-11
RPLP0	royalblue	0.556292	0.000426689	0.854674	3.29e-11
ATOX1	royalblue	0.706908	1.44e-06	0.854009	3.54e-11
ENSCAFG00000041464	royalblue	0.621402	5.24e-05	0.853712	3.65e-11
PPP6R3	royalblue	0.607815	8.43e-05	0.853508	3.73e-11
GTF2B	royalblue	0.613649	6.89e-05	0.85333	3.81e-11	Y	elevated Q3, Q2, Q1
GMPR	royalblue	0.570783	0.000277833	0.853141	3.88e-11	Y	elevated Q3, Q2, Q1
ENSCAFG00000000241	royalblue	0.582075	0.000196094	0.852973	3.96e-11
RNF181	royalblue	0.550322	0.000506323	0.852857	4e-11
GCAT	royalblue	0.620997	5.32e-05	0.852664	4.09e-11
THAP4	royalblue	0.572736	0.00026182	0.852493	4.16e-11
ZMAT5	royalblue	0.527097	0.000956584	0.852296	4.25e-11
FAM192A	royalblue	0.552593	0.000474591	0.8522	4.3e-11
H1F0	royalblue	0.480222	0.00303509	0.852113	4.34e-11	Y	elevated Q3, Q2, Q1
RNF123	royalblue	0.696352	2.4e-06	0.851991	4.39e-11	Y	elevated Q3
ENSCAFG00000028679	royalblue	0.510973	0.00144968	0.851916	4.43e-11
YBX3	royalblue	0.649368	1.83e-05	0.851883	4.45e-11
ISG15	royalblue	0.583434	0.000187879	0.85175	4.51e-11
SLC25A4	royalblue	0.624647	4.66e-05	0.851722	4.52e-11
ENSCAFG00000024587	royalblue	0.64782	1.94e-05	0.851392	4.68e-11
ZFAND2B	royalblue	0.551934	0.000483611	0.851392	4.68e-11
SLC38A5	royalblue	0.669555	7.99e-06	0.851149	4.81e-11	Y	elevated Q3
RINT1	royalblue	0.694922	2.57e-06	0.851145	4.81e-11
FBXW4	royalblue	0.561308	0.000368622	0.851136	4.81e-11
MPND	royalblue	0.632099	3.55e-05	0.851046	4.86e-11
SNRNP25	royalblue	0.603259	9.84e-05	0.850953	4.91e-11
COPG1	royalblue	0.564574	0.000334709	0.850893	4.94e-11
GTF2E1	royalblue	0.523162	0.00106075	0.850416	5.19e-11
SLC22A15	royalblue	0.560568	0.000376718	0.85037	5.22e-11
ANAPC11	royalblue	0.632496	3.49e-05	0.850325	5.24e-11
NABP2	royalblue	0.650551	1.74e-05	0.850319	5.25e-11
MTHFD2L	royalblue	0.682339	4.57e-06	0.850056	5.39e-11
SNRK	royalblue	0.536358	0.000746331	0.850039	5.4e-11
INO80C	royalblue	0.571275	0.000273717	0.849988	5.43e-11
ENSCAFG00000046442	royalblue	0.529808	0.000890191	0.849957	5.45e-11
SNRPD2	royalblue	0.587893	0.000163046	0.849773	5.56e-11
HP1BP3	royalblue	0.627941	4.13e-05	0.849588	5.67e-11
GPR146	royalblue	0.556544	0.000423581	0.849557	5.69e-11
NFE2	royalblue	0.497608	0.00201552	0.849477	5.73e-11	Y	elevated Q3, Q2, Q1
HEMGN	royalblue	0.53178	0.000844507	0.849303	5.84e-11	Y	elevated Q3
C22H16orf87	royalblue	0.581441	0.000200038	0.849152	5.93e-11
FAM210B	royalblue	0.536499	0.000743474	0.84915	5.93e-11
HDGF	royalblue	0.636489	3.01e-05	0.8491	5.96e-11	Y	elevated Q3, Q2, Q1
AUH	royalblue	0.532106	0.000837159	0.849004	6.02e-11
ATP5IF1	royalblue	0.404505	0.014406	0.848957	6.05e-11
PRR32	royalblue	0.557203	0.000415567	0.848488	6.36e-11
WBP2	royalblue	0.63283	3.45e-05	0.848358	6.44e-11
SCAND1	royalblue	0.623931	4.78e-05	0.848021	6.67e-11
BCL2L13	royalblue	0.672211	7.13e-06	0.847755	6.86e-11
SRXN1	royalblue	0.547333	0.000550949	0.847587	6.98e-11	Y	elevated Q3, Q2, Q1
ENSCAFG00000030635	royalblue	0.544503	0.000596387	0.847413	7.11e-11
HIKESHI	royalblue	0.437115	0.00768231	0.847046	7.38e-11
UBE2D3	royalblue	0.468658	0.0039395	0.846608	7.72e-11
ADM2	royalblue	0.664872	9.73e-06	0.846599	7.73e-11
DPH7	royalblue	0.610639	7.65e-05	0.846244	8.01e-11
SAMD9L	royalblue	0.457301	0.00504639	0.845374	8.76e-11
TG	royalblue	0.560416	0.000378396	0.845105	9e-11
DDI2	royalblue	0.689031	3.38e-06	0.845032	9.07e-11
ENSCAFG00000032580	royalblue	0.621277	5.26e-05	0.84483	9.26e-11
CAMSAP1	royalblue	0.664634	9.83e-06	0.84482	9.27e-11
VPS28	royalblue	0.494573	0.00216815	0.84407	1e-10
SLC40A1	royalblue	0.568981	0.000293368	0.843799	1.03e-10
ENSCAFG00000004129	royalblue	0.522264	0.00108588	0.843448	1.06e-10
CD47	royalblue	0.485495	0.00268674	0.843256	1.09e-10
VRK1	royalblue	0.696528	2.38e-06	0.843179	1.09e-10	Y	elevated Q3, Q2, Q1
GTPBP2	royalblue	0.609635	7.92e-05	0.842682	1.15e-10	Y	elevated Q3, Q2
AGPAT5	royalblue	0.514204	0.00133597	0.842676	1.15e-10
AP1B1	royalblue	0.773957	3.09e-08	0.84243	1.18e-10
ENSCAFG00000048502	royalblue	0.635885	3.08e-05	0.842337	1.19e-10
FAM89B	royalblue	0.550167	0.000508556	0.842111	1.22e-10
USP20	royalblue	0.639022	2.73e-05	0.842076	1.22e-10
TECTA	royalblue	0.65786	1.3e-05	0.842022	1.23e-10
YTHDF3	royalblue	0.580639	0.000205126	0.841951	1.24e-10
EIF3J	royalblue	0.521232	0.00111541	0.841811	1.25e-10
CBX3	royalblue	0.582374	0.000194258	0.841743	1.26e-10
NUP214	royalblue	0.628572	4.04e-05	0.841064	1.35e-10
ENSCAFG00000006007	royalblue	0.541367	0.000650608	0.841057	1.35e-10
CDK13	royalblue	0.591279	0.000146202	0.840965	1.36e-10
ENSCAFG00000016229	royalblue	0.542132	0.000636995	0.84089	1.37e-10
DMAC2L	royalblue	0.404137	0.0145039	0.840885	1.37e-10
CALR	royalblue	0.509703	0.00149667	0.840862	1.38e-10
SEPSECS	royalblue	0.508783	0.00153151	0.840786	1.39e-10
LGALS1	royalblue	0.552293	0.000478683	0.840671	1.4e-10
TGM7	royalblue	0.490695	0.00237784	0.840537	1.42e-10
ZMAT2	royalblue	0.662529	1.07e-05	0.840366	1.45e-10
SP100	royalblue	0.439353	0.00734153	0.84033	1.45e-10
MOCS2	royalblue	0.735125	3.29e-07	0.84022	1.47e-10
GPER1	royalblue	0.608386	8.27e-05	0.8397	1.54e-10
PAK6	royalblue	0.599183	0.000112807	0.83962	1.56e-10
AKAP11	royalblue	0.624784	4.64e-05	0.839049	1.64e-10
AP2S1	royalblue	0.617783	5.96e-05	0.838864	1.67e-10	Y	elevated Q3, Q2, Q1
CRYZ	royalblue	0.591634	0.000144531	0.838725	1.7e-10
KDM4B	royalblue	0.735681	3.19e-07	0.838494	1.74e-10
CABLES2	royalblue	0.589134	0.000156683	0.838035	1.82e-10
FOXM1	royalblue	0.606563	8.8e-05	0.83763	1.89e-10	Y	elevated Q3
ETFA	royalblue	0.453074	0.00552194	0.837588	1.9e-10
ENSCAFG00000043962	royalblue	0.634508	3.24e-05	0.837104	1.99e-10
PINK1	royalblue	0.585709	0.000174818	0.836493	2.11e-10
IMMP2L	royalblue	0.489291	0.00245803	0.836308	2.14e-10
SLC44A2	royalblue	0.625328	4.55e-05	0.836296	2.15e-10
CREB1	royalblue	0.520828	0.00112713	0.83612	2.18e-10
GALNT1	royalblue	0.678942	5.32e-06	0.836014	2.2e-10
ENSCAFG00000050001	royalblue	0.535778	0.000758179	0.835914	2.23e-10
SNU13	royalblue	0.511089	0.00144545	0.835845	2.24e-10
PIP5K1B	royalblue	0.711552	1.14e-06	0.835779	2.25e-10	Y	elevated Q3
ZNF19	royalblue	0.660369	1.17e-05	0.835172	2.39e-10
ENSCAFG00000017369	royalblue	0.473695	0.00352028	0.835163	2.39e-10
ZNRD1	royalblue	0.615852	6.38e-05	0.835077	2.41e-10
SEPTIN4	royalblue	0.438885	0.00741166	0.834976	2.43e-10
ARID3B	royalblue	0.749748	1.42e-07	0.834788	2.48e-10
MINPP1	royalblue	0.485958	0.00265784	0.834343	2.58e-10	Y	elevated Q3
ACTR3B	royalblue	0.570755	0.000278062	0.833593	2.77e-10
ZNF485	royalblue	0.420025	0.0107601	0.833274	2.86e-10
CCNI	royalblue	0.636652	2.99e-05	0.833232	2.87e-10
SLC8A3	royalblue	0.481572	0.00294233	0.833131	2.9e-10
WIPI2	royalblue	0.527164	0.000954894	0.832954	2.94e-10	Y	NA
ATP6V1E1	royalblue	0.543163	0.00061906	0.832834	2.98e-10
PARN	royalblue	0.625758	4.48e-05	0.832602	3.04e-10
TSG101	royalblue	0.554269	0.000452321	0.832581	3.05e-10	Y	elevated Q3, Q2, Q1
UBALD2	royalblue	0.4954	0.00212561	0.832569	3.05e-10
APOLD1	royalblue	0.647773	1.95e-05	0.8322	3.16e-10
GAS2L3	royalblue	0.648504	1.89e-05	0.831823	3.27e-10
LRP1B	royalblue	0.618786	5.75e-05	0.831631	3.33e-10
SLC7A1	royalblue	0.696103	2.43e-06	0.831526	3.36e-10	Y	elevated Q3
GADD45A	royalblue	0.437968	0.00755076	0.831377	3.41e-10	Y	elevated Q3, Q2, Q1
ACTL7A	royalblue	0.695996	2.44e-06	0.831226	3.46e-10
CCDC62	royalblue	0.497562	0.00201772	0.830647	3.65e-10
CUL3	royalblue	0.476997	0.00326706	0.830559	3.68e-10
ENSCAFG00000015918	royalblue	0.681335	4.78e-06	0.829906	3.91e-10
ENSCAFG00000006804	royalblue	0.409516	0.0131297	0.829205	4.16e-10
ENSCAFG00000041551	royalblue	0.537622	0.000721074	0.828421	4.47e-10
BPGM	royalblue	0.47188	0.00366664	0.828348	4.5e-10	Y	elevated Q3
EXOSC4	royalblue	0.555476	0.000436866	0.827765	4.75e-10
UBQLN1	royalblue	0.469559	0.00386149	0.827471	4.87e-10
ZNF236	royalblue	0.519437	0.00116844	0.827264	4.97e-10
TSPO2	royalblue	0.559364	0.000390225	0.826887	5.14e-10	Y	elevated Q3, Q2
PRKG1	royalblue	0.586894	0.000168341	0.826877	5.14e-10
LOC609830	royalblue	0.678229	5.49e-06	0.826668	5.24e-10
LDHD	royalblue	0.620215	5.47e-05	0.82652	5.31e-10
C9H9orf16	royalblue	0.638835	2.75e-05	0.826254	5.44e-10
ENSCAFG00000018403	royalblue	0.760484	7.38e-08	0.826116	5.51e-10
PSMD12	royalblue	0.554094	0.000454602	0.82569	5.72e-10
XRCC5	royalblue	0.365412	0.028415	0.825601	5.77e-10
CALCOCO2	royalblue	0.554971	0.000443277	0.825252	5.95e-10
LOC610578	royalblue	0.678767	5.36e-06	0.825056	6.05e-10
PNPLA8	royalblue	0.456129	0.00517459	0.82479	6.2e-10
GNAS	royalblue	0.50632	0.00162838	0.824462	6.38e-10
GABARAPL2	royalblue	0.428734	0.00908166	0.824395	6.42e-10
ENSCAFG00000017573	royalblue	0.443154	0.00679227	0.824238	6.51e-10
PCID2	royalblue	0.390906	0.018407	0.824101	6.59e-10
ASF1A	royalblue	0.393022	0.0177297	0.82404	6.62e-10	Y	NA
DHX40	royalblue	0.395041	0.0171027	0.823459	6.97e-10
NDUFV1	royalblue	0.511566	0.0014282	0.823061	7.22e-10
OPTN	royalblue	0.462367	0.00452332	0.821347	8.39e-10
LOC100686484	royalblue	0.634206	3.28e-05	0.820484	9.04e-10
FTH1	royalblue	0.557486	0.000412174	0.819391	9.93e-10
CATSPERE	royalblue	0.593403	0.000136454	0.819278	1e-09
YIPF3	royalblue	0.439436	0.00732907	0.819225	1.01e-09
MIOX	royalblue	0.601852	0.000103191	0.818933	1.03e-09
PSMC3	royalblue	0.333694	0.0467096	0.818339	1.09e-09
ENSCAFG00000031092	royalblue	0.485197	0.00270546	0.8183	1.09e-09
CMPK1	royalblue	0.584675	0.000180651	0.8182	1.1e-09
ACSM3	royalblue	0.553227	0.000466056	0.817627	1.15e-09
HARS2	royalblue	0.732997	3.7e-07	0.817532	1.16e-09
PRDX3	royalblue	0.572102	0.00026692	0.817485	1.17e-09
SEC61A2	royalblue	0.639812	2.65e-05	0.816839	1.23e-09
ENSCAFG00000013215	royalblue	0.405621	0.0141131	0.816799	1.24e-09
PODXL2	royalblue	0.548247	0.000536945	0.816767	1.24e-09
RUNDC3A	royalblue	0.619074	5.69e-05	0.816637	1.26e-09
ACHE	royalblue	0.652894	1.59e-05	0.815997	1.33e-09	Y	elevated Q3, Q2
ENSCAFG00000044879	royalblue	0.432164	0.00848462	0.815653	1.36e-09
FAM180B	royalblue	0.610415	7.71e-05	0.815085	1.43e-09
ENSCAFG00000018956	royalblue	0.578545	0.000218961	0.814981	1.44e-09
ANKFN1	royalblue	0.719964	7.44e-07	0.814745	1.47e-09
ARHGAP5	royalblue	0.413048	0.0122883	0.813988	1.57e-09
EPB41L4B	royalblue	0.684065	4.23e-06	0.813129	1.68e-09
VPS8	royalblue	0.708018	1.36e-06	0.813069	1.69e-09
GYG2	royalblue	0.681515	4.74e-06	0.813023	1.7e-09
HMGXB4	royalblue	0.613397	6.95e-05	0.812655	1.75e-09
TPT1	royalblue	0.536155	0.000750463	0.812326	1.8e-09
CCRL2	royalblue	0.53837	0.000706471	0.812111	1.83e-09	Y	elevated Q3, Q2
ABCB7	royalblue	0.655706	1.42e-05	0.812067	1.84e-09	Y	elevated Q3, Q2, Q1
AGRN	royalblue	0.657954	1.3e-05	0.811952	1.86e-09
PHOSPHO1	royalblue	0.470376	0.00379186	0.811726	1.89e-09	Y	elevated Q3
MRPL41	royalblue	0.581746	0.000198129	0.811266	1.96e-09
DHPS	royalblue	0.605284	9.19e-05	0.81108	1.99e-09
CCT7	royalblue	0.430429	0.00878222	0.810804	2.04e-09
USP18	royalblue	0.523215	0.00105928	0.81053	2.08e-09
RFESD	royalblue	0.454287	0.00538167	0.810505	2.09e-09
ENSCAFG00000042570	royalblue	0.624364	4.71e-05	0.810193	2.14e-09
FAM184A	royalblue	0.478601	0.00314982	0.810113	2.16e-09
NAP1L2	royalblue	0.500848	0.00186304	0.810005	2.18e-09
ENSCAFG00000049759	royalblue	0.405281	0.0142018	0.809872	2.2e-09
CRK	royalblue	0.634566	3.23e-05	0.809234	2.32e-09
IK	royalblue	0.459407	0.00482291	0.808773	2.4e-09
UBE2M	royalblue	0.550571	0.000502749	0.808142	2.53e-09
SLC1A5	royalblue	0.579917	0.000209804	0.808063	2.54e-09
ENSCAFG00000012292	royalblue	0.631863	3.58e-05	0.808005	2.56e-09
ATP5F1C	royalblue	0.426361	0.00951517	0.807831	2.59e-09
ENSCAFG00000028982	royalblue	0.571206	0.00027429	0.807693	2.62e-09
EIF1	royalblue	0.658482	1.27e-05	0.807572	2.65e-09
ENSCAFG00000043032	royalblue	0.634754	3.21e-05	0.806925	2.79e-09
CRPPA	royalblue	0.699333	2.08e-06	0.806748	2.83e-09
MED4	royalblue	0.545164	0.000585488	0.806663	2.85e-09
CLPX	royalblue	0.671789	7.26e-06	0.806331	2.92e-09
KLHL8	royalblue	0.565516	0.000325458	0.80573	3.07e-09
CPLANE2	royalblue	0.67005	7.82e-06	0.805666	3.08e-09
CTCFL	royalblue	0.51911	0.00117834	0.80547	3.13e-09
AXIN1	royalblue	0.696657	2.37e-06	0.805349	3.16e-09
BABAM1	royalblue	0.443385	0.00676003	0.804663	3.34e-09
SLC36A1	royalblue	0.48926	0.00245984	0.804604	3.35e-09	Y	elevated Q3
ENSCAFG00000043810	royalblue	0.508451	0.00154426	0.804521	3.37e-09
SLC41A3	royalblue	0.485822	0.00266629	0.803959	3.52e-09
HNRNPK	royalblue	0.442675	0.0068595	0.803874	3.55e-09
IRAK1	royalblue	0.616472	6.24e-05	0.80366	3.61e-09
DTNA	royalblue	0.571584	0.000271161	0.803496	3.66e-09
CAAP1	royalblue	0.579176	0.000214701	0.802835	3.85e-09
STX8	royalblue	0.690541	3.15e-06	0.802634	3.91e-09
LOC479795	royalblue	0.399834	0.0156884	0.80246	3.96e-09
TIMMDC1	royalblue	0.498992	0.00194909	0.802436	3.97e-09
AP1AR	royalblue	0.559236	0.000391691	0.802321	4.01e-09
PHKB	royalblue	0.641426	2.49e-05	0.80231	4.01e-09
WDR13	royalblue	0.525984	0.000985104	0.802193	4.05e-09
LYRM1	royalblue	0.417782	0.0112329	0.801745	4.19e-09
LOC486776	royalblue	0.70798	1.37e-06	0.801676	4.21e-09
TSHB	royalblue	0.41963	0.0108422	0.80156	4.25e-09
STAM2	royalblue	0.432635	0.00840543	0.80149	4.27e-09
EIF2S2	royalblue	0.399126	0.0158909	0.801364	4.31e-09
RNF5	royalblue	0.577244	0.000227967	0.800937	4.46e-09	Y	elevated Q3
SUDS3	royalblue	0.654815	1.47e-05	0.80022	4.71e-09
STEAP3	royalblue	0.519017	0.00118116	0.799961	4.81e-09	Y	elevated Q3, Q2, Q1
ENSCAFG00000018257	royalblue	0.542601	0.000628774	0.799482	4.99e-09
FADS6	royalblue	0.523558	0.00104982	0.799002	5.17e-09
GSK3B	royalblue	0.638136	2.83e-05	0.798714	5.29e-09
OLFML3	royalblue	0.703504	1.7e-06	0.798714	5.29e-09
HSF5	royalblue	0.487531	0.00256187	0.79864	5.32e-09
MAP1LC3B	royalblue	0.594689	0.000130836	0.798588	5.34e-09
SLC25A39	royalblue	0.565005	0.000330446	0.798442	5.4e-09
ATP5F1D	royalblue	0.525327	0.00100227	0.798144	5.52e-09
CNIH4	royalblue	0.543992	0.000604949	0.797531	5.78e-09
MAD2L1BP	royalblue	0.615519	6.46e-05	0.79671	6.15e-09	Y	elevated Q3
SBSPON	royalblue	0.750634	1.35e-07	0.79646	6.27e-09
LRRC57	royalblue	0.57635	0.000234354	0.79593	6.52e-09
TPGS1	royalblue	0.517532	0.00122714	0.795719	6.63e-09
ALDH5A1	royalblue	0.614592	6.67e-05	0.795453	6.76e-09
ECHDC3	royalblue	0.614255	6.75e-05	0.795196	6.89e-09
NEK4	royalblue	0.545776	0.000575556	0.794556	7.23e-09
MPP2	royalblue	0.691935	2.95e-06	0.794545	7.24e-09
LYPD6B	royalblue	0.668515	8.35e-06	0.794298	7.37e-09
CYBA	royalblue	0.533371	0.000809158	0.793835	7.63e-09
FLCN	royalblue	0.710037	1.23e-06	0.79259	8.36e-09
ENSCAFG00000046037	royalblue	0.578502	0.000219251	0.792557	8.38e-09
FRMD4A	royalblue	0.575974	0.000237087	0.792457	8.44e-09
ELOVL5	royalblue	0.500736	0.0018681	0.79157	9.01e-09
UCP2	royalblue	0.742463	2.17e-07	0.79126	9.22e-09	Y	elevated Q3
DIDO1	royalblue	0.642502	2.39e-05	0.791189	9.27e-09
IFT46	royalblue	0.384291	0.0206665	0.789989	1.01e-08
ISCA1	royalblue	0.649876	1.79e-05	0.789924	1.02e-08	Y	elevated Q3
TUBA4A	royalblue	0.589477	0.000154961	0.789778	1.03e-08
DYNC1LI2	royalblue	0.691874	2.96e-06	0.789623	1.04e-08
ENSCAFG00000012045	royalblue	0.511656	0.00142497	0.789364	1.06e-08
NOL4	royalblue	0.565052	0.000329989	0.788853	1.1e-08
RNF141	royalblue	0.609246	8.03e-05	0.788627	1.12e-08
SRP19	royalblue	0.487606	0.00255737	0.788589	1.12e-08
FBXO10	royalblue	0.651178	1.7e-05	0.788421	1.13e-08
NAB2	royalblue	0.454027	0.00541146	0.7883	1.14e-08
MAPK1	royalblue	0.508112	0.0015574	0.787765	1.19e-08
FAM171A1	royalblue	0.57848	0.000219398	0.787723	1.19e-08
BAG4	royalblue	0.653391	1.56e-05	0.787367	1.22e-08
LOC608096	royalblue	0.530542	0.000872938	0.787344	1.22e-08
ISCA2	royalblue	0.654184	1.51e-05	0.78731	1.23e-08
TRAPPC13	royalblue	0.535495	0.000764015	0.786795	1.27e-08
WDR97	royalblue	0.613654	6.89e-05	0.786767	1.28e-08
ELP1	royalblue	0.628549	4.04e-05	0.78662	1.29e-08
PSMD14	royalblue	0.334775	0.0459594	0.786173	1.33e-08
ENSCAFG00000047094	royalblue	0.547719	0.000544997	0.786014	1.35e-08
PAQR4	royalblue	0.561348	0.000368186	0.786013	1.35e-08
RYBP	royalblue	0.606175	8.92e-05	0.786008	1.35e-08
ESPN	royalblue	0.686015	3.87e-06	0.785189	1.43e-08
ENSCAFG00000006280	royalblue	0.466169	0.00416214	0.785078	1.44e-08
DGKG	royalblue	0.661593	1.12e-05	0.785056	1.44e-08
ENSCAFG00000045330	royalblue	0.543079	0.000620497	0.784879	1.46e-08
RRAGA	royalblue	0.62126	5.27e-05	0.784179	1.53e-08
STUB1	royalblue	0.659654	1.21e-05	0.783737	1.58e-08
RNF169	royalblue	0.6148	6.62e-05	0.783637	1.59e-08
ARCN1	royalblue	0.515838	0.00128155	0.783569	1.6e-08
ENSCAFG00000028569	royalblue	0.679711	5.14e-06	0.783514	1.61e-08
ENSCAFG00000030286	royalblue	0.519107	0.00117843	0.782628	1.71e-08
EIF5B	royalblue	0.663733	1.02e-05	0.782389	1.74e-08
UBE3C	royalblue	0.686308	3.82e-06	0.782111	1.77e-08
SLC3A1	royalblue	0.574503	0.000248049	0.782064	1.78e-08
FAM177A1	royalblue	0.379308	0.0225166	0.781949	1.79e-08
EIF5A	royalblue	0.495852	0.00210262	0.781683	1.82e-08
SDHB	royalblue	0.359371	0.0313486	0.781646	1.83e-08
MFHAS1	royalblue	0.744189	1.97e-07	0.781477	1.85e-08	Y	elevated Q3
YY1	royalblue	0.512387	0.00139893	0.780855	1.93e-08
RALA	royalblue	0.531135	0.000859226	0.780774	1.94e-08
CISH	royalblue	0.486873	0.00260165	0.780492	1.98e-08
UBR2	royalblue	0.59413	0.000133252	0.78023	2.02e-08	Y	elevated Q3, Q2, Q1
UCK2	royalblue	0.533934	0.000796968	0.780107	2.04e-08
FIS1	royalblue	0.508016	0.00156111	0.7801	2.04e-08
VAMP8	royalblue	0.575912	0.000237539	0.780013	2.05e-08
ENSCAFG00000014660	royalblue	0.677326	5.71e-06	0.77945	2.13e-08
CRBN	royalblue	0.415608	0.0117076	0.779434	2.13e-08
ITGB1	royalblue	0.431938	0.00852288	0.778938	2.21e-08
MVP	royalblue	0.515523	0.00129186	0.778932	2.21e-08
LIMS1	royalblue	0.545496	0.00058009	0.778693	2.24e-08
ZWINT	royalblue	0.412408	0.0124375	0.778599	2.26e-08
CCDC66	royalblue	0.55666	0.000422169	0.778428	2.28e-08
RANBP17	royalblue	0.592987	0.000138316	0.777169	2.49e-08
ENSCAFG00000047633	royalblue	0.460454	0.00471496	0.777161	2.49e-08
DNAJB2	royalblue	0.515812	0.00128239	0.776767	2.56e-08
HNRNPM	royalblue	0.507384	0.00158588	0.776415	2.62e-08
AAGAB	royalblue	0.714563	9.83e-07	0.776073	2.68e-08
TTC38	royalblue	0.404108	0.0145116	0.775776	2.73e-08
ENSCAFG00000046394	royalblue	0.54394	0.000605829	0.775583	2.77e-08
TMEM59	royalblue	0.457978	0.00497359	0.775495	2.79e-08
CCDC124	royalblue	0.3664	0.0279576	0.775027	2.88e-08
FAM114A2	royalblue	0.670555	7.65e-06	0.774574	2.96e-08
ENSCAFG00000015949	royalblue	0.481318	0.0029596	0.774474	2.98e-08
KIF23	royalblue	0.508086	0.0015584	0.774385	3e-08	Y	elevated Q3
PKD1L2	royalblue	0.529182	0.000905158	0.773843	3.11e-08
PAXX	royalblue	0.622642	5.01e-05	0.773717	3.14e-08
TMBIM1	royalblue	0.566215	0.000318751	0.773076	3.28e-08
ENSCAFG00000042902	royalblue	0.565769	0.000323016	0.772962	3.3e-08
AP4B1	royalblue	0.608495	8.24e-05	0.772668	3.37e-08
POLB	royalblue	0.494615	0.00216594	0.772342	3.44e-08
RHBDF2	royalblue	0.525268	0.00100381	0.772207	3.47e-08
AADAC	royalblue	0.644437	2.22e-05	0.771563	3.62e-08
NDUFC2	royalblue	0.47927	0.00310202	0.771111	3.73e-08
E2F8	royalblue	0.560853	0.000373579	0.770971	3.77e-08	Y	elevated Q3
LIAS	royalblue	0.70163	1.87e-06	0.770773	3.81e-08
CHFR	royalblue	0.657197	1.34e-05	0.770609	3.86e-08
ACAD11	royalblue	0.620604	5.39e-05	0.770534	3.88e-08
SMAD4	royalblue	0.495999	0.00209521	0.770069	4e-08
TTLL12	royalblue	0.597025	0.000121167	0.769196	4.23e-08	Y	elevated Q3
TMEM184A	royalblue	0.512802	0.00138434	0.769077	4.26e-08
AGBL2	royalblue	0.469158	0.00389602	0.769029	4.28e-08
OSBPL1A	royalblue	0.727456	5e-07	0.768905	4.31e-08
RBM19	royalblue	0.600032	0.000109667	0.768393	4.46e-08
SEC13	royalblue	0.368743	0.0268967	0.76829	4.49e-08
DCBLD2	royalblue	0.571929	0.000268328	0.768078	4.55e-08
DNAJA4	royalblue	0.513899	0.00134639	0.768023	4.57e-08
EXOC7	royalblue	0.502091	0.00180725	0.767382	4.76e-08
ATF7IP	royalblue	0.72683	5.18e-07	0.767146	4.83e-08
SLC1A3	royalblue	0.65751	1.32e-05	0.767078	4.85e-08
RPS6KB2	royalblue	0.517925	0.00121485	0.766838	4.93e-08
TAL1	royalblue	0.608394	8.27e-05	0.766319	5.1e-08	Y	elevated Q3, Q2
ENSCAFG00000048687	royalblue	0.486675	0.00261373	0.765655	5.32e-08
BROX	royalblue	0.575175	0.000242984	0.765373	5.42e-08
PAFAH1B3	royalblue	0.497133	0.00203873	0.764568	5.7e-08	Y	elevated Q3, Q2
ENSCAFG00000045073	royalblue	0.520205	0.00114547	0.764253	5.82e-08
TPK1	royalblue	0.627573	4.19e-05	0.764023	5.9e-08
ENSCAFG00000011767	royalblue	0.676929	5.81e-06	0.763764	6e-08
NIPSNAP2	royalblue	0.544332	0.000599249	0.76373	6.01e-08
CNOT10	royalblue	0.624877	4.62e-05	0.763378	6.15e-08
CCNYL1	royalblue	0.46929	0.00388459	0.762401	6.54e-08
MMP21	royalblue	0.626542	4.35e-05	0.761915	6.74e-08
LOC102156614	royalblue	0.632625	3.48e-05	0.761223	7.04e-08
ABITRAM	royalblue	0.45776	0.00499691	0.760777	7.24e-08
SLC1A4	royalblue	0.390109	0.0186678	0.760436	7.4e-08
SCRN3	royalblue	0.537506	0.000723345	0.760088	7.56e-08
NDUFA4	royalblue	0.456572	0.00512583	0.759884	7.66e-08
MCCD1	royalblue	0.583798	0.00018573	0.759683	7.76e-08
ENSCAFG00000043763	royalblue	0.387162	0.019659	0.759225	7.98e-08
PDRG1	royalblue	0.449574	0.00594459	0.759143	8.02e-08
BCCIP	royalblue	0.466441	0.0041373	0.757956	8.63e-08
CCDC61	royalblue	0.63687	2.96e-05	0.757776	8.73e-08
CDIP1	royalblue	0.626017	4.44e-05	0.757641	8.8e-08
PTTG1	royalblue	0.452201	0.00562486	0.756389	9.51e-08	Y	elevated Q3, Q2, Q1
MED8	royalblue	0.534931	0.000775787	0.756143	9.65e-08
ASNS	royalblue	0.452407	0.00560052	0.755397	1.01e-07
NEDD1	royalblue	0.583806	0.000185685	0.755027	1.03e-07
NDUFS7	royalblue	0.534616	0.000782414	0.754682	1.06e-07
AP2A1	royalblue	0.4489	0.00602905	0.754411	1.07e-07	Y	NA
NDUFA3	royalblue	0.442151	0.00693361	0.754168	1.09e-07
RBM23	royalblue	0.432095	0.00849632	0.754048	1.1e-07
UBE3A	royalblue	0.608958	8.11e-05	0.752901	1.18e-07
IFI44	royalblue	0.571733	0.000269934	0.752209	1.23e-07
KARS1	royalblue	0.448505	0.00607904	0.75205	1.24e-07
ENSCAFG00000049746	royalblue	0.4527	0.00556589	0.751962	1.24e-07
ENSCAFG00000003191	royalblue	0.492367	0.00228536	0.751092	1.31e-07
TROAP	royalblue	0.509273	0.00151285	0.750859	1.33e-07
HNRNPA2B1	royalblue	0.519634	0.00116252	0.750517	1.36e-07
DLST	royalblue	0.479139	0.00311132	0.750057	1.39e-07
TFR2	royalblue	0.587557	0.000164812	0.749438	1.45e-07
CNBD2	royalblue	0.58293	0.000190886	0.749262	1.46e-07
TINF2	royalblue	0.568929	0.000293833	0.747882	1.59e-07
XG	royalblue	0.540898	0.000659086	0.747814	1.59e-07	Y	elevated Q3
ANAPC15	royalblue	0.435039	0.00801041	0.747468	1.62e-07
NBAS	royalblue	0.670709	7.6e-06	0.747432	1.63e-07
DCAF13	royalblue	0.583434	0.000187881	0.747177	1.65e-07
C8H14orf93	royalblue	0.516823	0.00124967	0.747138	1.66e-07
MGST3	royalblue	0.563921	0.000341256	0.746882	1.68e-07	Y	elevated Q3, Q2, Q1
ANKMY2	royalblue	0.60951	7.96e-05	0.746752	1.69e-07
ENSCAFG00000001104	royalblue	0.538477	0.000704408	0.745783	1.79e-07
PON2	royalblue	0.45825	0.00494456	0.745682	1.8e-07
GPATCH3	royalblue	0.641103	2.52e-05	0.745516	1.82e-07
NCAPH	royalblue	0.46408	0.00435732	0.745402	1.83e-07	Y	elevated Q3, Q2, Q1
GSDME	royalblue	0.493528	0.002223	0.74504	1.87e-07
ENSCAFG00000031940	royalblue	0.475896	0.00334965	0.744853	1.89e-07
WEE1	royalblue	0.480369	0.00302491	0.744324	1.95e-07
ATG2B	royalblue	0.704084	1.66e-06	0.744218	1.96e-07
FTH1	royalblue	0.679232	5.25e-06	0.744087	1.98e-07
TKFC	royalblue	0.659599	1.21e-05	0.744036	1.98e-07
HERC6	royalblue	0.472908	0.00358315	0.744022	1.99e-07
YME1L1	royalblue	0.440442	0.00718032	0.743066	2.1e-07
ARPC1A	royalblue	0.466722	0.0041118	0.742972	2.11e-07
LOC612447	royalblue	0.533029	0.000816651	0.742485	2.17e-07
HNRNPL	royalblue	0.621256	5.27e-05	0.742443	2.18e-07
ERI3	royalblue	0.635287	3.15e-05	0.742296	2.19e-07
TRIP12	royalblue	0.531409	0.000852938	0.742093	2.22e-07
DDIAS	royalblue	0.426572	0.009476	0.741944	2.24e-07
ACBD7	royalblue	0.562104	0.000360087	0.741835	2.25e-07
PCBP1	royalblue	0.630636	3.74e-05	0.741759	2.26e-07
CARS2	royalblue	0.476798	0.00328182	0.741614	2.28e-07
ST13	royalblue	0.405388	0.0141738	0.741443	2.3e-07
ENSCAFG00000046386	royalblue	0.458685	0.00489855	0.741249	2.33e-07
SNTA1	royalblue	0.687432	3.63e-06	0.741167	2.34e-07
TMEM184C	royalblue	0.623616	4.84e-05	0.740982	2.37e-07
RBM34	royalblue	0.460029	0.00475856	0.740705	2.4e-07
LOC479011	royalblue	0.677301	5.71e-06	0.740581	2.42e-07
ENSCAFG00000005742	royalblue	0.332064	0.0478595	0.740457	2.44e-07
BAG6	royalblue	0.594449	0.000131869	0.740441	2.44e-07
DYRK4	royalblue	0.45118	0.00574728	0.739508	2.57e-07
ENSCAFG00000008797	royalblue	0.287886	0.0886407	0.739095	2.63e-07
POLA2	royalblue	0.592366	0.00014114	0.738941	2.66e-07
COX4I1	royalblue	0.336896	0.0445156	0.737483	2.88e-07
PCBD2	royalblue	0.584893	0.000179406	0.737347	2.91e-07	Y	elevated Q3
LSS	royalblue	0.476462	0.00330698	0.736519	3.04e-07
MAST1	royalblue	0.62931	3.93e-05	0.736517	3.04e-07
HMGCL	royalblue	0.555372	0.000438178	0.73618	3.1e-07
LOC106557476	royalblue	0.490323	0.00239887	0.735827	3.16e-07
CDC37	royalblue	0.489212	0.00246261	0.735766	3.17e-07
CCDC85C	royalblue	0.458979	0.00486762	0.734956	3.32e-07
ZBTB48	royalblue	0.474521	0.0034554	0.734911	3.33e-07
ICAM1	royalblue	0.497361	0.00202756	0.734054	3.49e-07
ENSCAFG00000025557	royalblue	0.335161	0.0456939	0.733612	3.58e-07
TIMM17A	royalblue	0.421271	0.0105049	0.733298	3.64e-07
PTRHD1	royalblue	0.450157	0.00587231	0.732669	3.77e-07
RGS6	royalblue	0.626852	4.3e-05	0.732408	3.82e-07
EDF1	royalblue	0.454863	0.00531612	0.732332	3.84e-07
PRUNE1	royalblue	0.64819	1.92e-05	0.73187	3.94e-07
MEF2A	royalblue	0.534384	0.000787345	0.731507	4.02e-07
TOP3B	royalblue	0.545501	0.000580004	0.731309	4.06e-07
MACROD1	royalblue	0.539452	0.000685837	0.73127	4.07e-07
BEND4	royalblue	0.586403	0.000170995	0.730765	4.18e-07
FKBPL	royalblue	0.578047	0.000222368	0.730757	4.19e-07
ARHGEF7	royalblue	0.708182	1.35e-06	0.730689	4.2e-07
IPO13	royalblue	0.658953	1.24e-05	0.730548	4.23e-07
FNDC3A	royalblue	0.5782	0.000221314	0.730284	4.29e-07
GTF2H3	royalblue	0.50791	0.00156524	0.728961	4.61e-07
HNRNPD	royalblue	0.735541	3.21e-07	0.728853	4.64e-07
ENSCAFG00000002332	royalblue	0.524671	0.00101967	0.728789	4.66e-07
ENSCAFG00000048719	royalblue	0.579138	0.000214956	0.7278	4.91e-07
MCM6	royalblue	0.435994	0.00785805	0.727465	5e-07
SERPINB10	royalblue	0.476291	0.00331982	0.727413	5.02e-07
CCDC15	royalblue	0.43621	0.00782396	0.726744	5.2e-07	Y	NA
NOXRED1	royalblue	0.565682	0.000323858	0.726343	5.31e-07
UQCRC2	royalblue	0.405325	0.0141903	0.726329	5.32e-07
PAQR5	royalblue	0.476804	0.00328135	0.725822	5.46e-07
LOC610406	royalblue	0.422352	0.0102878	0.725757	5.48e-07
ENSCAFG00000016181	royalblue	0.6306	3.75e-05	0.72523	5.64e-07
FAF1	royalblue	0.451815	0.00567093	0.724728	5.79e-07
COX1	royalblue	0.448277	0.00610805	0.724453	5.88e-07
C1H9orf40	royalblue	0.461794	0.00458	0.724398	5.89e-07
ZNF175	royalblue	0.413841	0.0121061	0.723439	6.2e-07
TSPAN17	royalblue	0.380789	0.021953	0.721289	6.94e-07
DOK2	royalblue	0.407015	0.0137542	0.721057	7.03e-07
CPN1	royalblue	0.658026	1.29e-05	0.719851	7.48e-07
TPH2	royalblue	0.638356	2.8e-05	0.719085	7.79e-07
MCM2	royalblue	0.481894	0.00292062	0.718808	7.9e-07
DZIP3	royalblue	0.527048	0.000957821	0.718658	7.96e-07
MTHFR	royalblue	0.680147	5.04e-06	0.718504	8.03e-07
IDS	royalblue	0.678749	5.36e-06	0.71655	8.88e-07
CORO7	royalblue	0.460722	0.00468776	0.716325	8.98e-07
SLC38A9	royalblue	0.504	0.0017245	0.71584	9.21e-07
TMEM86B	royalblue	0.514964	0.00131041	0.715261	9.48e-07	Y	elevated Q3, Q2
HSH2D	royalblue	0.531735	0.000845513	0.715042	9.59e-07
ASB8	royalblue	0.507853	0.00156749	0.714806	9.7e-07
DNAH2	royalblue	0.461603	0.004599	0.714351	9.93e-07
CALCOCO1	royalblue	0.562017	0.000361014	0.713683	1.03e-06
OCIAD1	royalblue	0.43391	0.00819396	0.713424	1.04e-06
ENSCAFG00000008747	royalblue	0.571894	0.000268618	0.713286	1.05e-06
CLTB	royalblue	0.506753	0.00161096	0.712768	1.08e-06
WDR62	royalblue	0.562381	0.000357161	0.712209	1.11e-06
UBR3	royalblue	0.57788	0.000223526	0.711928	1.12e-06
LOC488289	royalblue	0.525931	0.00098647	0.711906	1.12e-06
CCDC14	royalblue	0.440655	0.00714919	0.711601	1.14e-06
GTPBP1	royalblue	0.559285	0.000391127	0.710912	1.18e-06	Y	NA
RAN	royalblue	0.408859	0.0132913	0.710764	1.19e-06
AKT2	royalblue	0.577616	0.000225359	0.710752	1.19e-06
LOC479600	royalblue	0.453706	0.00544846	0.70956	1.26e-06
ENSCAFG00000049155	royalblue	0.567865	0.000303389	0.708263	1.35e-06
ENSCAFG00000046040	royalblue	0.455645	0.00522833	0.707334	1.41e-06
GUK1	royalblue	0.511446	0.00143253	0.707284	1.42e-06	Y	elevated Q3
AGBL5	royalblue	0.588813	0.000158308	0.707212	1.42e-06
NDUFB7	royalblue	0.471293	0.00371512	0.705687	1.53e-06
ENSCAFG00000003121	royalblue	0.609823	7.87e-05	0.704657	1.61e-06
CENPL	royalblue	0.478269	0.00317375	0.704579	1.62e-06
CHI3L1	royalblue	0.60732	8.58e-05	0.704147	1.65e-06
POLR2F	royalblue	0.38138	0.0217312	0.703611	1.69e-06
NSRP1	royalblue	0.432402	0.00844453	0.703399	1.71e-06
FLACC1	royalblue	0.530529	0.000873241	0.703253	1.72e-06
RAP1GAP	royalblue	0.459025	0.00486279	0.701856	1.85e-06
ADGRD1	royalblue	0.329007	0.0500768	0.701715	1.86e-06
ENSCAFG00000010694	royalblue	0.523769	0.00104406	0.701458	1.88e-06
KBTBD12	royalblue	0.374063	0.0246107	0.701366	1.89e-06
ENSCAFG00000010498	royalblue	0.50477	0.00169203	0.69991	2.03e-06
RTF2	royalblue	0.446387	0.00635324	0.69984	2.03e-06
HNRNPUL1	royalblue	0.72554	5.55e-07	0.69953	2.06e-06
SPRED2	royalblue	0.628619	4.03e-05	0.698847	2.13e-06
ZC3H7B	royalblue	0.55696	0.000418506	0.698625	2.15e-06
MYZAP	royalblue	0.50785	0.00156759	0.697985	2.22e-06
ENSCAFG00000009772	royalblue	0.362661	0.0297215	0.695904	2.45e-06
TBC1D22A	royalblue	0.545817	0.000574902	0.69581	2.46e-06
MEA1	royalblue	0.516792	0.00125064	0.695178	2.54e-06
SVIP	royalblue	0.447809	0.00616797	0.694421	2.63e-06
CHCHD2	royalblue	0.41727	0.0113431	0.694345	2.64e-06
SEMA6A	royalblue	0.539274	0.000689198	0.693868	2.7e-06
PSPH	royalblue	0.524995	0.00101106	0.693579	2.73e-06
ELOC	royalblue	0.308863	0.0668202	0.692885	2.82e-06
CTTN	royalblue	0.347875	0.0376154	0.691601	3e-06
PIGP	royalblue	0.615193	6.53e-05	0.691285	3.04e-06
MCM5	royalblue	0.463677	0.00439586	0.690873	3.1e-06
CENPO	royalblue	0.569299	0.000290573	0.690201	3.2e-06
KYAT1	royalblue	0.573261	0.000257657	0.689843	3.25e-06
RSRC2	royalblue	0.467367	0.00405368	0.689768	3.26e-06
EMC6	royalblue	0.369711	0.0264679	0.689764	3.26e-06
PPHLN1	royalblue	0.489079	0.00247033	0.688639	3.44e-06
LOC612591	royalblue	0.439734	0.00728472	0.68859	3.44e-06
PSMF1	royalblue	0.597092	0.000120899	0.688081	3.53e-06	Y	elevated Q3
ENSCAFG00000014890	royalblue	0.325574	0.0526644	0.687765	3.58e-06
SNW1	royalblue	0.401675	0.0151719	0.687623	3.6e-06
CEP72	royalblue	0.570955	0.000276388	0.687545	3.61e-06
SPCS1	royalblue	0.408356	0.0134164	0.686508	3.79e-06
TIFA	royalblue	0.532743	0.000822951	0.685892	3.89e-06
PDIA2	royalblue	0.651212	1.7e-05	0.685827	3.91e-06
CCDC150	royalblue	0.629142	3.96e-05	0.685693	3.93e-06
NPR2	royalblue	0.568871	0.000294349	0.685025	4.05e-06
PARVB	royalblue	0.511229	0.00144039	0.684949	4.06e-06
CHCHD3	royalblue	0.54235	0.000633165	0.684918	4.07e-06
SEC22C	royalblue	0.4566	0.00512267	0.684483	4.15e-06
TTC14	royalblue	0.477061	0.00326225	0.68436	4.17e-06
GLO1	royalblue	0.190322	0.26621	0.683426	4.35e-06
MDM1	royalblue	0.431586	0.00858276	0.682769	4.48e-06
PRKRA	royalblue	0.706574	1.47e-06	0.682118	4.62e-06
IGBP1	royalblue	0.383458	0.0209665	0.681465	4.75e-06
CUX1	royalblue	0.563662	0.000343887	0.6805	4.96e-06
RABEPK	royalblue	0.401607	0.0151908	0.680434	4.98e-06
LOC611215	royalblue	0.58501	0.000178742	0.680052	5.06e-06
ENSCAFG00000042292	royalblue	0.38376	0.0208572	0.679966	5.08e-06
ENSCAFG00000006219	royalblue	0.496036	0.00209335	0.678767	5.36e-06
CD59	royalblue	0.594342	0.000132331	0.677386	5.69e-06
DDX58	royalblue	0.380619	0.022017	0.676898	5.82e-06
SETD3	royalblue	0.525739	0.00099148	0.676473	5.92e-06
ENSCAFG00000003989	royalblue	0.495589	0.00211596	0.676471	5.93e-06
SNX4	royalblue	0.50917	0.00151677	0.67632	5.96e-06
TAF2	royalblue	0.528934	0.000911141	0.674991	6.32e-06
ARHGEF10L	royalblue	0.609023	8.09e-05	0.674235	6.53e-06
C1D	royalblue	0.262378	0.122121	0.674211	6.54e-06
ENSCAFG00000014679	royalblue	0.528701	0.000916803	0.674194	6.54e-06
ZNHIT2	royalblue	0.459681	0.00479444	0.673178	6.84e-06
FXR1	royalblue	0.262753	0.121568	0.672936	6.91e-06
UNC80	royalblue	0.517832	0.00121773	0.671687	7.29e-06
UBC	royalblue	0.25416	0.134698	0.671396	7.38e-06
ERCC4	royalblue	0.628511	4.05e-05	0.671379	7.39e-06
BAX	royalblue	0.525658	0.000993593	0.67121	7.44e-06
CNNM1	royalblue	0.609087	8.07e-05	0.671124	7.47e-06
SMS	royalblue	0.65139	1.69e-05	0.669761	7.92e-06
SLC37A1	royalblue	0.429502	0.00894497	0.669521	8e-06
ARVCF	royalblue	0.560663	0.000375668	0.669392	8.04e-06
HECTD3	royalblue	0.487231	0.00257993	0.669248	8.09e-06	Y	elevated Q3
STK3	royalblue	0.426782	0.00943702	0.669075	8.15e-06
ENSCAFG00000016908	royalblue	0.423777	0.0100073	0.668861	8.22e-06
POLR2I	royalblue	0.339642	0.0427007	0.6685	8.35e-06
CAB39L	royalblue	0.520214	0.0011452	0.6672	8.82e-06
GIGYF2	royalblue	0.50163	0.00182777	0.666643	9.03e-06
CAPN7	royalblue	0.480529	0.00301377	0.666136	9.23e-06
COPS5	royalblue	0.268608	0.113185	0.665613	9.43e-06
COL9A2	royalblue	0.520276	0.00114336	0.665318	9.55e-06
ARID4A	royalblue	0.645028	2.17e-05	0.66528	9.57e-06
ENSCAFG00000019716	royalblue	0.535757	0.0007586	0.665258	9.58e-06
ENSCAFG00000044274	royalblue	0.377965	0.0230382	0.665106	9.64e-06
COPE	royalblue	0.245949	0.148196	0.664809	9.76e-06
TBC1D25	royalblue	0.580145	0.000208314	0.664245	9.99e-06
ACOT13	royalblue	0.426494	0.0094905	0.664142	1e-05
BOLA2B	royalblue	0.520258	0.0011439	0.663481	1.03e-05
CCDC91	royalblue	0.312429	0.063573	0.662393	1.08e-05
TRA2B	royalblue	0.496031	0.0020936	0.662287	1.08e-05
ENSCAFG00000029622	royalblue	0.657287	1.33e-05	0.662159	1.09e-05
CZIB	royalblue	0.439174	0.00736818	0.661992	1.1e-05
CAPNS1	royalblue	0.358221	0.0319339	0.66175	1.11e-05
UBE4A	royalblue	0.469414	0.00387396	0.660929	1.15e-05
FCN2	royalblue	0.470026	0.00382158	0.660619	1.16e-05
NDUFA10	royalblue	0.425504	0.00967598	0.659325	1.22e-05
FBN1	royalblue	0.598293	0.000116192	0.659095	1.24e-05
BFAR	royalblue	0.56396	0.000340866	0.657409	1.32e-05
CHIC2	royalblue	0.516848	0.00124884	0.657007	1.35e-05
CS	royalblue	0.637087	2.94e-05	0.656105	1.4e-05
TCF3	royalblue	0.411083	0.0127506	0.655621	1.42e-05	Y	elevated Q3
PLAG1	royalblue	0.422766	0.0102055	0.655096	1.45e-05
ENSCAFG00000030570	royalblue	0.36326	0.0294328	0.654997	1.46e-05
GCNA	royalblue	0.531669	0.000847013	0.654766	1.47e-05
ZFYVE28	royalblue	0.556051	0.000429675	0.654721	1.48e-05
IL5	royalblue	0.391389	0.0182507	0.653923	1.52e-05
PKIG	royalblue	0.331365	0.0483589	0.65343	1.56e-05
BRCC3	royalblue	0.43883	0.00741988	0.653289	1.56e-05
CHCHD4	royalblue	0.40943	0.0131507	0.653182	1.57e-05
AFG1L	royalblue	0.484903	0.00272402	0.652677	1.6e-05
HJV	royalblue	0.585327	0.000176951	0.652584	1.61e-05
DEGS2	royalblue	0.587107	0.000167196	0.651974	1.65e-05
VEGFC	royalblue	0.554441	0.000450089	0.6513	1.69e-05
SEC61G	royalblue	0.326911	0.051644	0.65087	1.72e-05
BPIFB4	royalblue	0.536961	0.00073417	0.649719	1.8e-05
FNDC8	royalblue	0.248904	0.143229	0.6494	1.83e-05
PDCD2	royalblue	0.359691	0.0311869	0.647663	1.96e-05
POLG2	royalblue	0.636936	2.96e-05	0.646621	2.04e-05
PSMB6	royalblue	0.352988	0.0347127	0.646536	2.04e-05
BORCS5	royalblue	0.336346	0.0448864	0.644964	2.17e-05
FCGRT	royalblue	0.522228	0.00108689	0.644287	2.23e-05
ENSCAFG00000046525	royalblue	0.399573	0.0157628	0.64424	2.24e-05
ENSCAFG00000049620	royalblue	0.444712	0.00657755	0.644146	2.24e-05
PSMD2	royalblue	0.365052	0.0285831	0.644128	2.25e-05
ENSCAFG00000012123	royalblue	0.442856	0.00683397	0.644	2.26e-05
EIF3D	royalblue	0.203198	0.234592	0.643987	2.26e-05
C15H12orf73	royalblue	0.346148	0.038639	0.642438	2.4e-05
EMID1	royalblue	0.498739	0.00196106	0.641087	2.52e-05
OPA1	royalblue	0.515994	0.00127642	0.640637	2.57e-05	Y	NA
LRRC31	royalblue	0.52544	0.000999287	0.640474	2.58e-05
P4HA3	royalblue	0.400057	0.0156251	0.639668	2.67e-05
BCAS2	royalblue	0.359978	0.0310427	0.639594	2.67e-05
TUBGCP2	royalblue	0.367907	0.0272712	0.638928	2.74e-05
CBS	royalblue	0.492295	0.00228925	0.636938	2.96e-05
IGF2BP2	royalblue	0.464158	0.00434996	0.636849	2.97e-05
BYSL	royalblue	0.300037	0.075419	0.635311	3.14e-05
TMEM53	royalblue	0.278065	0.100574	0.635283	3.15e-05
GABARAPL1	royalblue	0.399521	0.0157777	0.63504	3.18e-05
ENSCAFG00000044006	royalblue	0.491446	0.00233591	0.634005	3.3e-05
TSN	royalblue	0.641841	2.45e-05	0.633579	3.36e-05
RAP1A	royalblue	0.267438	0.114825	0.633426	3.37e-05
LOC487150	royalblue	0.246601	0.14709	0.633373	3.38e-05
COL6A1	royalblue	0.300061	0.0753953	0.631511	3.62e-05
SELENOK	royalblue	0.227275	0.182516	0.631065	3.68e-05
ENSCAFG00000030884	royalblue	0.437789	0.0075782	0.630115	3.82e-05
ENSCAFG00000003067	royalblue	0.48361	0.00280704	0.629443	3.91e-05
PTCD3	royalblue	0.38597	0.0200722	0.627726	4.17e-05
TRMT10A	royalblue	0.275167	0.104319	0.627518	4.2e-05
EME1	royalblue	0.400576	0.0154787	0.626731	4.32e-05
ENSCAFG00000010494	royalblue	0.436842	0.00772478	0.626323	4.39e-05
TECR	royalblue	0.414829	0.0118818	0.625252	4.56e-05
CENPT	royalblue	0.377152	0.0233586	0.625239	4.56e-05	Y	elevated Q3, Q2
CD5L	royalblue	0.358786	0.0316454	0.624547	4.68e-05
GALNT6	royalblue	0.26203	0.122635	0.624261	4.73e-05
IDH3G	royalblue	0.474366	0.00346753	0.624244	4.73e-05
TXNRD2	royalblue	0.52723	0.000953249	0.623882	4.79e-05	Y	elevated Q3
LNX2	royalblue	0.425288	0.00971702	0.623228	4.91e-05
MED19	royalblue	0.393608	0.0175456	0.62317	4.92e-05
ERMARD	royalblue	0.353722	0.0343116	0.622903	4.96e-05
ERCC5	royalblue	0.642178	2.42e-05	0.622478	5.04e-05
TMBIM4	royalblue	0.398779	0.0159911	0.621953	5.14e-05
DCTN1	royalblue	0.408658	0.0133412	0.62121	5.28e-05
C5H16orf95	royalblue	0.296628	0.0789624	0.619211	5.67e-05
RFNG	royalblue	0.371814	0.0255565	0.61836	5.84e-05
TMEM147	royalblue	0.284569	0.0925429	0.617989	5.92e-05
MPC2	royalblue	0.317247	0.0593847	0.617143	6.1e-05
ELSPBP1	royalblue	0.484405	0.00275574	0.617071	6.11e-05
GNG12	royalblue	0.295658	0.0799944	0.616804	6.17e-05
EPDR1	royalblue	0.471882	0.00366651	0.616604	6.21e-05
MACROH2A1	royalblue	0.405748	0.01408	0.616414	6.26e-05
ARHGAP21	royalblue	0.449237	0.00598668	0.616248	6.29e-05
HSPA9	royalblue	0.293608	0.0822085	0.614756	6.63e-05
LRRC8A	royalblue	0.648189	1.92e-05	0.614182	6.77e-05
SNRPN	royalblue	0.396663	0.0166127	0.613325	6.97e-05
RSPH9	royalblue	0.623667	4.83e-05	0.611841	7.34e-05
PARP9	royalblue	0.319393	0.0575909	0.610806	7.61e-05
LOC486036	royalblue	0.354489	0.0338963	0.610218	7.76e-05
CBR4	royalblue	0.408539	0.0133706	0.609622	7.92e-05
ENSCAFG00000004265	royalblue	0.435315	0.00796618	0.608004	8.38e-05
SEMA4C	royalblue	0.40844	0.0133953	0.607338	8.57e-05
TRIP4	royalblue	0.632564	3.48e-05	0.605882	9.01e-05
FAM107A	royalblue	0.334097	0.0464288	0.605677	9.07e-05
PANK2	royalblue	0.536513	0.000743175	0.605316	9.18e-05
B3GNT2	royalblue	0.341848	0.0412867	0.605232	9.21e-05
NTPCR	royalblue	0.489962	0.00241939	0.604582	9.41e-05
C15H4orf46	royalblue	0.438215	0.00751315	0.604105	9.57e-05
PARP14	royalblue	0.36845	0.0270274	0.601686	0.000103767
DCN	royalblue	0.602881	9.97e-05	0.597473	0.000119385
RMI2	royalblue	0.418623	0.0110535	0.597304	0.000120054
ING2	royalblue	0.310498	0.0653156	0.597123	0.000120774
ENSCAFG00000047506	royalblue	0.512146	0.00140746	0.597062	0.00012102
WDR73	royalblue	0.173307	0.312102	0.597048	0.000121074
BRF1	royalblue	0.590863	0.000148188	0.595497	0.000127416
ARFGEF2	royalblue	0.436909	0.00771427	0.595373	0.000127938
CDKN1B	royalblue	0.399635	0.0157452	0.594266	0.000132661
HSDL2	royalblue	0.525724	0.000991859	0.593698	0.000135147
EIF3H	royalblue	0.295511	0.0801519	0.593532	0.000135881
EEF2	royalblue	0.308785	0.0668931	0.593442	0.000136279
LSM1	royalblue	0.257413	0.12961	0.593171	0.000137491
SFPQ	royalblue	0.421737	0.0104109	0.592038	0.000142652
NCAM2	royalblue	0.322941	0.0547205	0.591443	0.000145431
BPIFB3	royalblue	0.355326	0.0334478	0.591044	0.000147318
ISOC1	royalblue	0.652681	1.6e-05	0.589421	0.000155244
ENSCAFG00000031958	royalblue	0.663297	1.04e-05	0.588646	0.000159157
MTIF3	royalblue	0.245033	0.149761	0.588507	0.000159868
MED1	royalblue	0.41137	0.0126822	0.586333	0.00017138
LOC475497	royalblue	0.324584	0.0534299	0.584913	0.00017929
CELA1	royalblue	0.369543	0.0265422	0.584796	0.000179956
MTHFD2	royalblue	0.374284	0.0245192	0.584786	0.000180017
ARL2	royalblue	0.367273	0.027558	0.584744	0.000180254
STOM	royalblue	0.247713	0.145216	0.584583	0.000181177
SDHC	royalblue	0.291621	0.0843995	0.584568	0.000181259
GKN1	royalblue	0.514914	0.00131207	0.584394	0.000182265
SCP2	royalblue	0.387038	0.0197014	0.583585	0.000186986
ENSCAFG00000046222	royalblue	0.370626	0.0260684	0.583077	0.000190009
SMARCA5	royalblue	0.28438	0.0927688	0.582652	0.000192566
SHARPIN	royalblue	0.347454	0.0378628	0.582267	0.000194913
NSG2	royalblue	0.534316	0.000788792	0.581079	0.000202318
EPN1	royalblue	0.654297	1.5e-05	0.580648	0.000205065
FOXR1	royalblue	0.503731	0.00173592	0.578952	0.000216206
ENSCAFG00000043816	royalblue	0.377522	0.0232125	0.578596	0.000218611
ENSCAFG00000016811	royalblue	0.367238	0.0275742	0.578488	0.000219344
ENSCAFG00000041409	royalblue	0.441353	0.00704788	0.578195	0.000221349
COQ5	royalblue	0.386082	0.0200331	0.578182	0.000221442
CHST9	royalblue	0.255461	0.132645	0.577413	0.000226779
PARK7	royalblue	0.480263	0.00303223	0.577309	0.00022751
SLC30A6	royalblue	0.247329	0.14586	0.577082	0.000229114
CC2D2A	royalblue	0.496982	0.00204618	0.576986	0.000229792
MBNL1	royalblue	0.165634	0.334334	0.576784	0.000231232
ASIC4	royalblue	0.357357	0.0323797	0.576447	0.00023365
SDHA	royalblue	0.410846	0.0128073	0.576246	0.000235105
ENSCAFG00000028830	royalblue	0.506151	0.00163523	0.575575	0.000240017
ENSCAFG00000048101	royalblue	0.51837	0.00120102	0.574758	0.000246117
PSMC4	royalblue	0.189347	0.268714	0.574482	0.000248205
CIAPIN1	royalblue	0.398252	0.016144	0.573094	0.000258973
TJAP1	royalblue	0.299944	0.0755145	0.570604	0.000279342
RHOBTB1	royalblue	0.457236	0.00505343	0.570359	0.000281416
SUN3	royalblue	0.472971	0.00357805	0.570233	0.000282497
ENSCAFG00000045329	royalblue	0.329347	0.0498265	0.569165	0.000291753
SLC4A5	royalblue	0.421138	0.0105319	0.568892	0.000294162
MEIS1	royalblue	0.469192	0.00389313	0.568819	0.000294803
ERCC1	royalblue	0.406737	0.0138253	0.568562	0.000297097
CDC73	royalblue	0.37781	0.0230991	0.566932	0.000311986
G6PC3	royalblue	0.580277	0.000207459	0.56677	0.000313505
UBXN8	royalblue	0.450769	0.00579721	0.566261	0.000318313
CD274	royalblue	0.193687	0.25769	0.56616	0.000319274
HROB	royalblue	0.606034	8.96e-05	0.566063	0.0003202
BTG3	royalblue	0.422443	0.0102696	0.566059	0.000320234	Y	elevated Q3, Q2, Q1
RSF1	royalblue	0.461013	0.00465828	0.565781	0.000322901
ZDHHC3	royalblue	0.477781	0.0032093	0.565272	0.000327831	Y	NA
MRPL11	royalblue	0.184562	0.281221	0.564825	0.00033222
TENT4B	royalblue	0.562447	0.000356464	0.56455	0.000334945
PRR3	royalblue	0.363464	0.0293351	0.562531	0.000355577
ENSCAFG00000031754	royalblue	0.391601	0.0181824	0.561788	0.000363451
ATF3	royalblue	0.62151	5.22e-05	0.561536	0.000366155
PITPNA	royalblue	0.740847	2.38e-07	0.561432	0.000367282
MKNK2	royalblue	0.615721	6.41e-05	0.561338	0.000368293
ANKRA2	royalblue	0.304642	0.0708312	0.5613	0.000368704
CLCN7	royalblue	0.639651	2.67e-05	0.560584	0.000376541
ALDH8A1	royalblue	0.336368	0.0448716	0.560527	0.000377174
EIF4ENIF1	royalblue	0.578842	0.000216944	0.560475	0.000377743
FGD6	royalblue	0.61569	6.42e-05	0.560282	0.00037989
LOC100688625	royalblue	0.32503	0.0530836	0.559049	0.000393838
KIAA1191	royalblue	0.4852	0.00270527	0.558916	0.000395368
TOPBP1	royalblue	0.435504	0.00793596	0.558259	0.000403014
ENSCAFG00000047975	royalblue	0.639616	2.67e-05	0.557364	0.000413638
TSNARE1	royalblue	0.479822	0.00306308	0.557021	0.000417767
ENSCAFG00000048673	royalblue	0.353825	0.0342554	0.55685	0.00041985
LUC7L3	royalblue	0.475795	0.00335734	0.556818	0.000420234
VAMP4	royalblue	0.46099	0.00466062	0.556655	0.00042223
ADCK5	royalblue	0.375874	0.0238702	0.555088	0.000441789
BOD1	royalblue	0.543416	0.00061472	0.554619	0.000447795
ATPAF2	royalblue	0.24014	0.158324	0.554468	0.000449739
GPC3	royalblue	0.570678	0.000278714	0.554454	0.000449924
GDF11	royalblue	0.538057	0.000712557	0.553835	0.000457993
DCAF7	royalblue	0.182714	0.286149	0.553752	0.000459096
POLR3B	royalblue	0.476141	0.00333112	0.55318	0.000466684
ENG	royalblue	0.515286	0.00129971	0.553042	0.000468533
CUL2	royalblue	0.198681	0.245381	0.551937	0.000483573
NDUFA8	royalblue	0.350457	0.0361257	0.550957	0.000497257
TANGO6	royalblue	0.512028	0.00141166	0.550622	0.00050202
CCNG1	royalblue	0.256046	0.13173	0.549896	0.000512475
TVP23B	royalblue	0.459692	0.00479332	0.548747	0.000529411
PHYHD1	royalblue	0.553538	0.000461915	0.548272	0.000536574
CASP2	royalblue	0.501017	0.00185535	0.547284	0.000551716
ATF4	royalblue	0.491383	0.00233937	0.545988	0.000572157
KXD1	royalblue	0.46968	0.00385108	0.54536	0.000582302
YWHAB	royalblue	0.300734	0.0747108	0.542555	0.000629586
HINT2	royalblue	0.298153	0.0773618	0.54216	0.000636512
KLF3	royalblue	0.57191	0.00026849	0.541537	0.00064757	Y	NA
ENSCAFG00000020137	royalblue	0.339441	0.0428315	0.541222	0.000653228
CCAR1	royalblue	0.566252	0.000318393	0.53976	0.000680053
ZSWIM7	royalblue	0.27214	0.108343	0.53975	0.00068025
ENSCAFG00000049156	royalblue	0.284835	0.0922253	0.536733	0.000738746
MAFA	royalblue	0.380909	0.0219077	0.536557	0.000742306
ENSCAFG00000019867	royalblue	0.217958	0.201597	0.536309	0.000747313
CAVIN1	royalblue	0.472969	0.00357826	0.535796	0.000757804
ITGA8	royalblue	0.444926	0.00654859	0.53439	0.000787212
HERC5	royalblue	0.197968	0.247114	0.533965	0.000796312
HMG20A	royalblue	0.300536	0.0749112	0.5318	0.000844041
DLC1	royalblue	0.314939	0.061363	0.531421	0.000852663
OAZ2	royalblue	0.324445	0.0535382	0.529736	0.000891913
BBS1	royalblue	0.28929	0.0870281	0.529616	0.000894758
RHOBTB3	royalblue	0.494532	0.00217029	0.527882	0.000936929
C12H6orf120	royalblue	0.233429	0.170636	0.527802	0.000938926
PSMC3IP	royalblue	0.341424	0.0415558	0.527579	0.00094447
ENSCAFG00000002852	royalblue	0.270222	0.110953	0.526269	0.000977737
ENSCAFG00000002375	royalblue	0.350233	0.036253	0.525018	0.00101044
ISCU	royalblue	0.320979	0.0562931	0.525004	0.00101081
KBTBD4	royalblue	0.264674	0.118767	0.522401	0.001082
GCC2	royalblue	0.430671	0.00874032	0.521553	0.00110615
ADAP2	royalblue	0.560173	0.000381104	0.521178	0.00111696
FOLH1	royalblue	0.458671	0.0049	0.521126	0.00111846
ELOVL1	royalblue	0.271119	0.109726	0.520528	0.00113594
MED30	royalblue	0.320884	0.0563702	0.520479	0.00113737
TSPAN31	royalblue	0.202535	0.236155	0.520408	0.00113946
REX1BD	royalblue	0.410134	0.0129791	0.519947	0.00115315
FBXO40	royalblue	0.500661	0.00187155	0.51966	0.00116173
COX7A2L	royalblue	0.301953	0.0734828	0.513886	0.00134681
SLC4A8	royalblue	0.223811	0.189456	0.512981	0.00137807
ENSCAFG00000023729	royalblue	0.509158	0.00151724	0.510801	0.00145599
OOEP	royalblue	0.527384	0.000949374	0.510473	0.00146803
C1QA	royalblue	0.322064	0.055419	0.506921	0.00160427
ENSCAFG00000049451	royalblue	0.612046	7.29e-05	0.506204	0.00163308
E2F5	royalblue	0.297457	0.0780898	0.504407	0.00170727
INPP5F	royalblue	0.296377	0.0792286	0.504283	0.00171251
ENSCAFG00000049971	royalblue	0.359655	0.0312051	0.503143	0.00176124
ENSCAFG00000046456	royalblue	0.607	8.67e-05	0.501972	0.00181255
GADD45B	royalblue	0.350217	0.0362625	0.499926	0.00190534
COX3	royalblue	0.429634	0.00892156	0.499809	0.0019108
IFI35	royalblue	0.195983	0.251982	0.49883	0.00195677
ENSCAFG00000006677	royalblue	0.559646	0.000387026	0.497038	0.00204345
SMYD1	royalblue	0.416921	0.0114189	0.494748	0.00215906
TRPC1	royalblue	0.489521	0.00244474	0.494148	0.00219029
HTATSF1	royalblue	0.387266	0.0196231	0.493811	0.00220803
LLPH	royalblue	0.0850484	0.621888	0.490943	0.00236395
NDUFS4	royalblue	0.119693	0.486856	0.487211	0.00258115
NMD3	royalblue	0.348804	0.0370736	0.486631	0.0026164
STX6	royalblue	0.497516	0.00201997	0.485276	0.00270048
BCKDHB	royalblue	0.361618	0.0302297	0.485163	0.00270758
DNAJA2	royalblue	0.284243	0.0929328	0.482527	0.00287823
TBC1D24	royalblue	0.428408	0.0091402	0.476646	0.00329319
MRPS36	royalblue	0.197564	0.2481	0.47381	0.0035112
ENSCAFG00000009768	royalblue	0.292924	0.0829577	0.469321	0.00388198
RHPN2	royalblue	0.208484	0.222381	0.469263	0.00388696
PSEN2	royalblue	0.251222	0.13942	0.467424	0.00404854
MICOS13	royalblue	0.210455	0.217942	0.46296	0.00446527
ENSCAFG00000019415	royalblue	0.489599	0.00244025	0.455479	0.00524681
CMTR1	royalblue	0.254524	0.134122	0.450055	0.00588483
KBTBD8	royalblue	0.454717	0.00533272	0.448845	0.00603602
DDIT4	royalblue	0.440185	0.00721813	0.442672	0.00685985
NDUFB10	royalblue	0.211562	0.215475	0.44253	0.00688
RNASEL	royalblue	0.416839	0.0114367	0.437527	0.00761852
KLHL21	royalblue	0.461406	0.00461869	0.435977	0.00786071
CPEB1	royalblue	0.317316	0.0593268	0.434069	0.0081679
TNFRSF12A	royalblue	0.221091	0.195032	0.407823	0.0135496
MDH2	royalblue	0.362537	0.0297818	0.407396	0.0136575
COMMD4	royalblue	0.209585	0.219894	0.385618	0.0201956
ENSCAFG00000004690	royalblue	0.250448	0.140684	0.379154	0.0225759
SEC11C	royalblue	0.160269	0.350441	0.37607	0.023791
TSNAX	royalblue	0.155767	0.364314	0.373878	0.0246874
ALDH6A1	royalblue	0.221381	0.194431	0.356834	0.0326524
ENSCAFG00000003760	royalblue	0.163236	0.341476	0.354532	0.033873
RWDD1	royalblue	0.115202	0.503462	0.284458	0.092675
ZNF496	royalblue	-0.180612	0.291825	-0.408321	0.013425
SLC29A3	royalblue	-0.243839	0.151819	-0.445305	0.00649735
ENSCAFG00000043314	royalblue	-0.133476	0.437706	-0.446785	0.00630088
BNIPL	royalblue	-0.0303129	0.860688	-0.450317	0.00585265
DENND6A	royalblue	-0.259235	0.126822	-0.458202	0.00494972
DBN1	royalblue	-0.299093	0.0763878	-0.465288	0.00424351
RARG	royalblue	-0.359377	0.0313451	-0.488556	0.00250095
SCMH1	royalblue	-0.37214	0.0254178	-0.490149	0.00240875
ENSCAFG00000009085	royalblue	-0.521956	0.0010946	-0.494541	0.00216982
POMT2	royalblue	-0.400819	0.0154105	-0.494914	0.0021505
BTF3L4	royalblue	-0.363834	0.0291587	-0.4954	0.0021256
ENSCAFG00000046491	royalblue	-0.206517	0.226874	-0.496243	0.00208297
CD276	royalblue	-0.404453	0.0144199	-0.4997	0.00191585
PTP4A1	royalblue	-0.317478	0.0591897	-0.500598	0.00187443
NEK9	royalblue	-0.296413	0.0791899	-0.501144	0.00184963
PRR5L	royalblue	-0.333421	0.0469005	-0.504718	0.0016942
GOLT1B	royalblue	-0.516079	0.00127367	-0.50768	0.00157426
ZNF446	royalblue	-0.410546	0.0128794	-0.507866	0.00156695
ARMC4	royalblue	-0.364227	0.0289719	-0.50914	0.00151789
CCDC136	royalblue	-0.0862691	0.616877	-0.50918	0.00151637
FOXRED2	royalblue	-0.38514	0.0203639	-0.510024	0.00148465
RNF168	royalblue	-0.437918	0.00755854	-0.51133	0.00143673
SETD4	royalblue	-0.031558	0.855025	-0.511403	0.0014341
STXBP6	royalblue	-0.242163	0.154742	-0.513267	0.00136811
ACAP3	royalblue	-0.326769	0.051752	-0.514799	0.00131592
GPR65	royalblue	-0.120274	0.484728	-0.51562	0.00128869
NRAP	royalblue	-0.246539	0.147194	-0.515789	0.00128314
MYO1B	royalblue	-0.397662	0.0163167	-0.515959	0.00127759
TNFSF14	royalblue	-0.514543	0.00132452	-0.516121	0.0012723
ENSCAFG00000042018	royalblue	-0.0951155	0.581081	-0.517908	0.00121536
ENSCAFG00000029443	royalblue	-0.253919	0.135081	-0.518972	0.00118253
NAA60	royalblue	-0.210581	0.21766	-0.519453	0.00116796
ENSCAFG00000048937	royalblue	-0.310921	0.0649305	-0.522916	0.00106757
ENSCAFG00000000153	royalblue	-0.439979	0.00724852	-0.523139	0.00106139
CD34	royalblue	-0.457521	0.00502261	-0.523169	0.00106054
PRDM1	royalblue	-0.43186	0.00853616	-0.525617	0.000994665
CCDC126	royalblue	-0.492462	0.00228019	-0.527007	0.000958877
DLAT	royalblue	-0.403318	0.0147232	-0.527487	0.00094677
RXFP1	royalblue	-0.446216	0.00637581	-0.5277	0.000941453
ITGB4	royalblue	-0.240488	0.157704	-0.528252	0.000927802
ZNF200	royalblue	-0.310147	0.0656364	-0.530084	0.000883666
EPCAM	royalblue	-0.297852	0.0776756	-0.53114	0.000859089
ULK3	royalblue	-0.317164	0.0594555	-0.531148	0.000858916
SDHAF1	royalblue	-0.503972	0.00172568	-0.532386	0.000830878
RNF215	royalblue	-0.596739	0.000122313	-0.533143	0.00081415
TRIM28	royalblue	-0.0933566	0.588124	-0.534068	0.000794092
ZNF483	royalblue	-0.328945	0.0501228	-0.534944	0.000775518
DIP2B	royalblue	-0.228738	0.179641	-0.535103	0.000772168
MCRIP1	royalblue	-0.239307	0.159817	-0.5359	0.000755665
AP1M2	royalblue	-0.292384	0.0835527	-0.536166	0.000750231
ACTR6	royalblue	-0.423118	0.0101361	-0.53753	0.000722884
NFYB	royalblue	-0.396326	0.0167135	-0.537709	0.000719359
TMEM60	royalblue	-0.307969	0.0676547	-0.539266	0.000689353
ARMC6	royalblue	-0.301771	0.0736654	-0.539483	0.000685247
KCTD12	royalblue	-0.264807	0.118575	-0.539537	0.000684239
N4BP3	royalblue	-0.241696	0.155563	-0.539669	0.000681757
ATXN1	royalblue	-0.320863	0.0563879	-0.539806	0.000679196
FAM8A1	royalblue	-0.53388	0.000798131	-0.540138	0.000673027
PGAP3	royalblue	-0.150725	0.380236	-0.540187	0.000672124
AKTIP	royalblue	-0.43478	0.00805227	-0.540736	0.000662042
PTPN7	royalblue	-0.40682	0.0138039	-0.540927	0.000658558
ENSCAFG00000018299	royalblue	-0.575875	0.000237811	-0.540937	0.000658389
ZNF25	royalblue	-0.403732	0.0146121	-0.541157	0.000654405
ZSCAN18	royalblue	-0.58132	0.000200794	-0.541833	0.000642292
ZNF597	royalblue	-0.270458	0.110629	-0.542299	0.000634054
TOMM40L	royalblue	-0.344897	0.039395	-0.543115	0.000619871
GPR82	royalblue	-0.403512	0.0146711	-0.543507	0.000613161
MTRR	royalblue	-0.108378	0.529235	-0.543669	0.000610411
TMEM225B	royalblue	-0.443646	0.00672388	-0.545192	0.000585031
CPEB3	royalblue	-0.187059	0.274647	-0.546136	0.00056979
FAXDC2	royalblue	-0.360765	0.0306505	-0.546569	0.000562897
ENSCAFG00000010546	royalblue	-0.454672	0.00533784	-0.546722	0.000560498
CEP78	royalblue	-0.146247	0.394712	-0.54686	0.000558331
ENSCAFG00000005393	royalblue	-0.458252	0.00494441	-0.547009	0.000555996
ENSCAFG00000042268	royalblue	-0.436466	0.00778367	-0.547277	0.000551815
PDCL	royalblue	-0.246509	0.147246	-0.547688	0.000545468
LRRC71	royalblue	-0.274457	0.105252	-0.547977	0.000541045
IL17RC	royalblue	-0.308912	0.0667751	-0.549388	0.000519906
CCDC157	royalblue	-0.316169	0.0603027	-0.549657	0.00051596
ENSCAFG00000019587	royalblue	-0.492223	0.00229321	-0.550012	0.000510788
IMPA2	royalblue	-0.403478	0.0146803	-0.550198	0.000508102
ENSCAFG00000046284	royalblue	-0.188895	0.269879	-0.550592	0.000502451
CTSA	royalblue	-0.123014	0.474757	-0.551476	0.000489975
CPSF1	royalblue	-0.306001	0.0695196	-0.551486	0.000489826
DEXI	royalblue	-0.460377	0.0047229	-0.551493	0.000489728
LOC607305	royalblue	-0.479789	0.00306537	-0.553484	0.000462635
ENOX1	royalblue	-0.494906	0.00215095	-0.553517	0.00046219
NELFA	royalblue	-0.195974	0.252004	-0.553838	0.000457961
ARL15	royalblue	-0.421366	0.0104858	-0.553853	0.000457765
ESYT1	royalblue	-0.487896	0.00254001	-0.554053	0.000455145
SMIM15	royalblue	-0.444619	0.0065902	-0.554476	0.000449638
ZNF837	royalblue	-0.388613	0.0191656	-0.554563	0.000448516
SLC16A10	royalblue	-0.243827	0.15184	-0.554788	0.000445613
FITM2	royalblue	-0.34076	0.0419797	-0.554881	0.000444426
ENSCAFG00000035349	royalblue	-0.293123	0.0827389	-0.554902	0.000444154
MAML3	royalblue	-0.324286	0.0536625	-0.555269	0.000439487
PAFAH2	royalblue	-0.418009	0.0111843	-0.555755	0.000433365
LOC484540	royalblue	-0.306637	0.0689126	-0.556334	0.000426167
GATAD1	royalblue	-0.39678	0.0165779	-0.556999	0.000418036
LOC111098959	royalblue	-0.386023	0.0200537	-0.557686	0.000409786
TNPO1	royalblue	-0.241851	0.15529	-0.558291	0.00040263
LOC607201	royalblue	-0.418307	0.0111207	-0.558549	0.000399622
ENSCAFG00000015249	royalblue	-0.379003	0.0226341	-0.55897	0.000394749
ENSCAFG00000016844	royalblue	-0.289962	0.0862641	-0.5592	0.00039211
ENSCAFG00000013050	royalblue	-0.455337	0.00526276	-0.559624	0.000387272
ENSCAFG00000006716	royalblue	-0.220361	0.196548	-0.560929	0.000372749
LOC100683099	royalblue	-0.694598	2.61e-06	-0.561317	0.00036852
SULF2	royalblue	-0.332322	0.0476762	-0.561797	0.00036336
SLC16A6	royalblue	-0.513073	0.00137487	-0.562632	0.000354516
JAG1	royalblue	-0.339688	0.0426711	-0.563446	0.000346094
PCNX3	royalblue	-0.0854891	0.620077	-0.5635	0.000345541
ENSCAFG00000044977	royalblue	-0.236556	0.164817	-0.563798	0.000342503
SERPINB6	royalblue	-0.510972	0.00144974	-0.566084	0.00032
GLUD1	royalblue	-0.415601	0.0117093	-0.566336	0.000317595
LOC611660	royalblue	-0.407116	0.0137285	-0.566373	0.000317246
C20H19orf25	royalblue	-0.243563	0.152297	-0.566794	0.000313276
LOC491239	royalblue	-0.316466	0.0600484	-0.567341	0.000308188
DHCR24	royalblue	-0.551066	0.000495722	-0.567774	0.000304218
PDE4B	royalblue	-0.643376	2.31e-05	-0.567805	0.000303932
TCTN1	royalblue	-0.471991	0.00365753	-0.568243	0.000299957
RABIF	royalblue	-0.485475	0.00268796	-0.568695	0.00029591
SYNE2	royalblue	-0.542515	0.000630271	-0.569038	0.000292865
MARCHF6	royalblue	-0.35358	0.0343889	-0.569518	0.000288665
FAM110B	royalblue	-0.333784	0.046647	-0.569836	0.0002859
MED21	royalblue	-0.414965	0.0118513	-0.570071	0.000283881
ENSCAFG00000044804	royalblue	-0.182413	0.286958	-0.571219	0.000274184
LPCAT4	royalblue	-0.357656	0.0322249	-0.572311	0.000265227
ZFP3	royalblue	-0.313536	0.0625911	-0.57233	0.000265079
ERLIN2	royalblue	-0.374125	0.024585	-0.572595	0.000262945
ABCA7	royalblue	-0.506068	0.00163856	-0.573444	0.000256224
HNRNPH1	royalblue	-0.356877	0.0326296	-0.57349	0.000255857
SEMA5A	royalblue	-0.432166	0.00848426	-0.573519	0.000255634
CYSLTR2	royalblue	-0.345294	0.039154	-0.573673	0.000254435
CLEC12A	royalblue	-0.253332	0.136017	-0.573676	0.000254411
ENSCAFG00000007348	royalblue	-0.481291	0.00296143	-0.574119	0.000250987
TTC34	royalblue	-0.672331	7.09e-06	-0.574331	0.00024936
EEPD1	royalblue	-0.494613	0.00216605	-0.57463	0.000247082
PDPR	royalblue	-0.158405	0.356145	-0.574638	0.000247025
MIA2	royalblue	-0.224006	0.189059	-0.574663	0.000246838
C26H12orf43	royalblue	-0.279719	0.0984832	-0.574866	0.000245304
SMURF2	royalblue	-0.563471	0.000345833	-0.576096	0.000236191
TRIM47	royalblue	-0.451607	0.0056959	-0.576387	0.000234086
CTNNA3	royalblue	-0.300604	0.074842	-0.576595	0.000232585
SMOC1	royalblue	-0.293115	0.0827474	-0.57694	0.000230125
HTATIP2	royalblue	-0.334707	0.046006	-0.577222	0.000228127
GM2A	royalblue	-0.42984	0.00888526	-0.578203	0.000221298
MAP3K14	royalblue	-0.248017	0.144707	-0.578251	0.000220968
FLNB	royalblue	-0.588766	0.000158546	-0.578264	0.000220877
FRAS1	royalblue	-0.41286	0.012332	-0.578473	0.000219447
ZFP28	royalblue	-0.487923	0.00253842	-0.579653	0.000211535
LOC610669	royalblue	-0.481985	0.00291449	-0.580985	0.000202917
CYP20A1	royalblue	-0.487691	0.00255227	-0.582056	0.000196214
PPP1R9A	royalblue	-0.465696	0.00420566	-0.582261	0.000194949
ENSCAFG00000045519	royalblue	-0.281352	0.096451	-0.58239	0.00019416
EVPL	royalblue	-0.526742	0.000965596	-0.582467	0.000193692
ENSCAFG00000042087	royalblue	-0.297651	0.0778856	-0.58351	0.000187431
LONP2	royalblue	-0.287739	0.0888102	-0.583969	0.000184733
TBP	royalblue	-0.210526	0.217783	-0.584795	0.000179961
FAM135A	royalblue	-0.394606	0.0172362	-0.585164	0.000177869
IRGQ	royalblue	-0.442512	0.00688248	-0.585283	0.000177196
CEP85L	royalblue	-0.138613	0.420109	-0.585428	0.000176386
ENSCAFG00000045623	royalblue	-0.396697	0.0166025	-0.58545	0.00017626
ENSCAFG00000005014	royalblue	-0.35459	0.033842	-0.585924	0.000173622
CASP8	royalblue	-0.522001	0.00109334	-0.586874	0.000168446
HS6ST2	royalblue	-0.450775	0.00579652	-0.587007	0.000167732
CASS4	royalblue	-0.500361	0.00188529	-0.58854	0.000159699
ENSCAFG00000018517	royalblue	-0.51526	0.00130058	-0.588887	0.000157932
ENSCAFG00000013504	royalblue	-0.344781	0.0394653	-0.589064	0.000157036
TICAM1	royalblue	-0.374711	0.0243433	-0.589387	0.000155412
UBR5	royalblue	-0.269331	0.11218	-0.589875	0.000152987
RUNX1	royalblue	-0.256771	0.130603	-0.589891	0.000152908
LOC111089969	royalblue	-0.32321	0.0545072	-0.590509	0.000149893
DBI	royalblue	-0.466568	0.00412572	-0.591584	0.000144768
HDAC7	royalblue	-0.379793	0.0223308	-0.592514	0.000140461
ENSCAFG00000043339	royalblue	-0.424238	0.00991782	-0.592533	0.000140373
ENSCAFG00000010454	royalblue	-0.330192	0.0492077	-0.593045	0.000138057
HSPB3	royalblue	-0.606422	8.84e-05	-0.593102	0.000137801
POC5	royalblue	-0.399583	0.0157599	-0.593372	0.000136592
NUS1	royalblue	-0.459559	0.00480715	-0.594493	0.000131681
NSMAF	royalblue	-0.525701	0.000992472	-0.59486	0.000130106
LOC102155595	royalblue	-0.346911	0.038184	-0.595116	0.000129022
ZNF132	royalblue	-0.602604	0.000100619	-0.596336	0.000123949
AIFM3	royalblue	-0.453324	0.00549286	-0.596562	0.000123031
CBX6	royalblue	-0.349422	0.0367169	-0.597191	0.000120503
RAI1	royalblue	-0.319104	0.0578305	-0.598256	0.000116332
MRPL3	royalblue	-0.315799	0.0606195	-0.598546	0.000115219
TNFAIP1	royalblue	-0.57228	0.000265482	-0.59877	0.000114368
TRUB2	royalblue	-0.479429	0.00309075	-0.598909	0.000113838
ARSB	royalblue	-0.376424	0.0236488	-0.599364	0.000112131
ACSL3	royalblue	-0.259067	0.127079	-0.599449	0.000111815
ASB6	royalblue	-0.297291	0.0782634	-0.60004	0.000109637
ZFP36L1	royalblue	-0.289004	0.0873548	-0.600413	0.000108282
SLC7A6OS	royalblue	-0.459286	0.0048355	-0.600936	0.000106404
ENSCAFG00000046583	royalblue	-0.543278	0.000617078	-0.602003	0.000102669
FMNL1	royalblue	-0.382454	0.0213331	-0.602273	0.000101744
SAP30L	royalblue	-0.390709	0.0184713	-0.60264	0.000100497
ATF7IP2	royalblue	-0.356082	0.0330472	-0.603128	9.89e-05
TRIM41	royalblue	-0.357748	0.0321776	-0.603326	9.82e-05
ZNF75A	royalblue	-0.398769	0.0159938	-0.60364	9.72e-05
PTS	royalblue	-0.52615	0.000980807	-0.603929	9.62e-05
IL6R	royalblue	-0.431685	0.00856596	-0.60407	9.58e-05
RNASE4	royalblue	-0.35445	0.0339172	-0.604185	9.54e-05
ARHGAP31	royalblue	-0.351461	0.0355599	-0.604273	9.51e-05
CLASRP	royalblue	-0.34057	0.0421015	-0.604615	9.4e-05
ADCY7	royalblue	-0.412555	0.0124029	-0.604659	9.39e-05
NEDD4	royalblue	-0.227588	0.181898	-0.605212	9.21e-05
HIC2	royalblue	-0.37722	0.0233318	-0.605466	9.13e-05
TRMT44	royalblue	-0.16906	0.32429	-0.605566	9.1e-05
AGO1	royalblue	-0.312437	0.0635656	-0.606482	8.82e-05
PGM3	royalblue	-0.395505	0.0169613	-0.606749	8.74e-05
MSMO1	royalblue	-0.639001	2.73e-05	-0.607138	8.63e-05
ENSCAFG00000006097	royalblue	-0.385592	0.0202047	-0.608014	8.37e-05
CLNS1A	royalblue	-0.48893	0.00247903	-0.608531	8.23e-05
KAT8	royalblue	-0.424777	0.00981423	-0.608588	8.21e-05
DTX2	royalblue	-0.297696	0.0778392	-0.609097	8.07e-05
IFFO1	royalblue	-0.33122	0.0484632	-0.610922	7.58e-05
GET4	royalblue	-0.479089	0.00311487	-0.611026	7.55e-05
IFT172	royalblue	-0.149558	0.383977	-0.611044	7.55e-05
LOC100683403	royalblue	-0.483018	0.00284577	-0.611411	7.45e-05
SCAMP3	royalblue	-0.430081	0.00884298	-0.611517	7.42e-05
GNL1	royalblue	-0.545863	0.000574152	-0.612069	7.28e-05
RWDD2A	royalblue	-0.417378	0.0113197	-0.612095	7.28e-05
RAD9A	royalblue	-0.256171	0.131535	-0.612645	7.14e-05
PCGF5	royalblue	-0.406232	0.0139548	-0.612915	7.07e-05
CAMTA2	royalblue	-0.368372	0.0270621	-0.613009	7.05e-05
FAM219A	royalblue	-0.388893	0.0190716	-0.614087	6.79e-05
CXHXorf40B	royalblue	-0.465632	0.00421156	-0.614302	6.74e-05
ENSCAFG00000046771	royalblue	-0.359817	0.0311235	-0.614848	6.61e-05
MTMR10	royalblue	-0.412048	0.0125219	-0.615274	6.51e-05
ZBED9	royalblue	-0.411981	0.0125376	-0.615613	6.43e-05
C1GALT1C1	royalblue	-0.602369	0.000101415	-0.616736	6.19e-05
MRPL10	royalblue	-0.470019	0.0038222	-0.617233	6.08e-05
ADCK2	royalblue	-0.420064	0.0107521	-0.617508	6.02e-05
RRP8	royalblue	-0.222827	0.19146	-0.617801	5.96e-05
DHX32	royalblue	-0.338538	0.0434229	-0.618558	5.8e-05
WHRN	royalblue	-0.45597	0.00519218	-0.618636	5.78e-05
TRHDE	royalblue	-0.43717	0.00767378	-0.620802	5.35e-05
WARS2	royalblue	-0.441421	0.00703817	-0.621359	5.25e-05
APBB3	royalblue	-0.405272	0.0142043	-0.621456	5.23e-05
FGFR1OP	royalblue	-0.558077	0.000405146	-0.622413	5.05e-05
ZKSCAN5	royalblue	-0.320631	0.0565759	-0.623463	4.87e-05
IDNK	royalblue	-0.430801	0.0087178	-0.624362	4.71e-05
ZNF404	royalblue	-0.291195	0.0848747	-0.624477	4.69e-05
ENSCAFG00000031827	royalblue	-0.390952	0.0183921	-0.6247	4.65e-05
OSBPL9	royalblue	-0.563012	0.000350563	-0.625533	4.51e-05
ENSCAFG00000029785	royalblue	-0.448373	0.0060958	-0.625737	4.48e-05
CEBPA	royalblue	-0.462411	0.00451893	-0.626201	4.41e-05
PPM1E	royalblue	-0.430541	0.00876287	-0.626262	4.4e-05
LAG3	royalblue	-0.432568	0.00841661	-0.626432	4.37e-05
PELP1	royalblue	-0.458432	0.00492522	-0.62693	4.29e-05
ENSCAFG00000019552	royalblue	-0.34035	0.0422426	-0.627795	4.16e-05
DENND2A	royalblue	-0.454075	0.00540602	-0.627971	4.13e-05
NOTCH1	royalblue	-0.246456	0.147336	-0.6281	4.11e-05
SCNM1	royalblue	-0.578124	0.000221836	-0.628836	4e-05
DIP2A	royalblue	-0.367918	0.0272662	-0.629942	3.84e-05
TXLNG	royalblue	-0.354666	0.033801	-0.631299	3.65e-05
CASC4	royalblue	-0.448015	0.00614154	-0.631462	3.63e-05
LCLAT1	royalblue	-0.274198	0.105594	-0.632619	3.48e-05
FZD2	royalblue	-0.492092	0.00230035	-0.634344	3.26e-05
RPUSD4	royalblue	-0.243597	0.152239	-0.636417	3.02e-05
GPATCH2	royalblue	-0.401351	0.0152617	-0.636786	2.97e-05
TNFAIP8	royalblue	-0.394335	0.0173197	-0.637374	2.91e-05
EIF4H	royalblue	-0.41408	0.0120515	-0.637748	2.87e-05
TBC1D9B	royalblue	-0.193955	0.257018	-0.638005	2.84e-05
RNF34	royalblue	-0.353472	0.0344478	-0.638384	2.8e-05
ENSCAFG00000029513	royalblue	-0.437787	0.00757862	-0.638452	2.79e-05
ADGRE3	royalblue	-0.391515	0.0182099	-0.63912	2.72e-05
ENSCAFG00000001686	royalblue	-0.474399	0.00346495	-0.63958	2.67e-05
MIER3	royalblue	-0.569825	0.000286001	-0.641455	2.49e-05
CDO1	royalblue	-0.531703	0.000846253	-0.641807	2.46e-05
LOC477391	royalblue	-0.561024	0.000371712	-0.64334	2.31e-05
CC2D1A	royalblue	-0.304229	0.0712338	-0.643546	2.3e-05
IPO4	royalblue	-0.565898	0.00032178	-0.643725	2.28e-05
DNAJC18	royalblue	-0.366796	0.0277757	-0.643743	2.28e-05
LOC102152670	royalblue	-0.60437	9.48e-05	-0.643982	2.26e-05
ASB2	royalblue	-0.420484	0.0106655	-0.644307	2.23e-05
LOC489591	royalblue	-0.326579	0.0518959	-0.645357	2.14e-05
NDUFAF7	royalblue	-0.36921	0.026689	-0.645422	2.14e-05
ABCC3	royalblue	-0.386673	0.0198275	-0.645502	2.13e-05
CSK	royalblue	-0.536519	0.000743055	-0.646046	2.08e-05
CCDC50	royalblue	-0.336383	0.0448612	-0.646079	2.08e-05
MAML2	royalblue	-0.200924	0.239983	-0.64624	2.07e-05
SCD	royalblue	-0.201483	0.238652	-0.646338	2.06e-05
FAM102A	royalblue	-0.276454	0.102643	-0.646718	2.03e-05
MLH3	royalblue	-0.322287	0.0552404	-0.64683	2.02e-05
PBXIP1	royalblue	-0.590011	0.00015232	-0.647067	2e-05
ZHX2	royalblue	-0.372684	0.0251871	-0.647296	1.98e-05
ENSCAFG00000006379	royalblue	-0.386396	0.0199237	-0.647997	1.93e-05
TOR1B	royalblue	-0.516945	0.00124575	-0.648348	1.9e-05
MED27	royalblue	-0.250908	0.13993	-0.648945	1.86e-05
RALGPS1	royalblue	-0.352858	0.0347845	-0.649086	1.85e-05
MTMR4	royalblue	-0.532347	0.000831763	-0.649283	1.83e-05
EIF2AK3	royalblue	-0.539317	0.000688383	-0.65086	1.72e-05
AAR2	royalblue	-0.503403	0.00174999	-0.650923	1.72e-05
MIB2	royalblue	-0.36225	0.0299209	-0.651009	1.71e-05
NADSYN1	royalblue	-0.36813	0.0271708	-0.651413	1.69e-05
SRPRA	royalblue	-0.296468	0.0791316	-0.652373	1.62e-05
VLDLR	royalblue	-0.219838	0.19764	-0.652906	1.59e-05
PGBD2	royalblue	-0.335174	0.0456849	-0.653022	1.58e-05
SEC23IP	royalblue	-0.211737	0.215085	-0.653243	1.57e-05
ZNF311	royalblue	-0.412332	0.0124552	-0.653415	1.56e-05
ABCC1	royalblue	-0.345045	0.0393049	-0.653779	1.53e-05
ALKBH1	royalblue	-0.446299	0.00636491	-0.65386	1.53e-05
TP53I3	royalblue	-0.533079	0.000815535	-0.653919	1.53e-05
ADD3	royalblue	-0.451623	0.00569395	-0.655457	1.43e-05
FAM3C	royalblue	-0.402489	0.0149482	-0.655932	1.41e-05
RAD51B	royalblue	-0.353193	0.0346006	-0.655945	1.41e-05
SF3A3	royalblue	-0.550949	0.000497378	-0.656738	1.36e-05
SUN1	royalblue	-0.448795	0.00604233	-0.656881	1.35e-05
ZBTB2	royalblue	-0.380235	0.0221625	-0.657017	1.35e-05
PRPF39	royalblue	-0.346775	0.0382648	-0.657084	1.34e-05
ZNF692	royalblue	-0.505992	0.00164168	-0.657698	1.31e-05
RHBDD2	royalblue	-0.406598	0.0138607	-0.657732	1.31e-05
LEMD2	royalblue	-0.510462	0.00146842	-0.658	1.29e-05
SRP68	royalblue	-0.317362	0.0592876	-0.65811	1.29e-05
PTGR2	royalblue	-0.503817	0.00173226	-0.65847	1.27e-05
RNPEPL1	royalblue	-0.426711	0.00945014	-0.658679	1.26e-05
MED15	royalblue	-0.318883	0.0580136	-0.65929	1.23e-05
PLEKHA2	royalblue	-0.563215	0.000348463	-0.66016	1.18e-05
RHEX	royalblue	-0.439981	0.00724816	-0.660198	1.18e-05
SREK1IP1	royalblue	-0.540787	0.00066111	-0.660607	1.16e-05
ARSG	royalblue	-0.585139	0.000178011	-0.660893	1.15e-05
ENSCAFG00000049310	royalblue	-0.337596	0.044047	-0.661642	1.11e-05
CD4	royalblue	-0.34679	0.0382559	-0.662519	1.07e-05
LOC106558999	royalblue	-0.578432	0.000219731	-0.662553	1.07e-05
ZNF529	royalblue	-0.466023	0.00417555	-0.662675	1.07e-05
TMEM248	royalblue	-0.4764	0.00331163	-0.662884	1.06e-05
CERS2	royalblue	-0.475257	0.00339846	-0.664049	1.01e-05
RAB11FIP4	royalblue	-0.464886	0.00428109	-0.66447	9.9e-06
LOC491421	royalblue	-0.322672	0.0549334	-0.664658	9.82e-06
TMEM106C	royalblue	-0.567189	0.000309593	-0.665747	9.38e-06
GCSH	royalblue	-0.538491	0.000704142	-0.667162	8.84e-06
SPHK1	royalblue	-0.267485	0.114758	-0.667656	8.66e-06
DGKD	royalblue	-0.545479	0.000580364	-0.669658	7.95e-06
NIPAL3	royalblue	-0.289962	0.0862632	-0.669737	7.92e-06
PMVK	royalblue	-0.530433	0.000875483	-0.669766	7.91e-06
CASZ1	royalblue	-0.429785	0.00889494	-0.669877	7.88e-06
ZNF229	royalblue	-0.44875	0.00604804	-0.66988	7.88e-06
WBP1	royalblue	-0.591414	0.000145566	-0.670121	7.8e-06
ENSCAFG00000041809	royalblue	-0.496582	0.002066	-0.670267	7.75e-06
RUFY2	royalblue	-0.397095	0.0164841	-0.670355	7.72e-06
TP53I11	royalblue	-0.498006	0.00199619	-0.670379	7.71e-06
NRP2	royalblue	-0.44523	0.00650752	-0.670605	7.64e-06
TRAM1	royalblue	-0.653008	1.58e-05	-0.670657	7.62e-06
TRAM2	royalblue	-0.401067	0.0153409	-0.671506	7.35e-06
ENSCAFG00000030320	royalblue	-0.601474	0.000104505	-0.671657	7.3e-06
ATP13A1	royalblue	-0.487977	0.0025352	-0.672156	7.14e-06
ENSCAFG00000018928	royalblue	-0.435172	0.00798916	-0.672395	7.07e-06
ENSCAFG00000030206	royalblue	-0.462152	0.00454451	-0.672608	7.01e-06
ZNF382	royalblue	-0.648816	1.87e-05	-0.674195	6.54e-06
DTX3	royalblue	-0.395215	0.0170496	-0.674572	6.44e-06
EFR3B	royalblue	-0.44919	0.00599252	-0.674852	6.36e-06
GCC1	royalblue	-0.282374	0.0951965	-0.676029	6.04e-06
TMEM71	royalblue	-0.610366	7.72e-05	-0.676322	5.96e-06
TGFBR1	royalblue	-0.309371	0.0663497	-0.676555	5.9e-06
PTPRO	royalblue	-0.570206	0.000282726	-0.676865	5.82e-06
NPHP4	royalblue	-0.503874	0.00172983	-0.676866	5.82e-06
ATP9A	royalblue	-0.452908	0.00554139	-0.6778	5.59e-06
PSD4	royalblue	-0.443018	0.0068113	-0.678156	5.5e-06
NFE2L1	royalblue	-0.29685	0.0787276	-0.678171	5.5e-06
NSD1	royalblue	-0.333264	0.047011	-0.67827	5.48e-06
DOCK2	royalblue	-0.313588	0.0625448	-0.678311	5.47e-06
USP8	royalblue	-0.374219	0.0245463	-0.678476	5.43e-06
ZNF135	royalblue	-0.515133	0.00130479	-0.678493	5.42e-06
OGFOD2	royalblue	-0.422538	0.0102508	-0.678641	5.39e-06
RCSD1	royalblue	-0.417169	0.011365	-0.678682	5.38e-06
SAP30BP	royalblue	-0.374294	0.0245151	-0.678976	5.31e-06
GOPC	royalblue	-0.479548	0.00308233	-0.67905	5.29e-06
IVNS1ABP	royalblue	-0.536921	0.000734975	-0.679209	5.25e-06
RNF138	royalblue	-0.397363	0.0164049	-0.679392	5.21e-06
CCDC174	royalblue	-0.444811	0.00656407	-0.67972	5.14e-06
MRPS2	royalblue	-0.532839	0.000820835	-0.679846	5.11e-06
ENSCAFG00000045952	royalblue	-0.436406	0.00779308	-0.680205	5.03e-06
FBXL22	royalblue	-0.596845	0.00012189	-0.681241	4.8e-06
DNMT3A	royalblue	-0.45437	0.00537221	-0.681578	4.73e-06
MAPK7	royalblue	-0.409991	0.0130138	-0.68174	4.69e-06
ENSCAFG00000006550	royalblue	-0.546061	0.000570978	-0.682329	4.57e-06
IL18BP	royalblue	-0.450822	0.0057908	-0.682359	4.57e-06
SPINT2	royalblue	-0.473059	0.00357098	-0.683093	4.42e-06
TGDS	royalblue	-0.454437	0.00536455	-0.683335	4.37e-06
RNF220	royalblue	-0.376851	0.0234784	-0.684197	4.21e-06
ELMO1	royalblue	-0.341937	0.0412305	-0.684356	4.17e-06
FRS3	royalblue	-0.507746	0.00157165	-0.685105	4.04e-06
ENSCAFG00000016517	royalblue	-0.383523	0.0209428	-0.685207	4.02e-06
ZDHHC13	royalblue	-0.506564	0.00161853	-0.685273	4.01e-06
TMEM175	royalblue	-0.457302	0.00504629	-0.685511	3.96e-06
ZNF365	royalblue	-0.44917	0.0059951	-0.685639	3.94e-06
CNNM3	royalblue	-0.428036	0.00920734	-0.686271	3.83e-06
TSTD2	royalblue	-0.541732	0.000644081	-0.686642	3.76e-06
ELP6	royalblue	-0.421404	0.0104781	-0.687195	3.67e-06
LOC491694	royalblue	-0.42041	0.0106807	-0.68769	3.59e-06
ENSCAFG00000044204	royalblue	-0.478485	0.00315818	-0.687916	3.55e-06
AXL	royalblue	-0.517871	0.00121653	-0.687961	3.54e-06
KLC2	royalblue	-0.503079	0.00176399	-0.688006	3.54e-06
LOC100685900	royalblue	-0.621962	5.14e-05	-0.688295	3.49e-06
XCR1	royalblue	-0.53659	0.000741621	-0.688503	3.46e-06
ZCCHC7	royalblue	-0.332969	0.0472182	-0.689013	3.38e-06
CRYBG1	royalblue	-0.563092	0.000349737	-0.689412	3.32e-06
ZNF518A	royalblue	-0.378962	0.0226502	-0.689507	3.3e-06
AIG1	royalblue	-0.400438	0.0155175	-0.689836	3.25e-06
RNF151	royalblue	-0.46087	0.00467274	-0.68985	3.25e-06
BTG1	royalblue	-0.273691	0.106267	-0.690658	3.13e-06
LLGL1	royalblue	-0.400562	0.0154826	-0.690705	3.12e-06
GLS	royalblue	-0.439061	0.00738516	-0.690839	3.11e-06
PGBD1	royalblue	-0.527614	0.000943613	-0.691015	3.08e-06
RPS6KA3	royalblue	-0.347467	0.0378552	-0.691339	3.03e-06
ENSCAFG00000032577	royalblue	-0.354903	0.033674	-0.692048	2.94e-06
PDE1C	royalblue	-0.621403	5.24e-05	-0.692978	2.81e-06
FAM131A	royalblue	-0.45729	0.00504753	-0.693116	2.79e-06
LRIF1	royalblue	-0.31589	0.0605416	-0.694323	2.64e-06
ZNF319	royalblue	-0.367036	0.0276661	-0.695245	2.53e-06
FHL2	royalblue	-0.522328	0.00108405	-0.695744	2.47e-06
LOC480264	royalblue	-0.617143	6.1e-05	-0.695764	2.47e-06
HIP1	royalblue	-0.457539	0.00502062	-0.696433	2.39e-06
STAMBPL1	royalblue	-0.59351	0.00013598	-0.697078	2.32e-06
DIPK2A	royalblue	-0.317993	0.0587562	-0.697553	2.27e-06
EML3	royalblue	-0.562116	0.000359954	-0.69784	2.24e-06
EXOSC3	royalblue	-0.399409	0.0158097	-0.698309	2.19e-06
TIGD5	royalblue	-0.504567	0.00170055	-0.698413	2.18e-06
ENSCAFG00000028601	royalblue	-0.405579	0.014124	-0.69877	2.14e-06
SMG8	royalblue	-0.477237	0.00324923	-0.699447	2.07e-06
TCTN3	royalblue	-0.376887	0.023464	-0.701303	1.89e-06
PFDN4	royalblue	-0.453233	0.0055034	-0.702016	1.83e-06
SHROOM1	royalblue	-0.597929	0.000117599	-0.702233	1.81e-06
CTDSP2	royalblue	-0.416379	0.0115373	-0.70405	1.66e-06
FBXO34	royalblue	-0.489505	0.00244567	-0.704156	1.65e-06
PIGT	royalblue	-0.568457	0.000298036	-0.704158	1.65e-06
MIPEP	royalblue	-0.563119	0.000349457	-0.705066	1.58e-06
ZNF394	royalblue	-0.600964	0.000106304	-0.706018	1.51e-06
LRP8	royalblue	-0.624063	4.76e-05	-0.706057	1.5e-06
ZFP28	royalblue	-0.602228	0.000101896	-0.706597	1.46e-06
SPIDR	royalblue	-0.464654	0.00430291	-0.706926	1.44e-06
PHF1	royalblue	-0.578229	0.000221114	-0.707274	1.42e-06
SCAMP1	royalblue	-0.433842	0.00820503	-0.70746	1.4e-06
RBMX2	royalblue	-0.528832	0.000913621	-0.708023	1.36e-06
SLC12A2	royalblue	-0.537382	0.000725804	-0.708472	1.33e-06
SYT11	royalblue	-0.491967	0.00230718	-0.708935	1.3e-06
ZNF292	royalblue	-0.303736	0.0717166	-0.70943	1.27e-06
TSPOAP1	royalblue	-0.59969	0.000110922	-0.70943	1.27e-06
SRSF10	royalblue	-0.58043	0.000206467	-0.709439	1.27e-06
LOC489516	royalblue	-0.523789	0.00104351	-0.709593	1.26e-06
IKZF1	royalblue	-0.248776	0.143442	-0.70999	1.24e-06
NT5E	royalblue	-0.420414	0.01068	-0.710182	1.23e-06
FAM193B	royalblue	-0.333877	0.0465818	-0.710516	1.21e-06
ZSCAN31	royalblue	-0.432048	0.00850436	-0.711156	1.17e-06
IFI30	royalblue	-0.581945	0.000196899	-0.711862	1.13e-06
CUL7	royalblue	-0.388727	0.0191274	-0.712306	1.1e-06
KCNAB2	royalblue	-0.339264	0.0429474	-0.712466	1.09e-06
SHPRH	royalblue	-0.350637	0.0360241	-0.712834	1.07e-06
GALT	royalblue	-0.631073	3.68e-05	-0.713172	1.05e-06
ZNF32	royalblue	-0.456946	0.00508494	-0.713599	1.03e-06
ZNF865	royalblue	-0.406165	0.0139721	-0.713867	1.02e-06
TRIAP1	royalblue	-0.601614	0.000104017	-0.713901	1.02e-06
TPP2	royalblue	-0.389654	0.0188182	-0.714227	9.99e-07
RALGPS2	royalblue	-0.469593	0.00385857	-0.71423	9.99e-07
PLCE1	royalblue	-0.687642	3.6e-06	-0.714606	9.8e-07
TRMT10B	royalblue	-0.509198	0.00151569	-0.71469	9.76e-07
ZDHHC14	royalblue	-0.453695	0.00544984	-0.715252	9.49e-07
CSNK1G2	royalblue	-0.536446	0.000744536	-0.71534	9.44e-07
ENSCAFG00000032730	royalblue	-0.52465	0.00102023	-0.715821	9.21e-07
MAN2A1	royalblue	-0.371914	0.025514	-0.715942	9.16e-07
PNRC2	royalblue	-0.598355	0.000115952	-0.716643	8.83e-07
[truncated: 234 more rows]

## Sheet: RBCs
Gene Symbol	Module	GS.RBC	p.GS.RBC	MM.violet	p.MMviolet	Pathway Gene
SHMT1	violet	0.896004	1.55e-13	0.985379	1.02e-27
ENSCAFG00000011565	violet	0.846428	7.87e-11	0.977397	1.57e-24
NOP56	violet	0.864264	1.11e-11	0.975359	6.72e-24
PLEKHA1	violet	0.877791	2.08e-12	0.974791	9.86e-24
RFTN1	violet	0.889356	4.22e-13	0.972664	3.84e-23
SMARCC1	violet	0.872615	4.05e-12	0.971571	7.42e-23
DYRK2	violet	0.875258	2.89e-12	0.971426	8.08e-23
PBDC1	violet	0.909159	1.73e-14	0.971229	9.07e-23
ZBTB38	violet	0.834474	2.55e-10	0.970994	1.04e-22
RASSF7	violet	0.849472	5.74e-11	0.970707	1.23e-22
LBH	violet	0.86568	9.43e-12	0.970307	1.54e-22
LOC100856041	violet	0.874236	3.3e-12	0.970084	1.75e-22
LOC489534	violet	0.858381	2.19e-11	0.968794	3.54e-22
MPHOSPH10	violet	0.862642	1.35e-11	0.967942	5.56e-22	Y
PDCD11	violet	0.845964	8.25e-11	0.966762	1.02e-21	Y
P2RY10	violet	0.879404	1.68e-12	0.966507	1.16e-21
TMEM204	violet	0.913521	7.74e-15	0.965759	1.68e-21
GEMIN5	violet	0.816628	1.26e-09	0.965491	1.91e-21	Y
METAP1	violet	0.850422	5.19e-11	0.964422	3.18e-21	Y
SLC7A6	violet	0.912349	9.64e-15	0.964285	3.4e-21
PPP3CC	violet	0.851338	4.71e-11	0.964252	3.45e-21
CHST10	violet	0.860177	1.78e-11	0.963818	4.22e-21
RPUSD1	violet	0.826845	5.16e-10	0.963635	4.59e-21
RNPS1	violet	0.812145	1.83e-09	0.963512	4.86e-21
ENSCAFG00000011802	violet	0.834445	2.56e-10	0.96347	4.95e-21
CYSLTR1	violet	0.86096	1.63e-11	0.962513	7.63e-21
PRPS1	violet	0.828242	4.55e-10	0.96247	7.78e-21
TCOF1	violet	0.826566	5.29e-10	0.962357	8.18e-21	Y
GSPT2	violet	0.864761	1.05e-11	0.962224	8.67e-21
GPATCH4	violet	0.854028	3.53e-11	0.962074	9.27e-21
ENSCAFG00000009797	violet	0.875429	2.83e-12	0.961642	1.12e-20
LCK	violet	0.882676	1.08e-12	0.960969	1.5e-20
SLC4A7	violet	0.847702	6.9e-11	0.960861	1.57e-20
MDFIC	violet	0.836654	2.07e-10	0.959897	2.35e-20
ZNF770	violet	0.81426	1.53e-09	0.95988	2.37e-20
PPIE	violet	0.865685	9.42e-12	0.959744	2.51e-20	Y
TIMM21	violet	0.815419	1.39e-09	0.959199	3.14e-20
WDR3	violet	0.831477	3.38e-10	0.958743	3.78e-20
CD3D	violet	0.886624	6.25e-13	0.958653	3.92e-20
CARD11	violet	0.859124	2.01e-11	0.958636	3.95e-20
TRAF5	violet	0.848088	6.63e-11	0.958511	4.15e-20
IL27RA	violet	0.88134	1.3e-12	0.958502	4.16e-20
IL7R	violet	0.886079	6.75e-13	0.95762	5.91e-20
HLTF	violet	0.898255	1.09e-13	0.957337	6.61e-20
DTNB	violet	0.874604	3.15e-12	0.957274	6.77e-20	Y
GPR183	violet	0.876386	2.5e-12	0.957126	7.17e-20
LOC111089966	violet	0.840304	1.45e-10	0.956312	9.82e-20
ENSCAFG00000020027	violet	0.860952	1.63e-11	0.956186	1.03e-19
ATP8B2	violet	0.873097	3.81e-12	0.955827	1.18e-19
RRP15	violet	0.893172	2.39e-13	0.955777	1.2e-19	Y
CAMK1D	violet	0.895239	1.74e-13	0.95574	1.22e-19
URB2	violet	0.850124	5.36e-11	0.955521	1.32e-19
RHOH	violet	0.877349	2.21e-12	0.955414	1.38e-19
SSBP4	violet	0.854122	3.49e-11	0.955404	1.38e-19	Y
GNL3	violet	0.86927	6.12e-12	0.955335	1.42e-19
CDKL2	violet	0.856717	2.63e-11	0.955018	1.6e-19
ATAD3A	violet	0.880755	1.41e-12	0.955001	1.61e-19	Y
LOC607937	violet	0.8861	6.73e-13	0.95482	1.72e-19
ITK	violet	0.893692	2.21e-13	0.9547	1.79e-19
CSGALNACT1	violet	0.828665	4.37e-10	0.954662	1.82e-19
IPO5	violet	0.844488	9.58e-11	0.954488	1.94e-19
TOGARAM1	violet	0.873758	3.5e-12	0.954409	2e-19
DOCK10	violet	0.82881	4.32e-10	0.954305	2.07e-19
ENSCAFG00000049082	violet	0.903109	4.92e-14	0.953875	2.42e-19
CD3G	violet	0.891419	3.11e-13	0.953585	2.69e-19
SMARCE1	violet	0.822472	7.6e-10	0.952726	3.65e-19
GRAMD2B	violet	0.874506	3.19e-12	0.952635	3.77e-19
MAP3K1	violet	0.906497	2.76e-14	0.952015	4.68e-19
RNFT1	violet	0.868874	6.42e-12	0.951809	5.02e-19
MYC	violet	0.831365	3.41e-10	0.951595	5.41e-19	Y
FASN	violet	0.827965	4.66e-10	0.951595	5.41e-19
KIF1C	violet	0.844312	9.76e-11	0.951362	5.86e-19
TRMT2A	violet	0.781706	1.82e-08	0.950566	7.67e-19
NR1D2	violet	0.865894	9.19e-12	0.950453	7.97e-19
C25H8orf58	violet	0.857948	2.29e-11	0.950452	7.97e-19
BBS7	violet	0.87652	2.46e-12	0.949351	1.15e-18	Y
CD5	violet	0.86091	1.64e-11	0.949098	1.25e-18
CLEC2D	violet	0.900643	7.4e-14	0.948984	1.29e-18
TRIB2	violet	0.882143	1.16e-12	0.948911	1.33e-18
GPR171	violet	0.859796	1.86e-11	0.948553	1.49e-18
TAF9B	violet	0.854237	3.45e-11	0.948405	1.56e-18
SLC41A2	violet	0.8479	6.76e-11	0.948347	1.59e-18
PRKCQ	violet	0.885993	6.83e-13	0.947879	1.85e-18
GEMIN4	violet	0.836701	2.06e-10	0.947797	1.9e-18
PLCL1	violet	0.848928	6.07e-11	0.947773	1.91e-18
UFL1	violet	0.784527	1.5e-08	0.947757	1.92e-18
ZFP2	violet	0.850562	5.11e-11	0.947731	1.94e-18
PPP1R16B	violet	0.86104	1.62e-11	0.946951	2.48e-18
HAUS3	violet	0.83654	2.1e-10	0.94688	2.53e-18
ZNF331	violet	0.874355	3.25e-12	0.946751	2.64e-18
ETS1	violet	0.872378	4.17e-12	0.946693	2.68e-18
TRIM17	violet	0.831639	3.33e-10	0.946677	2.7e-18
METTL3	violet	0.824755	6.22e-10	0.94627	3.06e-18
TBX20	violet	0.846272	7.99e-11	0.946243	3.09e-18
CD84	violet	0.888305	4.91e-13	0.946152	3.17e-18
LOC475935	violet	0.848249	6.52e-11	0.945957	3.37e-18
FYN	violet	0.806	3e-09	0.945318	4.09e-18
ENSCAFG00000002692	violet	0.89489	1.84e-13	0.944825	4.75e-18
MAP4K1	violet	0.797691	5.71e-09	0.944772	4.83e-18
GLT8D2	violet	0.875642	2.75e-12	0.944723	4.9e-18
MATR3	violet	0.834145	2.63e-10	0.944628	5.04e-18
POLR3G	violet	0.89662	1.41e-13	0.944394	5.41e-18
ENO2	violet	0.873127	3.79e-12	0.943973	6.12e-18
LOC486692	violet	0.907442	2.34e-14	0.943927	6.21e-18
AFG3L2	violet	0.808239	2.51e-09	0.943747	6.55e-18
CROCC	violet	0.836444	2.12e-10	0.943713	6.61e-18
CD27	violet	0.858399	2.18e-11	0.943397	7.26e-18
LRRC1	violet	0.878943	1.79e-12	0.943334	7.39e-18
ZAP70	violet	0.868827	6.46e-12	0.943205	7.67e-18
NUP93	violet	0.832602	3.04e-10	0.943025	8.09e-18	Y
DIXDC1	violet	0.880041	1.55e-12	0.942837	8.54e-18
FAM118A	violet	0.833167	2.89e-10	0.942569	9.23e-18
WDR75	violet	0.81775	1.14e-09	0.942428	9.61e-18	Y
RRAS2	violet	0.858514	2.15e-11	0.94178	1.16e-17
LTV1	violet	0.840036	1.49e-10	0.941675	1.19e-17	Y
ZRANB3	violet	0.824341	6.45e-10	0.941057	1.42e-17
RASGRP1	violet	0.895982	1.56e-13	0.941041	1.43e-17
LOC100683071	violet	0.808598	2.44e-09	0.940876	1.49e-17
DHX37	violet	0.833734	2.74e-10	0.940596	1.61e-17
TMEM263	violet	0.871776	4.49e-12	0.940533	1.64e-17
FAIM	violet	0.852761	4.05e-11	0.940443	1.68e-17
ENSCAFG00000031023	violet	0.866306	8.75e-12	0.940222	1.79e-17
C7H1orf21	violet	0.886306	6.53e-13	0.940082	1.86e-17
PWP1	violet	0.866252	8.81e-12	0.940069	1.87e-17	Y
ZNF133	violet	0.82366	6.85e-10	0.939964	1.92e-17
TP53BP2	violet	0.824164	6.55e-10	0.939921	1.94e-17
SURF2	violet	0.791773	8.88e-09	0.939808	2.01e-17	Y
FANCG	violet	0.813172	1.68e-09	0.939509	2.18e-17
PLAAT4	violet	0.821131	8.55e-10	0.939394	2.25e-17
PRKCH	violet	0.864939	1.03e-11	0.93934	2.28e-17
ICOS	violet	0.839018	1.65e-10	0.939244	2.34e-17
WDR12	violet	0.812586	1.76e-09	0.939243	2.34e-17	Y
ENSCAFG00000020020	violet	0.847435	7.09e-11	0.939212	2.36e-17
RAP1GDS1	violet	0.881435	1.28e-12	0.938993	2.51e-17	Y
ENSCAFG00000048830	violet	0.878231	1.97e-12	0.938834	2.62e-17
TBC1D4	violet	0.849231	5.88e-11	0.938615	2.78e-17
ENSCAFG00000025025	violet	0.861575	1.52e-11	0.938314	3.01e-17
POLR3E	violet	0.82503	6.07e-10	0.937858	3.4e-17	Y
NSUN2	violet	0.787048	1.25e-08	0.937562	3.68e-17
DBP	violet	0.836943	2.02e-10	0.937343	3.89e-17
IFT122	violet	0.766711	4.97e-08	0.937153	4.09e-17
TP53BP1	violet	0.851113	4.82e-11	0.937049	4.21e-17
TNFRSF25	violet	0.867068	7.99e-12	0.936937	4.33e-17
CTSW	violet	0.893414	2.31e-13	0.93692	4.35e-17
TCF12	violet	0.834217	2.61e-10	0.936885	4.39e-17
RORA	violet	0.855247	3.09e-11	0.936881	4.4e-17
LOC100686073	violet	0.854129	3.49e-11	0.936554	4.79e-17
ITPR3	violet	0.835708	2.27e-10	0.936136	5.34e-17
ZNF22	violet	0.829621	4.01e-10	0.935834	5.77e-17
SPATA13	violet	0.869838	5.71e-12	0.935784	5.84e-17	Y
WDR89	violet	0.865595	9.52e-12	0.935501	6.28e-17
RUBCN	violet	0.802334	4e-09	0.93529	6.63e-17
NOC3L	violet	0.837206	1.97e-10	0.935269	6.67e-17	Y
NIPAL2	violet	0.837145	1.98e-10	0.935224	6.74e-17
MAGI3	violet	0.875183	2.92e-12	0.935181	6.82e-17
LAMP3	violet	0.837701	1.87e-10	0.934591	7.92e-17
NOLC1	violet	0.811766	1.88e-09	0.933448	1.05e-16	Y
NGDN	violet	0.829724	3.97e-10	0.933416	1.06e-16	Y
ABLIM1	violet	0.850274	5.27e-11	0.933202	1.12e-16
SIT1	violet	0.854646	3.3e-11	0.933121	1.14e-16
NUCB2	violet	0.826753	5.2e-10	0.933023	1.17e-16
CD2	violet	0.863608	1.2e-11	0.932999	1.18e-16
QTRT2	violet	0.8859	6.92e-13	0.93292	1.2e-16
ZNF140	violet	0.839656	1.55e-10	0.932405	1.36e-16
MBTPS1	violet	0.817939	1.12e-09	0.932376	1.37e-16
INTS10	violet	0.813644	1.61e-09	0.932163	1.44e-16	Y
ADGRB2	violet	0.850412	5.2e-11	0.932146	1.45e-16
CAMK4	violet	0.892435	2.67e-13	0.93213	1.45e-16
KIF5C	violet	0.867496	7.59e-12	0.931217	1.81e-16
BCL11B	violet	0.882136	1.17e-12	0.931161	1.84e-16
HOPX	violet	0.887587	5.44e-13	0.930849	1.98e-16
MYBBP1A	violet	0.816946	1.22e-09	0.930711	2.05e-16
BCAS4	violet	0.853478	3.75e-11	0.930614	2.09e-16
RRN3	violet	0.831908	3.25e-10	0.930464	2.17e-16	Y
DDX47	violet	0.829798	3.94e-10	0.930326	2.24e-16
GOLPH3L	violet	0.841607	1.28e-10	0.930035	2.4e-16
SDAD1	violet	0.750906	1.32e-07	0.929854	2.5e-16
TWISTNB	violet	0.867801	7.31e-12	0.929464	2.74e-16
HIVEP2	violet	0.86861	6.63e-12	0.929428	2.77e-16
NPM1	violet	0.852992	3.95e-11	0.92941	2.78e-16
ENSCAFG00000014478	violet	0.892203	2.77e-13	0.929178	2.93e-16
SKAP1	violet	0.888859	4.53e-13	0.929056	3.02e-16
PRMT1	violet	0.770846	3.8e-08	0.928981	3.07e-16	Y
ZNF45	violet	0.83171	3.31e-10	0.928764	3.23e-16
XRN2	violet	0.79109	9.34e-09	0.928344	3.55e-16
ENSCAFG00000032282	violet	0.818436	1.08e-09	0.92826	3.62e-16
CHST7	violet	0.874805	3.07e-12	0.928063	3.79e-16
MAGED2	violet	0.785603	1.39e-08	0.927553	4.26e-16
MTHFD1	violet	0.806799	2.82e-09	0.927542	4.27e-16
MSH6	violet	0.820986	8.66e-10	0.927458	4.35e-16
DDX24	violet	0.75826	8.47e-08	0.927131	4.68e-16	Y
GSDMA	violet	0.854577	3.33e-11	0.92636	5.57e-16
ZNF202	violet	0.846342	7.94e-11	0.926032	5.99e-16
LAX1	violet	0.849143	5.94e-11	0.925621	6.56e-16
TP73	violet	0.813076	1.69e-09	0.925397	6.89e-16
ZMYND11	violet	0.851646	4.56e-11	0.925104	7.35e-16
CD28	violet	0.823538	6.92e-10	0.924953	7.6e-16
ENSCAFG00000043094	violet	0.884754	8.13e-13	0.924408	8.56e-16
IQCC	violet	0.777066	2.51e-08	0.924354	8.66e-16
ZNF449	violet	0.841991	1.23e-10	0.924328	8.71e-16
FASTKD2	violet	0.839281	1.61e-10	0.924318	8.72e-16
SWSAP1	violet	0.876951	2.33e-12	0.92426	8.83e-16
SEPTIN11	violet	0.831243	3.45e-10	0.92381	9.74e-16
EFTUD2	violet	0.835197	2.38e-10	0.923724	9.92e-16
ACTL6A	violet	0.765912	5.23e-08	0.923612	1.02e-15	Y
BICDL1	violet	0.882559	1.1e-12	0.923537	1.03e-15
NOL8	violet	0.762764	6.39e-08	0.923503	1.04e-15
LOC102151838	violet	0.865773	9.32e-12	0.923266	1.09e-15
TRIM7	violet	0.798255	5.47e-09	0.923199	1.11e-15
CD6	violet	0.843672	1.04e-10	0.923087	1.14e-15
CTPS1	violet	0.854241	3.45e-11	0.922928	1.18e-15
MDM2	violet	0.7943	7.37e-09	0.922814	1.2e-15
LOC483396	violet	0.80817	2.52e-09	0.922618	1.26e-15
LYSMD2	violet	0.820987	8.65e-10	0.922563	1.27e-15
GPR132	violet	0.794737	7.13e-09	0.92214	1.39e-15
SLC9A7	violet	0.843455	1.06e-10	0.921911	1.46e-15
STMN3	violet	0.842909	1.12e-10	0.921754	1.51e-15
SH2D1A	violet	0.865508	9.62e-12	0.921624	1.55e-15
USP25	violet	0.819154	1.01e-09	0.921554	1.57e-15
CCR6	violet	0.835142	2.4e-10	0.921544	1.57e-15
ARL5C	violet	0.785631	1.38e-08	0.921456	1.6e-15
NSMCE4A	violet	0.748878	1.49e-07	0.92132	1.65e-15	Y
ENSCAFG00000016842	violet	0.823425	6.99e-10	0.920846	1.82e-15
SCRN2	violet	0.770374	3.92e-08	0.920419	1.99e-15
ABT1	violet	0.755557	1e-07	0.920388	2e-15
P2RX7	violet	0.757637	8.8e-08	0.920281	2.04e-15
CLEC2B	violet	0.873166	3.78e-12	0.920212	2.07e-15
TP53I13	violet	0.767095	4.85e-08	0.919078	2.61e-15
LOC102156679	violet	0.83233	3.12e-10	0.919053	2.63e-15
TFAM	violet	0.850239	5.29e-11	0.919021	2.64e-15
HEATR1	violet	0.824156	6.56e-10	0.918686	2.83e-15
MTMR1	violet	0.802196	4.04e-09	0.918509	2.93e-15
CD52	violet	0.8486	6.28e-11	0.918483	2.95e-15
IMPDH2	violet	0.79442	7.3e-09	0.918195	3.12e-15
MAP3K12	violet	0.805292	3.17e-09	0.918089	3.19e-15
PVRIG	violet	0.853627	3.69e-11	0.917847	3.35e-15
APOBEC3Z3	violet	0.739848	2.52e-07	0.917731	3.42e-15
PPP1R26	violet	0.828211	4.56e-10	0.917688	3.45e-15
ENSCAFG00000024337	violet	0.82889	4.29e-10	0.91755	3.55e-15
LIME1	violet	0.816822	1.24e-09	0.917532	3.56e-15
MRPL19	violet	0.823632	6.87e-10	0.917347	3.69e-15
TRAT1	violet	0.894616	1.92e-13	0.917325	3.71e-15
RBBP7	violet	0.788929	1.09e-08	0.917313	3.72e-15
CD2AP	violet	0.828271	4.53e-10	0.916992	3.96e-15
GMDS	violet	0.775449	2.79e-08	0.916963	3.99e-15
GNE	violet	0.871354	4.74e-12	0.916852	4.07e-15
IFT140	violet	0.82475	6.22e-10	0.916781	4.13e-15	Y
ZFP37	violet	0.804128	3.48e-09	0.916767	4.14e-15
CASP3	violet	0.854564	3.33e-11	0.916603	4.28e-15
INPP5B	violet	0.833882	2.7e-10	0.916441	4.42e-15
TRIM27	violet	0.815595	1.37e-09	0.916391	4.46e-15	Y
ZNF287	violet	0.846325	7.95e-11	0.916344	4.5e-15
CTLA4	violet	0.84336	1.07e-10	0.916342	4.5e-15
PDP2	violet	0.886184	6.65e-13	0.916331	4.51e-15
GEMIN2	violet	0.84378	1.03e-10	0.916238	4.59e-15
SPATS2L	violet	0.888112	5.05e-13	0.91623	4.6e-15
TSPAN6	violet	0.786978	1.26e-08	0.916143	4.68e-15
KIF7	violet	0.824264	6.49e-10	0.916119	4.7e-15
EBAG9	violet	0.861598	1.52e-11	0.915981	4.83e-15
DPP4	violet	0.859666	1.89e-11	0.91596	4.85e-15
ZNF831	violet	0.821635	8.18e-10	0.915572	5.23e-15
NUDCD1	violet	0.819517	9.83e-10	0.915389	5.42e-15	Y
SLC35A1	violet	0.810448	2.1e-09	0.915284	5.53e-15
P2RX5	violet	0.826732	5.21e-10	0.915037	5.8e-15
SLC25A12	violet	0.841084	1.35e-10	0.914862	5.99e-15
CYP2U1	violet	0.883385	9.82e-13	0.914861	6e-15
SPOCK2	violet	0.838881	1.67e-10	0.914534	6.38e-15
RPL10A	violet	0.808505	2.46e-09	0.914454	6.48e-15	Y
SLC25A19	violet	0.773304	3.23e-08	0.914393	6.56e-15
YWHAQ	violet	0.858739	2.1e-11	0.914215	6.78e-15
UTP25	violet	0.75286	1.18e-07	0.914124	6.9e-15
CD80	violet	0.816206	1.3e-09	0.914094	6.94e-15
CAND1	violet	0.776636	2.58e-08	0.914006	7.06e-15	Y
EPHX1	violet	0.78315	1.65e-08	0.913752	7.41e-15
UST	violet	0.827557	4.84e-10	0.913548	7.7e-15
PATJ	violet	0.860297	1.76e-11	0.913531	7.72e-15
UBA2	violet	0.772575	3.39e-08	0.913395	7.92e-15
WDR6	violet	0.786984	1.26e-08	0.913174	8.26e-15	Y
NEURL4	violet	0.755411	1.01e-07	0.913081	8.4e-15
LTB	violet	0.839804	1.53e-10	0.91303	8.49e-15
CHST3	violet	0.838964	1.66e-10	0.91286	8.76e-15
CD96	violet	0.826267	5.43e-10	0.9127	9.03e-15
TEDC1	violet	0.796101	6.44e-09	0.912605	9.19e-15
MRPS5	violet	0.81443	1.51e-09	0.912502	9.37e-15
ZNF48	violet	0.770181	3.97e-08	0.912337	9.66e-15
UNG	violet	0.817543	1.16e-09	0.912279	9.76e-15	Y
ENSCAFG00000020353	violet	0.837663	1.88e-10	0.912208	9.89e-15
NFE2L3	violet	0.798778	5.26e-09	0.9121	1.01e-14
CASD1	violet	0.789321	1.06e-08	0.911723	1.08e-14
KBTBD3	violet	0.752757	1.19e-07	0.911621	1.1e-14
PCBP4	violet	0.782677	1.7e-08	0.911565	1.11e-14
USP53	violet	0.872923	3.89e-12	0.911469	1.13e-14
KLF12	violet	0.890231	3.71e-13	0.911451	1.14e-14
VARS1	violet	0.767627	4.68e-08	0.911251	1.18e-14
DDX10	violet	0.809157	2.33e-09	0.911177	1.2e-14
ENSCAFG00000000020	violet	0.785988	1.35e-08	0.911012	1.23e-14
SLC30A5	violet	0.818878	1.04e-09	0.91084	1.27e-14
ACOT9	violet	0.78198	1.79e-08	0.910616	1.33e-14
CDH1	violet	0.850588	5.1e-11	0.910564	1.34e-14
BRMS1L	violet	0.844107	9.96e-11	0.909953	1.5e-14
POP5	violet	0.823836	6.75e-10	0.909923	1.5e-14
PRDM4	violet	0.81271	1.74e-09	0.909714	1.56e-14
KCNQ2	violet	0.836296	2.15e-10	0.909471	1.63e-14
MYH7B	violet	0.802756	3.87e-09	0.90933	1.67e-14
VWA1	violet	0.856452	2.71e-11	0.909326	1.67e-14
TXK	violet	0.864258	1.11e-11	0.9089	1.81e-14
IFGGB2	violet	0.821267	8.45e-10	0.908836	1.83e-14
ENSCAFG00000028475	violet	0.837514	1.91e-10	0.908699	1.87e-14
CAMKK2	violet	0.84438	9.69e-11	0.908336	2e-14
EHMT2	violet	0.763969	5.92e-08	0.908231	2.04e-14	Y
ENSCAFG00000047167	violet	0.826713	5.22e-10	0.908151	2.07e-14
NDUFAF4	violet	0.865174	1e-11	0.908146	2.07e-14
TNF	violet	0.790057	1.01e-08	0.907962	2.14e-14
XYLT2	violet	0.764753	5.63e-08	0.907677	2.25e-14
F2R	violet	0.766113	5.16e-08	0.907612	2.27e-14
FAAP100	violet	0.79265	8.33e-09	0.907528	2.31e-14
LOC100856587	violet	0.853442	3.76e-11	0.907289	2.4e-14
BMS1	violet	0.746585	1.71e-07	0.907282	2.41e-14
WDR4	violet	0.786392	1.31e-08	0.907027	2.52e-14	Y
PRR5	violet	0.81105	2e-09	0.906948	2.55e-14
SLC2A4RG	violet	0.757516	8.87e-08	0.906811	2.61e-14
DHX29	violet	0.789953	1.01e-08	0.906747	2.64e-14
WRAP73	violet	0.758048	8.58e-08	0.90672	2.66e-14
TTC27	violet	0.794267	7.39e-09	0.906687	2.67e-14	Y
ZNF23	violet	0.785876	1.36e-08	0.906596	2.71e-14
MRPS18B	violet	0.752638	1.19e-07	0.906577	2.72e-14
PTGDR	violet	0.827306	4.95e-10	0.906435	2.79e-14
ZNF667	violet	0.859657	1.89e-11	0.906305	2.85e-14
SP140	violet	0.732062	3.9e-07	0.906163	2.93e-14
CLIC6	violet	0.85197	4.4e-11	0.906005	3.01e-14
RFX5	violet	0.707242	1.42e-06	0.905729	3.15e-14
DDR1	violet	0.837372	1.94e-10	0.905614	3.22e-14
SFMBT2	violet	0.861817	1.48e-11	0.905519	3.27e-14
ZADH2	violet	0.746779	1.69e-07	0.905439	3.32e-14
ANKRD10	violet	0.783445	1.61e-08	0.905422	3.33e-14
DBR1	violet	0.852319	4.24e-11	0.905085	3.52e-14
LOC479708	violet	0.78684	1.27e-08	0.904988	3.58e-14
THY1	violet	0.849627	5.64e-11	0.904967	3.6e-14
RRP9	violet	0.790076	1.01e-08	0.904818	3.69e-14	Y
MADD	violet	0.786855	1.27e-08	0.904545	3.86e-14
DTHD1	violet	0.843904	1.02e-10	0.904508	3.89e-14
DDX49	violet	0.753795	1.11e-07	0.904224	4.08e-14	Y
RRP1	violet	0.80816	2.53e-09	0.904065	4.19e-14
MSANTD2	violet	0.762317	6.58e-08	0.904046	4.2e-14
CCR4	violet	0.811005	2.01e-09	0.903999	4.24e-14
ZNF653	violet	0.785342	1.41e-08	0.903858	4.34e-14
MMS19	violet	0.771776	3.57e-08	0.903782	4.4e-14
USP39	violet	0.816162	1.31e-09	0.903524	4.59e-14	Y
ALPK2	violet	0.843572	1.05e-10	0.903456	4.65e-14
ZNF300	violet	0.749788	1.42e-07	0.903426	4.67e-14
ITM2C	violet	0.74187	2.25e-07	0.903162	4.88e-14
DLA-DOA	violet	0.780668	1.96e-08	0.903078	4.95e-14
NFATC2	violet	0.831211	3.46e-10	0.902809	5.18e-14
BAIAP3	violet	0.838135	1.8e-10	0.90262	5.34e-14
MSANTD4	violet	0.863821	1.17e-11	0.902303	5.63e-14
SATB1	violet	0.873185	3.77e-12	0.901626	6.3e-14
LYAR	violet	0.832299	3.13e-10	0.901621	6.31e-14	Y
CTBP1	violet	0.740652	2.41e-07	0.901021	6.96e-14
ENSCAFG00000048373	violet	0.818336	1.09e-09	0.900928	7.07e-14
EHHADH	violet	0.760703	7.28e-08	0.900915	7.08e-14
EDARADD	violet	0.87536	2.86e-12	0.900852	7.15e-14
DHX30	violet	0.769764	4.08e-08	0.900617	7.43e-14
DNAJC2	violet	0.769422	4.17e-08	0.900414	7.68e-14
SACS	violet	0.771408	3.66e-08	0.900311	7.81e-14
EOMES	violet	0.80282	3.85e-09	0.900289	7.84e-14
OBI1	violet	0.786694	1.28e-08	0.90014	8.03e-14
PARP1	violet	0.726378	5.3e-07	0.899987	8.24e-14	Y
PTPRB	violet	0.829297	4.13e-10	0.899873	8.39e-14
SLC27A3	violet	0.754267	1.08e-07	0.899713	8.61e-14
COMMD10	violet	0.748471	1.53e-07	0.899387	9.07e-14
CXCR3	violet	0.762713	6.41e-08	0.899156	9.42e-14
UTP20	violet	0.806329	2.92e-09	0.89915	9.43e-14
POLR3D	violet	0.790925	9.45e-09	0.899128	9.46e-14
PHAX	violet	0.826664	5.24e-10	0.899021	9.62e-14
LOC482454	violet	0.837107	1.99e-10	0.899019	9.63e-14
FAAP24	violet	0.770624	3.85e-08	0.898968	9.71e-14
HPCAL4	violet	0.819109	1.02e-09	0.898958	9.72e-14
ENSCAFG00000002297	violet	0.808373	2.48e-09	0.898958	9.72e-14
PHTF2	violet	0.834376	2.58e-10	0.898728	1.01e-13
IKZF3	violet	0.848468	6.37e-11	0.898504	1.05e-13
NOP14	violet	0.795277	6.85e-09	0.898345	1.07e-13
ENSCAFG00000031784	violet	0.805561	3.11e-09	0.898045	1.12e-13
PTOV1	violet	0.807794	2.6e-09	0.897971	1.14e-13	Y
ITGAE	violet	0.830841	3.58e-10	0.897957	1.14e-13
INTS8	violet	0.772021	3.51e-08	0.897885	1.15e-13
BBS2	violet	0.782834	1.68e-08	0.897696	1.19e-13
HIRA	violet	0.779287	2.15e-08	0.897648	1.2e-13	Y
ZNF550	violet	0.876837	2.36e-12	0.897642	1.2e-13
IL21R	violet	0.825629	5.75e-10	0.897489	1.23e-13
TRAF4	violet	0.787685	1.19e-08	0.897059	1.31e-13
CASTOR1	violet	0.749071	1.48e-07	0.896816	1.37e-13
NOL11	violet	0.823448	6.98e-10	0.896799	1.37e-13
ZNF454	violet	0.81311	1.69e-09	0.896758	1.38e-13
EMG1	violet	0.767165	4.83e-08	0.896734	1.38e-13
ENSCAFG00000029837	violet	0.842857	1.13e-10	0.896658	1.4e-13
KANSL2	violet	0.809699	2.23e-09	0.896461	1.44e-13
TAF4B	violet	0.839882	1.52e-10	0.896244	1.49e-13
DCAF4	violet	0.800323	4.67e-09	0.896199	1.5e-13
LOC100684902	violet	0.862837	1.32e-11	0.896013	1.55e-13
SERPINB9	violet	0.750893	1.33e-07	0.895991	1.55e-13
EXOSC1	violet	0.784029	1.55e-08	0.895897	1.58e-13
LOC488622	violet	0.747069	1.66e-07	0.895842	1.59e-13
ANGPTL1	violet	0.849405	5.78e-11	0.895823	1.59e-13
GPR15	violet	0.838749	1.69e-10	0.895709	1.62e-13
MYO1E	violet	0.815541	1.38e-09	0.895582	1.66e-13
PRF1	violet	0.804927	3.27e-09	0.895547	1.66e-13
BEX3	violet	0.861321	1.57e-11	0.895453	1.69e-13
LOC100686099	violet	0.845093	9.01e-11	0.895286	1.73e-13
TSEN15	violet	0.808762	2.41e-09	0.895088	1.79e-13
LOC102155336	violet	0.807145	2.74e-09	0.894874	1.85e-13
TGFBR3	violet	0.848122	6.6e-11	0.894753	1.88e-13
MYO5B	violet	0.812632	1.75e-09	0.894682	1.9e-13
PDE7A	violet	0.825974	5.58e-10	0.894633	1.92e-13
TRIM22	violet	0.847484	7.06e-11	0.894483	1.96e-13
ALG2	violet	0.790676	9.62e-09	0.894405	1.98e-13
RPL7	violet	0.73764	2.86e-07	0.894357	2e-13	Y
PWP2	violet	0.749138	1.47e-07	0.894068	2.09e-13
LAMA3	violet	0.779085	2.18e-08	0.89405	2.09e-13
RARS2	violet	0.81545	1.39e-09	0.89395	2.13e-13
KCNA10	violet	0.873484	3.63e-12	0.893949	2.13e-13
LOC100686622	violet	0.846175	8.07e-11	0.893756	2.19e-13
ENSCAFG00000044143	violet	0.896323	1.47e-13	0.893742	2.19e-13
POLR3GL	violet	0.804663	3.34e-09	0.893673	2.22e-13
TRMT6	violet	0.712275	1.1e-06	0.89364	2.23e-13
ENSCAFG00000046664	violet	0.825596	5.77e-10	0.893413	2.31e-13
ENSCAFG00000006524	violet	0.806984	2.77e-09	0.893382	2.32e-13
FCRLA	violet	0.788076	1.16e-08	0.893374	2.32e-13
RRS1	violet	0.797584	5.76e-09	0.893158	2.4e-13	Y
ARL4C	violet	0.814624	1.49e-09	0.892968	2.47e-13
ANKRD28	violet	0.766905	4.91e-08	0.892898	2.49e-13
IL6ST	violet	0.848389	6.42e-11	0.892869	2.5e-13
SLC25A32	violet	0.852523	4.15e-11	0.892695	2.57e-13
ENSCAFG00000018189	violet	0.82495	6.11e-10	0.89229	2.73e-13
ENSCAFG00000001098	violet	0.727828	4.91e-07	0.892076	2.82e-13
CXCR6	violet	0.757227	9.03e-08	0.892012	2.85e-13
HSPA14	violet	0.762269	6.6e-08	0.891876	2.91e-13	Y
RASGRP3	violet	0.792071	8.69e-09	0.891377	3.13e-13
HEMK1	violet	0.757067	9.12e-08	0.891313	3.16e-13
ATP10A	violet	0.832168	3.17e-10	0.891206	3.21e-13
NUAK2	violet	0.832374	3.11e-10	0.891137	3.25e-13
UBASH3A	violet	0.788829	1.1e-08	0.890765	3.43e-13
NCAPH2	violet	0.785006	1.45e-08	0.890724	3.45e-13
GEMIN6	violet	0.794151	7.45e-09	0.890419	3.61e-13
GPRC5C	violet	0.831513	3.37e-10	0.890168	3.74e-13
ENSCAFG00000031359	violet	0.801261	4.35e-09	0.890003	3.84e-13
GPRIN3	violet	0.826126	5.5e-10	0.889844	3.93e-13
SCML4	violet	0.852345	4.23e-11	0.889703	4.01e-13
CDK6	violet	0.804396	3.41e-09	0.889541	4.1e-13
TMSB10	violet	0.827028	5.07e-10	0.88933	4.23e-13
EXOSC8	violet	0.820645	8.92e-10	0.889159	4.34e-13
HDAC9	violet	0.82252	7.57e-10	0.889142	4.35e-13
BCL2	violet	0.81153	1.92e-09	0.889074	4.39e-13
ENSCAFG00000043621	violet	0.838086	1.81e-10	0.888972	4.46e-13
MRPS12	violet	0.794078	7.49e-09	0.888915	4.5e-13
ENSCAFG00000002372	violet	0.855164	3.12e-11	0.888769	4.59e-13
AQR	violet	0.792355	8.51e-09	0.888563	4.73e-13
C3H4orf48	violet	0.776457	2.61e-08	0.888427	4.82e-13
ENSCAFG00000032034	violet	0.818671	1.06e-09	0.888271	4.93e-13
RDX	violet	0.817395	1.18e-09	0.887978	5.15e-13
IL12RB2	violet	0.847697	6.9e-11	0.887915	5.19e-13
SNRPD3	violet	0.748267	1.55e-07	0.887831	5.26e-13
MAP2K6	violet	0.837566	1.9e-10	0.887743	5.32e-13
OLFM1	violet	0.780819	1.94e-08	0.887737	5.33e-13
ZNF383	violet	0.831041	3.52e-10	0.887545	5.48e-13
FBXO21	violet	0.797417	5.83e-09	0.887395	5.6e-13
CDK20	violet	0.748328	1.54e-07	0.88723	5.73e-13
TADA2A	violet	0.841169	1.34e-10	0.88717	5.78e-13
ENSCAFG00000042154	violet	0.818507	1.07e-09	0.887153	5.79e-13
AHCYL2	violet	0.752929	1.17e-07	0.887138	5.8e-13
ALKBH2	violet	0.791522	9.05e-09	0.88706	5.87e-13
CFAP97	violet	0.747701	1.6e-07	0.886916	5.99e-13
PFAS	violet	0.770075	3.99e-08	0.886864	6.04e-13	Y
APEX1	violet	0.786253	1.32e-08	0.886719	6.16e-13
AATF	violet	0.75878	8.2e-08	0.88668	6.2e-13
NOP58	violet	0.763821	5.98e-08	0.886499	6.36e-13
ZNF576	violet	0.709051	1.3e-06	0.886286	6.55e-13
NOL10	violet	0.777922	2.36e-08	0.886219	6.61e-13	Y
SERINC4	violet	0.814649	1.48e-09	0.886125	6.7e-13
IARS2	violet	0.732262	3.85e-07	0.885979	6.84e-13
ENSCAFG00000019268	violet	0.821928	7.97e-10	0.885977	6.84e-13
CCDC69	violet	0.772236	3.46e-08	0.885967	6.85e-13
CD8A	violet	0.83966	1.55e-10	0.885689	7.13e-13
FAM171B	violet	0.850004	5.42e-11	0.885605	7.21e-13
DDHD2	violet	0.82856	4.42e-10	0.885385	7.44e-13
SGPP1	violet	0.774648	2.95e-08	0.885027	7.82e-13
ZNF316	violet	0.768293	4.49e-08	0.884934	7.92e-13
TMEM64	violet	0.767937	4.59e-08	0.884898	7.96e-13
ENSCAFG00000020297	violet	0.793803	7.65e-09	0.884895	7.97e-13
KRBA1	violet	0.76718	4.82e-08	0.884771	8.11e-13
TRIM65	violet	0.794111	7.47e-09	0.884734	8.15e-13
PFDN5	violet	0.780405	1.99e-08	0.884328	8.62e-13	Y
ACTR1B	violet	0.842525	1.17e-10	0.884196	8.78e-13
RSL1D1	violet	0.758439	8.38e-08	0.883691	9.42e-13	Y
MRTO4	violet	0.797162	5.95e-09	0.883565	9.58e-13
ZNF790	violet	0.803105	3.77e-09	0.883332	9.9e-13
HDDC3	violet	0.766673	4.98e-08	0.883317	9.92e-13
NIPSNAP1	violet	0.901249	6.7e-14	0.883256	1e-12
ZC3H12D	violet	0.729461	4.49e-07	0.88309	1.02e-12
DGKA	violet	0.781118	1.9e-08	0.883081	1.02e-12
NOP2	violet	0.782306	1.75e-08	0.882967	1.04e-12
TNFSF8	violet	0.844619	9.46e-11	0.882822	1.06e-12
DNAL1	violet	0.779733	2.09e-08	0.882731	1.07e-12
RNF43	violet	0.859001	2.04e-11	0.882698	1.08e-12
ATP5MC2	violet	0.771161	3.72e-08	0.882546	1.1e-12
CCSER2	violet	0.83541	2.34e-10	0.882447	1.12e-12
SEMA4F	violet	0.763881	5.96e-08	0.882292	1.14e-12
EFR3A	violet	0.77668	2.57e-08	0.88227	1.14e-12
DIPK1A	violet	0.859989	1.82e-11	0.882217	1.15e-12
IL2	violet	0.83626	2.15e-10	0.882037	1.18e-12
AEBP2	violet	0.803051	3.78e-09	0.88183	1.22e-12
MED7	violet	0.791478	9.07e-09	0.881811	1.22e-12
NSUN5	violet	0.739282	2.61e-07	0.881757	1.23e-12
SINHCAF	violet	0.789647	1.04e-08	0.881751	1.23e-12
ERGIC2	violet	0.777623	2.41e-08	0.881659	1.24e-12
ENSCAFG00000045360	violet	0.855492	3.01e-11	0.881354	1.3e-12
PLPP5	violet	0.776635	2.58e-08	0.881348	1.3e-12
RNF113A	violet	0.754585	1.06e-07	0.881163	1.33e-12
P2RX2	violet	0.797442	5.82e-09	0.880813	1.39e-12
DNAJC21	violet	0.736724	3.01e-07	0.880527	1.45e-12
CD7	violet	0.86389	1.16e-11	0.880473	1.46e-12
FBLN5	violet	0.859793	1.86e-11	0.880401	1.47e-12
FCMR	violet	0.803155	3.75e-09	0.880291	1.5e-12
KCNK6	violet	0.773767	3.13e-08	0.880184	1.52e-12
SSRP1	violet	0.753212	1.15e-07	0.880108	1.53e-12
PARL	violet	0.785325	1.41e-08	0.879887	1.58e-12
FUT4	violet	0.757281	9e-08	0.879607	1.64e-12
UACA	violet	0.828747	4.34e-10	0.87946	1.67e-12
C5H16orf74	violet	0.743654	2.03e-07	0.879236	1.72e-12
TCF4	violet	0.747978	1.58e-07	0.879086	1.76e-12
CMA1	violet	0.796123	6.43e-09	0.878982	1.78e-12
ADPRM	violet	0.777254	2.47e-08	0.878943	1.79e-12
COIL	violet	0.747023	1.67e-07	0.878936	1.79e-12
ENSCAFG00000047976	violet	0.701243	1.9e-06	0.878856	1.81e-12
ALG10	violet	0.77588	2.71e-08	0.878795	1.83e-12
BRIX1	violet	0.816567	1.26e-09	0.878759	1.83e-12
CD70	violet	0.838059	1.81e-10	0.878496	1.9e-12
SPATS2	violet	0.802995	3.8e-09	0.878388	1.93e-12
IRF2BP1	violet	0.781995	1.79e-08	0.878186	1.98e-12
SRFBP1	violet	0.750507	1.36e-07	0.878105	2e-12
ENSCAFG00000049482	violet	0.74818	1.56e-07	0.878017	2.02e-12
SFXN2	violet	0.828894	4.28e-10	0.877968	2.04e-12
ENSCAFG00000003081	violet	0.751895	1.25e-07	0.877806	2.08e-12
CTDSPL2	violet	0.723134	6.3e-07	0.877794	2.08e-12
LHX6	violet	0.824385	6.43e-10	0.877781	2.09e-12
CNPY2	violet	0.76086	7.21e-08	0.877766	2.09e-12
LOC484356	violet	0.7779	2.37e-08	0.87766	2.12e-12
NCR3	violet	0.837991	1.82e-10	0.877573	2.14e-12
DUSP14	violet	0.770005	4.01e-08	0.877487	2.17e-12
KIFAP3	violet	0.76495	5.56e-08	0.877356	2.21e-12
LOC100683419	violet	0.805206	3.2e-09	0.877276	2.23e-12
CDC42SE2	violet	0.878346	1.94e-12	0.877236	2.24e-12
CFAP20	violet	0.798822	5.24e-09	0.876973	2.32e-12
PRDX4	violet	0.777518	2.43e-08	0.876729	2.39e-12
PES1	violet	0.675801	6.1e-06	0.876659	2.42e-12
WDR74	violet	0.769569	4.13e-08	0.87642	2.49e-12	Y
SLAMF6	violet	0.805731	3.07e-09	0.876195	2.57e-12
ZKSCAN1	violet	0.771167	3.72e-08	0.876154	2.58e-12
MRPS26	violet	0.804041	3.5e-09	0.876134	2.59e-12
CD3E	violet	0.822333	7.7e-10	0.875857	2.68e-12
TRUB1	violet	0.808146	2.53e-09	0.87566	2.75e-12
C5H1orf174	violet	0.70909	1.29e-06	0.875648	2.75e-12
MACF1	violet	0.802308	4.01e-09	0.87558	2.78e-12
PDCD5	violet	0.74267	2.15e-07	0.875534	2.79e-12
PNO1	violet	0.779675	2.1e-08	0.875525	2.8e-12	Y
ZDHHC8	violet	0.767569	4.7e-08	0.875433	2.83e-12
ARFIP2	violet	0.762235	6.61e-08	0.875307	2.88e-12
PLEKHA8	violet	0.728089	4.84e-07	0.875046	2.97e-12
ENSCAFG00000029949	violet	0.848169	6.57e-11	0.874945	3.01e-12
ZNF793	violet	0.724367	5.9e-07	0.874695	3.11e-12
AKAP5	violet	0.809109	2.34e-09	0.874693	3.11e-12
KRTCAP3	violet	0.800607	4.57e-09	0.874653	3.13e-12
ZNF608	violet	0.797257	5.9e-09	0.874643	3.13e-12
MEF2C	violet	0.704033	1.66e-06	0.874619	3.14e-12
HABP4	violet	0.845235	8.89e-11	0.874599	3.15e-12
MSTO1	violet	0.722943	6.36e-07	0.874559	3.16e-12
ATP10D	violet	0.760086	7.56e-08	0.874434	3.22e-12
MS4A1	violet	0.760787	7.24e-08	0.874427	3.22e-12
WDR35	violet	0.837833	1.85e-10	0.874409	3.23e-12
SIGIRR	violet	0.777773	2.39e-08	0.874394	3.23e-12
ANGPTL6	violet	0.835483	2.32e-10	0.874247	3.29e-12
LDLRAD4	violet	0.817535	1.16e-09	0.873912	3.44e-12
SPATA7	violet	0.811716	1.89e-09	0.87385	3.46e-12
BTLA	violet	0.755313	1.02e-07	0.873833	3.47e-12
GAB3	violet	0.858374	2.19e-11	0.873717	3.52e-12
PTMA	violet	0.766005	5.2e-08	0.873634	3.56e-12	Y
ZSCAN22	violet	0.776797	2.55e-08	0.873498	3.62e-12
DNAJC1	violet	0.84075	1.39e-10	0.873268	3.73e-12
THEMIS	violet	0.842278	1.2e-10	0.873248	3.74e-12
ENSCAFG00000019711	violet	0.746144	1.76e-07	0.873072	3.82e-12
DHX33	violet	0.702407	1.8e-06	0.87302	3.85e-12
METTL16	violet	0.812161	1.82e-09	0.872575	4.07e-12
SRSF7	violet	0.79414	7.46e-09	0.8722	4.26e-12
KIAA2012	violet	0.751999	1.24e-07	0.872128	4.3e-12
POLR2H	violet	0.801724	4.2e-09	0.871928	4.41e-12	Y
B4GALT4	violet	0.780269	2.01e-08	0.87184	4.46e-12
EIF4B	violet	0.760314	7.46e-08	0.871527	4.64e-12	Y
CDKL5	violet	0.850104	5.37e-11	0.871482	4.66e-12
CBLC	violet	0.787201	1.24e-08	0.871451	4.68e-12
LZTS2	violet	0.661548	1.12e-05	0.871429	4.69e-12
ALG11	violet	0.74794	1.58e-07	0.871275	4.78e-12
DDX23	violet	0.685659	3.94e-06	0.871114	4.88e-12	Y
RCE1	violet	0.752547	1.2e-07	0.870953	4.98e-12
ENSCAFG00000029649	violet	0.813811	1.59e-09	0.870945	4.98e-12
PDS5A	violet	0.738407	2.74e-07	0.870874	5.03e-12
ENSCAFG00000003811	violet	0.79158	9.01e-09	0.87067	5.15e-12
PRKCZ	violet	0.783192	1.64e-08	0.87039	5.34e-12
SLAMF7	violet	0.83992	1.51e-10	0.87023	5.44e-12
NSUN4	violet	0.73219	3.87e-07	0.870214	5.45e-12
GPRASP1	violet	0.775955	2.7e-08	0.870112	5.52e-12
HACE1	violet	0.832902	2.96e-10	0.869918	5.65e-12	Y
DKC1	violet	0.802307	4.01e-09	0.869851	5.7e-12
NUBP2	violet	0.683816	4.28e-06	0.869816	5.73e-12	Y
ATE1	violet	0.755659	9.94e-08	0.869644	5.85e-12
ENSCAFG00000019758	violet	0.754755	1.05e-07	0.869572	5.9e-12
ENSCAFG00000031525	violet	0.79278	8.25e-09	0.869475	5.97e-12
PNPLA7	violet	0.687307	3.65e-06	0.869003	6.32e-12
RPP38	violet	0.804339	3.42e-09	0.868934	6.38e-12
TEFM	violet	0.705819	1.52e-06	0.868871	6.43e-12
UQCC3	violet	0.771065	3.74e-08	0.868637	6.61e-12
XKRX	violet	0.839884	1.52e-10	0.868587	6.65e-12
FAM161B	violet	0.766787	4.95e-08	0.86841	6.8e-12
RPP25L	violet	0.726959	5.14e-07	0.86836	6.84e-12
TSEN54	violet	0.764601	5.69e-08	0.868329	6.86e-12
HAUS5	violet	0.77993	2.06e-08	0.868266	6.92e-12
NIFK	violet	0.753858	1.11e-07	0.868205	6.97e-12
APOL5	violet	0.772678	3.36e-08	0.868109	7.05e-12
ENSCAFG00000032284	violet	0.778657	2.25e-08	0.868071	7.08e-12
ENSCAFG00000028627	violet	0.741349	2.32e-07	0.867943	7.19e-12
CCDC149	violet	0.788647	1.11e-08	0.867752	7.36e-12
ENSCAFG00000029181	violet	0.829391	4.09e-10	0.867548	7.54e-12
UTP4	violet	0.741221	2.33e-07	0.867324	7.75e-12
LOC610565	violet	0.763716	6.02e-08	0.867298	7.77e-12
DOCK9	violet	0.731293	4.06e-07	0.867246	7.82e-12
PRORP	violet	0.784217	1.53e-08	0.867245	7.82e-12
ETNK1	violet	0.794295	7.37e-09	0.867068	7.99e-12
TARS2	violet	0.743792	2.01e-07	0.866991	8.06e-12	Y
ENSCAFG00000041946	violet	0.802331	4e-09	0.866973	8.08e-12
DOCK3	violet	0.817124	1.21e-09	0.866924	8.13e-12
UTP6	violet	0.791655	8.96e-09	0.866901	8.15e-12
CMTM3	violet	0.682738	4.49e-06	0.86681	8.24e-12
ENSCAFG00000015281	violet	0.838049	1.81e-10	0.865865	9.22e-12
SUPV3L1	violet	0.816031	1.32e-09	0.865748	9.35e-12
SUMO2	violet	0.752187	1.23e-07	0.8657	9.4e-12
FLT3LG	violet	0.837343	1.94e-10	0.865681	9.43e-12
VAV2	violet	0.717263	8.56e-07	0.865598	9.52e-12
ETNK2	violet	0.782216	1.76e-08	0.865475	9.66e-12
ZMYND19	violet	0.732594	3.78e-07	0.865306	9.85e-12	Y
LRRC46	violet	0.76318	6.23e-08	0.865264	9.9e-12
ZBTB25	violet	0.789547	1.04e-08	0.865101	1.01e-11
XPC	violet	0.708691	1.32e-06	0.865098	1.01e-11
LATS1	violet	0.819398	9.93e-10	0.864862	1.04e-11
ABCB1	violet	0.785068	1.44e-08	0.864781	1.05e-11
TMEM69	violet	0.707151	1.42e-06	0.864724	1.06e-11
DSE	violet	0.796529	6.24e-09	0.86471	1.06e-11
TRMT5	violet	0.767892	4.6e-08	0.864533	1.08e-11
EI24	violet	0.736515	3.04e-07	0.864378	1.1e-11	Y
LDHB	violet	0.738828	2.67e-07	0.864327	1.11e-11
RANGRF	violet	0.664734	9.79e-06	0.864265	1.11e-11
S100PBP	violet	0.781899	1.8e-08	0.864212	1.12e-11
TBRG4	violet	0.709912	1.24e-06	0.864132	1.13e-11	Y
SIVA1	violet	0.745505	1.82e-07	0.864014	1.15e-11	Y
CCR7	violet	0.847593	6.98e-11	0.863911	1.16e-11
TBC1D10A	violet	0.743841	2.01e-07	0.863793	1.18e-11
POLE3	violet	0.748242	1.55e-07	0.863506	1.22e-11
ACP5	violet	0.769026	4.28e-08	0.86346	1.22e-11	Y
FASTKD3	violet	0.724032	6.01e-07	0.863425	1.23e-11
C9H17orf80	violet	0.849487	5.73e-11	0.863398	1.23e-11
KCNA1	violet	0.828525	4.43e-10	0.863142	1.27e-11
ABHD15	violet	0.76804	4.56e-08	0.862941	1.3e-11
NKD1	violet	0.792936	8.15e-09	0.862893	1.31e-11
ZNF584	violet	0.806131	2.97e-09	0.862571	1.36e-11
ENSCAFG00000030461	violet	0.71837	8.08e-07	0.862569	1.36e-11
ENSCAFG00000005735	violet	0.7604	7.42e-08	0.862561	1.36e-11
GDPD5	violet	0.757908	8.66e-08	0.862552	1.36e-11
OXA1L	violet	0.711782	1.13e-06	0.862413	1.38e-11	Y
CRIP1	violet	0.789572	1.04e-08	0.862354	1.39e-11	Y
CUL1	violet	0.712876	1.07e-06	0.862316	1.4e-11	Y
ACAT1	violet	0.708826	1.31e-06	0.862236	1.41e-11	Y
ZNF683	violet	0.784655	1.48e-08	0.862152	1.42e-11
ENSCAFG00000028544	violet	0.806482	2.89e-09	0.862074	1.44e-11
LOXL1	violet	0.768777	4.35e-08	0.861802	1.48e-11
ELOVL6	violet	0.917799	3.38e-15	0.861766	1.49e-11
WDR46	violet	0.726988	5.13e-07	0.861474	1.54e-11	Y
MAGEF1	violet	0.795393	6.79e-09	0.861361	1.56e-11
SLC9A9	violet	0.755268	1.02e-07	0.861343	1.56e-11
RPUSD3	violet	0.789401	1.06e-08	0.861314	1.57e-11
CCDC43	violet	0.693315	2.77e-06	0.861139	1.6e-11
EML5	violet	0.811102	1.99e-09	0.861084	1.61e-11
CISD3	violet	0.755935	9.78e-08	0.861032	1.62e-11
SNX25	violet	0.684069	4.23e-06	0.86103	1.62e-11
TPGS2	violet	0.769166	4.24e-08	0.860988	1.63e-11
ENSCAFG00000042750	violet	0.774374	3e-08	0.860853	1.65e-11
GTF2H4	violet	0.725757	5.48e-07	0.860499	1.72e-11
ZBTB32	violet	0.846711	7.64e-11	0.860449	1.73e-11
SUSD3	violet	0.73359	3.58e-07	0.860299	1.76e-11
PER3	violet	0.755596	9.98e-08	0.860001	1.82e-11
AKR1E2	violet	0.746759	1.69e-07	0.859573	1.91e-11
ZNF180	violet	0.778754	2.23e-08	0.859335	1.96e-11
ENSCAFG00000042893	violet	0.762519	6.49e-08	0.859323	1.97e-11
OCIAD2	violet	0.812517	1.77e-09	0.859192	1.99e-11
ENSCAFG00000031296	violet	0.827	5.09e-10	0.858915	2.06e-11
INHBE	violet	0.803897	3.54e-09	0.858851	2.07e-11
PRKD2	violet	0.785335	1.41e-08	0.858836	2.08e-11
CCR8	violet	0.81111	1.99e-09	0.858719	2.1e-11
NUDT21	violet	0.693381	2.76e-06	0.858711	2.11e-11	Y
ETAA1	violet	0.721028	7.04e-07	0.858675	2.11e-11
SESN3	violet	0.786848	1.27e-08	0.858402	2.18e-11
RALGDS	violet	0.814586	1.49e-09	0.858062	2.26e-11
PUDP	violet	0.664365	9.94e-06	0.857908	2.3e-11
KLHL26	violet	0.748219	1.55e-07	0.857735	2.35e-11
FAR2	violet	0.756423	9.49e-08	0.857728	2.35e-11
PUS1	violet	0.681055	4.84e-06	0.857719	2.35e-11	Y
SETBP1	violet	0.754381	1.07e-07	0.857662	2.37e-11
FBL	violet	0.752603	1.2e-07	0.857624	2.38e-11	Y
TARS1	violet	0.7237	6.11e-07	0.857396	2.44e-11
COPG2	violet	0.675432	6.2e-06	0.857389	2.44e-11
ENGASE	violet	0.682982	4.44e-06	0.857166	2.5e-11
LOC610960	violet	0.808417	2.47e-09	0.857077	2.53e-11
MRPL32	violet	0.747667	1.61e-07	0.856861	2.59e-11
PSMG1	violet	0.793419	7.87e-09	0.856487	2.7e-11
SMIM11A	violet	0.782305	1.75e-08	0.856486	2.7e-11
ENSCAFG00000030258	violet	0.802174	4.05e-09	0.856444	2.71e-11
PRPF4	violet	0.715974	9.14e-07	0.856242	2.77e-11
DENR	violet	0.740473	2.43e-07	0.856202	2.78e-11
TCAF2	violet	0.739596	2.56e-07	0.85594	2.86e-11
ILF2	violet	0.763868	5.96e-08	0.855921	2.87e-11	Y
STMN1	violet	0.799121	5.13e-09	0.855897	2.88e-11	Y
MPP6	violet	0.759613	7.79e-08	0.855875	2.89e-11	Y
ELP3	violet	0.781974	1.79e-08	0.855521	3e-11	Y
TESPA1	violet	0.766584	5.01e-08	0.855423	3.03e-11
STS	violet	0.767382	4.76e-08	0.855133	3.13e-11
ARPC5L	violet	0.717367	8.51e-07	0.855063	3.15e-11
KCNJ1	violet	0.740811	2.39e-07	0.855037	3.16e-11
ENSCAFG00000011706	violet	0.72908	4.58e-07	0.854994	3.18e-11
DTWD1	violet	0.769929	4.03e-08	0.854979	3.18e-11
PLEKHO1	violet	0.683859	4.27e-06	0.85491	3.21e-11
LEF1	violet	0.852533	4.15e-11	0.854846	3.23e-11
ZNF41	violet	0.757531	8.86e-08	0.854492	3.36e-11
ENSCAFG00000030875	violet	0.746272	1.74e-07	0.854464	3.37e-11
CLIP4	violet	0.804485	3.38e-09	0.854242	3.45e-11
C37H2orf69	violet	0.754139	1.09e-07	0.853837	3.6e-11
RBP4	violet	0.803955	3.53e-09	0.85351	3.73e-11
RASSF1	violet	0.80634	2.92e-09	0.853481	3.74e-11
ITGA4	violet	0.726929	5.15e-07	0.853377	3.79e-11
YAE1	violet	0.796356	6.32e-09	0.853286	3.82e-11
L3MBTL1	violet	0.725652	5.51e-07	0.853219	3.85e-11
CLEC4O	violet	0.753982	1.1e-07	0.853215	3.85e-11
ZNF7	violet	0.733936	3.51e-07	0.853214	3.85e-11
TBX21	violet	0.796928	6.05e-09	0.853104	3.9e-11
PPP1R14B	violet	0.789529	1.05e-08	0.85283	4.02e-11
SH2D2A	violet	0.789728	1.03e-08	0.852732	4.06e-11
LOC106559057	violet	0.824085	6.6e-10	0.852691	4.08e-11
GPR55	violet	0.767798	4.63e-08	0.85225	4.27e-11
RWDD4	violet	0.752731	1.19e-07	0.852211	4.29e-11
ENSCAFG00000002000	violet	0.765895	5.24e-08	0.852146	4.32e-11
MYO6	violet	0.788681	1.11e-08	0.852099	4.34e-11
C13H8orf76	violet	0.816199	1.3e-09	0.851722	4.52e-11
MMD	violet	0.910695	1.31e-14	0.851426	4.67e-11
YARS1	violet	0.779982	2.05e-08	0.851217	4.77e-11
ENSCAFG00000028907	violet	0.750133	1.39e-07	0.850786	4.99e-11
GINS3	violet	0.766571	5.01e-08	0.850269	5.28e-11
ELL3	violet	0.723685	6.12e-07	0.850181	5.32e-11
RNF125	violet	0.838316	1.77e-10	0.849715	5.59e-11
GTPBP10	violet	0.707163	1.42e-06	0.849699	5.6e-11
IL2RB	violet	0.783598	1.6e-08	0.849577	5.67e-11
C4H1orf131	violet	0.774189	3.04e-08	0.849542	5.69e-11
TASP1	violet	0.788074	1.16e-08	0.849368	5.8e-11
SLCO4A1	violet	0.819766	9.62e-10	0.849307	5.84e-11
SLC25A10	violet	0.767166	4.83e-08	0.849172	5.92e-11
RABEP2	violet	0.737575	2.87e-07	0.849131	5.94e-11
GNL2	violet	0.659051	1.24e-05	0.849084	5.97e-11
ENSCAFG00000046270	violet	0.787734	1.19e-08	0.848834	6.13e-11
EIF3E	violet	0.776944	2.53e-08	0.848689	6.23e-11
SF3B5	violet	0.706162	1.5e-06	0.848685	6.23e-11
MRM3	violet	0.733737	3.55e-07	0.848671	6.24e-11
TTC21B	violet	0.831074	3.51e-10	0.848374	6.43e-11
WDR18	violet	0.739904	2.52e-07	0.848237	6.53e-11	Y
INPP5E	violet	0.71087	1.18e-06	0.847485	7.05e-11
ENSCAFG00000042064	violet	0.807213	2.72e-09	0.847452	7.08e-11
DDX56	violet	0.779568	2.11e-08	0.847246	7.23e-11
TAPBPL	violet	0.825271	5.94e-10	0.847153	7.3e-11
C10H2orf15	violet	0.796087	6.45e-09	0.847134	7.31e-11
HOOK1	violet	0.727583	4.97e-07	0.846586	7.74e-11
ALDH1A1	violet	0.740063	2.49e-07	0.846463	7.84e-11
PIK3IP1	violet	0.793911	7.59e-09	0.846229	8.03e-11
ENSCAFG00000004718	violet	0.789831	1.02e-08	0.845606	8.56e-11
PTGDR2	violet	0.83745	1.92e-10	0.845531	8.62e-11
DNAJA3	violet	0.650495	1.75e-05	0.845323	8.81e-11
YBX2	violet	0.798995	5.17e-09	0.845038	9.06e-11
KCNK5	violet	0.773029	3.29e-08	0.844948	9.15e-11
ZNRF3	violet	0.842504	1.17e-10	0.844538	9.54e-11
USP13	violet	0.798695	5.29e-09	0.844403	9.67e-11
PRPF38A	violet	0.792981	8.13e-09	0.844165	9.9e-11	Y
IL17RD	violet	0.784875	1.46e-08	0.844015	1.01e-10
AASDHPPT	violet	0.720294	7.31e-07	0.844	1.01e-10
FARP1	violet	0.755148	1.03e-07	0.843999	1.01e-10
DDB2	violet	0.688986	3.38e-06	0.843977	1.01e-10
SELENOO	violet	0.706822	1.45e-06	0.843932	1.01e-10
RAPGEF5	violet	0.797567	5.77e-09	0.84339	1.07e-10
BRD9	violet	0.685901	3.89e-06	0.843199	1.09e-10
THUMPD1	violet	0.720897	7.09e-07	0.84317	1.09e-10
SAMD4A	violet	0.823736	6.8e-10	0.843143	1.1e-10
TIMM9	violet	0.812101	1.83e-09	0.843111	1.1e-10	Y
NUDT13	violet	0.716545	8.88e-07	0.843094	1.1e-10
NUDT15	violet	0.713003	1.06e-06	0.843081	1.1e-10
ZBTB10	violet	0.772879	3.32e-08	0.842914	1.12e-10
STIM2	violet	0.764089	5.88e-08	0.842873	1.13e-10
METTL2A	violet	0.766545	5.02e-08	0.842736	1.14e-10
CNTNAP1	violet	0.817004	1.22e-09	0.842625	1.16e-10
CAD	violet	0.766718	4.97e-08	0.84254	1.17e-10	Y
NEPRO	violet	0.730549	4.23e-07	0.842499	1.17e-10
MOSMO	violet	0.722956	6.36e-07	0.842455	1.18e-10
ENSCAFG00000018157	violet	0.791176	9.28e-09	0.842358	1.19e-10
KLRK1	violet	0.770046	4e-08	0.842235	1.2e-10
EIF2B3	violet	0.707889	1.37e-06	0.842177	1.21e-10
CRTAP	violet	0.674967	6.33e-06	0.842128	1.21e-10
MBLAC2	violet	0.787858	1.18e-08	0.841855	1.25e-10
ENSCAFG00000017100	violet	0.79029	9.9e-09	0.8414	1.31e-10
ENSCAFG00000042771	violet	0.830026	3.86e-10	0.841292	1.32e-10
YPEL2	violet	0.758003	8.61e-08	0.840991	1.36e-10
NUP85	violet	0.677985	5.54e-06	0.840712	1.4e-10	Y
KDM1A	violet	0.691469	3.02e-06	0.840593	1.41e-10
ZNF839	violet	0.683266	4.38e-06	0.84054	1.42e-10
ENSCAFG00000001854	violet	0.813289	1.66e-09	0.840404	1.44e-10
PPP2R5B	violet	0.689569	3.29e-06	0.840259	1.46e-10
COBLL1	violet	0.777978	2.35e-08	0.840184	1.47e-10
SPOUT1	violet	0.656336	1.38e-05	0.840044	1.49e-10
C1QBP	violet	0.707402	1.41e-06	0.840004	1.5e-10
RRP36	violet	0.744235	1.96e-07	0.83995	1.51e-10
DPH1	violet	0.735567	3.21e-07	0.839752	1.54e-10
RHOBTB2	violet	0.719619	7.57e-07	0.839449	1.58e-10
RPL7L1	violet	0.673356	6.78e-06	0.83937	1.59e-10
STN1	violet	0.802447	3.97e-09	0.839344	1.6e-10
PDGFRL	violet	0.762657	6.44e-08	0.839123	1.63e-10
FIGNL1	violet	0.636931	2.96e-05	0.83893	1.66e-10
PA2G4	violet	0.726439	5.29e-07	0.838675	1.71e-10	Y
ENSCAFG00000006420	violet	0.864183	1.12e-11	0.838482	1.74e-10
TIMM8A	violet	0.754503	1.07e-07	0.838442	1.75e-10
SMARCAD1	violet	0.80017	4.73e-09	0.838094	1.8e-10
EGLN1	violet	0.657395	1.33e-05	0.838033	1.82e-10
LTA	violet	0.701901	1.84e-06	0.837983	1.82e-10
C4H5orf22	violet	0.745044	1.87e-07	0.837593	1.89e-10
OLIG1	violet	0.838926	1.66e-10	0.837495	1.91e-10
HNRNPR	violet	0.736216	3.1e-07	0.837398	1.93e-10
UTP15	violet	0.668408	8.38e-06	0.837391	1.93e-10
TUBE1	violet	0.733223	3.66e-07	0.837238	1.96e-10
BLK	violet	0.772128	3.49e-08	0.837131	1.98e-10
IRF4	violet	0.80813	2.53e-09	0.837099	1.99e-10
TEDC2	violet	0.624211	4.74e-05	0.837071	1.99e-10
LOC100686571	violet	0.772778	3.34e-08	0.836842	2.04e-10
SLC39A10	violet	0.717602	8.41e-07	0.836577	2.09e-10
CSPG5	violet	0.814379	1.52e-09	0.836577	2.09e-10
MAK16	violet	0.714984	9.62e-07	0.836244	2.16e-10
ENSCAFG00000010890	violet	0.761233	7.04e-08	0.836238	2.16e-10
FUT10	violet	0.751563	1.27e-07	0.836231	2.16e-10
HAGHL	violet	0.671717	7.28e-06	0.836209	2.16e-10
RPUSD2	violet	0.705385	1.55e-06	0.836002	2.21e-10
CHIC1	violet	0.765897	5.24e-08	0.835564	2.3e-10
ENSCAFG00000046762	violet	0.802115	4.07e-09	0.835373	2.34e-10
FICD	violet	0.780252	2.01e-08	0.835359	2.35e-10
IFT52	violet	0.707268	1.42e-06	0.8352	2.38e-10
SAMD13	violet	0.819876	9.53e-10	0.83517	2.39e-10
TWNK	violet	0.682519	4.53e-06	0.835131	2.4e-10
SNX5	violet	0.643541	2.3e-05	0.835008	2.43e-10
MLLT6	violet	0.795963	6.51e-09	0.834979	2.43e-10
APRT	violet	0.752646	1.19e-07	0.834778	2.48e-10
ZNF24	violet	0.715372	9.43e-07	0.834706	2.5e-10
SYTL3	violet	0.742069	2.22e-07	0.834659	2.51e-10
TNFRSF18	violet	0.713123	1.06e-06	0.834608	2.52e-10
BBS10	violet	0.667046	8.88e-06	0.834503	2.55e-10
LAS1L	violet	0.694765	2.59e-06	0.83444	2.56e-10
ARL10	violet	0.722744	6.43e-07	0.834374	2.58e-10
TWSG1	violet	0.777494	2.43e-08	0.834319	2.59e-10
NAA25	violet	0.741721	2.27e-07	0.834252	2.61e-10
ILF3	violet	0.691214	3.05e-06	0.834217	2.61e-10	Y
ZCCHC24	violet	0.770891	3.79e-08	0.834116	2.64e-10
ABCE1	violet	0.755686	9.92e-08	0.834038	2.66e-10	Y
EXOSC7	violet	0.623201	4.91e-05	0.833449	2.81e-10	Y
FTSJ1	violet	0.6939	2.69e-06	0.833096	2.91e-10
SRPRB	violet	0.706338	1.48e-06	0.832821	2.98e-10
ZBTB12	violet	0.751397	1.29e-07	0.832084	3.19e-10
CABLES1	violet	0.649883	1.79e-05	0.832038	3.21e-10
GHR	violet	0.883033	1.03e-12	0.831977	3.23e-10
RANBP1	violet	0.672371	7.08e-06	0.831931	3.24e-10
ZFYVE19	violet	0.702801	1.76e-06	0.831725	3.3e-10
POGLUT3	violet	0.745949	1.78e-07	0.831478	3.38e-10
SLC25A53	violet	0.793203	7.99e-09	0.831338	3.42e-10
PDCD1	violet	0.690543	3.15e-06	0.831322	3.43e-10
EVA1B	violet	0.699137	2.1e-06	0.831142	3.49e-10
GAN	violet	0.780312	2.01e-08	0.831069	3.51e-10
CNR2	violet	0.635718	3.1e-05	0.831039	3.52e-10
EPC2	violet	0.766749	4.96e-08	0.831037	3.52e-10
SLC16A14	violet	0.806611	2.86e-09	0.830786	3.6e-10
PLPP1	violet	0.75213	1.23e-07	0.830717	3.62e-10
ENSCAFG00000046168	violet	0.790078	1e-08	0.830626	3.66e-10
COX18	violet	0.648942	1.86e-05	0.830579	3.67e-10
GPR18	violet	0.721225	6.97e-07	0.830239	3.79e-10
ENSCAFG00000024359	violet	0.736941	2.97e-07	0.830202	3.8e-10
CRYBG2	violet	0.736584	3.03e-07	0.830191	3.8e-10
TBC1D5	violet	0.783593	1.6e-08	0.829989	3.88e-10
TMEM229B	violet	0.755554	1e-07	0.829848	3.93e-10
TRERF1	violet	0.785064	1.44e-08	0.829712	3.98e-10
PLAAT3	violet	0.809079	2.35e-09	0.829597	4.02e-10
SRM	violet	0.739032	2.64e-07	0.82915	4.19e-10	Y
CEP162	violet	0.759454	7.87e-08	0.828981	4.25e-10
TOX	violet	0.783211	1.64e-08	0.828869	4.29e-10
CD79B	violet	0.687876	3.56e-06	0.828684	4.37e-10
LOC484934	violet	0.709007	1.3e-06	0.82857	4.41e-10
DDX52	violet	0.75172	1.26e-07	0.828563	4.42e-10
ENSCAFG00000031753	violet	0.817275	1.19e-09	0.828391	4.49e-10
ENSCAFG00000046770	violet	0.775619	2.76e-08	0.828301	4.52e-10
SSB	violet	0.744904	1.89e-07	0.828265	4.54e-10	Y
ENSCAFG00000005160	violet	0.762936	6.32e-08	0.828091	4.61e-10
NPDC1	violet	0.701723	1.86e-06	0.82809	4.61e-10
POU2AF1	violet	0.742629	2.15e-07	0.828067	4.62e-10
CBX7	violet	0.83518	2.39e-10	0.828049	4.63e-10
LOC100856603	violet	0.718325	8.1e-07	0.828008	4.64e-10
TTC39A	violet	0.798297	5.46e-09	0.828005	4.65e-10
LRAT	violet	0.795229	6.88e-09	0.827771	4.74e-10
CCDC3	violet	0.753328	1.15e-07	0.827504	4.86e-10
FOXRED1	violet	0.714559	9.83e-07	0.827399	4.91e-10
KIAA1549	violet	0.823169	7.15e-10	0.827334	4.94e-10
POLR1E	violet	0.698675	2.15e-06	0.827176	5.01e-10
SIRT1	violet	0.7524	1.21e-07	0.827097	5.04e-10
SMAD7	violet	0.773758	3.13e-08	0.827094	5.04e-10
DDX54	violet	0.688885	3.4e-06	0.826655	5.25e-10	Y
TXNDC5	violet	0.76926	4.21e-08	0.82649	5.33e-10	Y
LAP3	violet	0.768588	4.4e-08	0.826466	5.34e-10
GGCX	violet	0.649649	1.81e-05	0.826005	5.56e-10
PPEF1	violet	0.757435	8.92e-08	0.825913	5.61e-10
CIAO3	violet	0.763936	5.93e-08	0.825385	5.88e-10
SIDT1	violet	0.786346	1.31e-08	0.825223	5.96e-10
CDC14A	violet	0.792438	8.46e-09	0.825218	5.97e-10
KRBA2	violet	0.77954	2.12e-08	0.825214	5.97e-10
XBP1	violet	0.817039	1.21e-09	0.82521	5.97e-10
FAM207A	violet	0.696315	2.4e-06	0.82513	6.01e-10
RYR2	violet	0.778163	2.33e-08	0.825128	6.01e-10
ITPR1	violet	0.626858	4.3e-05	0.824958	6.11e-10
LOC484590	violet	0.715171	9.53e-07	0.824923	6.13e-10
ENSCAFG00000043204	violet	0.777668	2.41e-08	0.824923	6.13e-10
RNF2	violet	0.784251	1.52e-08	0.824773	6.21e-10
ENSCAFG00000003812	violet	0.740182	2.48e-07	0.824763	6.21e-10
GRWD1	violet	0.745991	1.77e-07	0.824752	6.22e-10
MORC2	violet	0.680468	4.97e-06	0.824489	6.37e-10
TNFRSF13B	violet	0.763307	6.18e-08	0.824457	6.38e-10
RPS23	violet	0.679847	5.11e-06	0.824358	6.44e-10	Y
RAB11FIP3	violet	0.641417	2.49e-05	0.823995	6.65e-10
ZBED8	violet	0.762842	6.36e-08	0.823892	6.71e-10
TTC39B	violet	0.745146	1.86e-07	0.823769	6.78e-10
GOLM1	violet	0.72173	6.78e-07	0.823764	6.79e-10
NF2	violet	0.698528	2.16e-06	0.823749	6.8e-10
TANC1	violet	0.767428	4.74e-08	0.823549	6.92e-10
EDC3	violet	0.719834	7.49e-07	0.823196	7.14e-10
ELAC2	violet	0.811617	1.91e-09	0.823069	7.22e-10	Y
FTSJ3	violet	0.690945	3.09e-06	0.822993	7.26e-10	Y
ZNF436	violet	0.673284	6.81e-06	0.822891	7.33e-10
TAGAP	violet	0.784156	1.53e-08	0.822807	7.38e-10
SIGMAR1	violet	0.721952	6.71e-07	0.822723	7.44e-10
NT5C	violet	0.785292	1.42e-08	0.822696	7.46e-10	Y
CAMK2D	violet	0.795917	6.53e-09	0.822454	7.62e-10
PTPN4	violet	0.813323	1.66e-09	0.82224	7.76e-10
ANP32E	violet	0.689276	3.34e-06	0.822159	7.82e-10
SCEL	violet	0.752214	1.22e-07	0.822111	7.85e-10
PRMT6	violet	0.735143	3.29e-07	0.821848	8.03e-10
ENSCAFG00000049474	violet	0.750636	1.35e-07	0.82177	8.09e-10
DHX15	violet	0.724496	5.86e-07	0.821723	8.12e-10
ZNF260	violet	0.727892	4.89e-07	0.821471	8.3e-10
EXOSC5	violet	0.672919	6.91e-06	0.82116	8.53e-10	Y
PRDX1	violet	0.699558	2.06e-06	0.82092	8.71e-10
ATF6B	violet	0.66349	1.03e-05	0.820579	8.97e-10
EARS2	violet	0.781014	1.91e-08	0.820061	9.38e-10
HADH	violet	0.719943	7.45e-07	0.81994	9.47e-10	Y
THUMPD3	violet	0.758903	8.14e-08	0.819913	9.5e-10
ZC3H11A	violet	0.791648	8.96e-09	0.819816	9.58e-10
LOC612035	violet	0.622729	5e-05	0.819749	9.63e-10
C26H22orf39	violet	0.680596	4.94e-06	0.819041	1.02e-09
ACADS	violet	0.652633	1.61e-05	0.818842	1.04e-09	Y
DFFB	violet	0.693533	2.74e-06	0.818582	1.06e-09
ABCG1	violet	0.713281	1.05e-06	0.818401	1.08e-09
ENSCAFG00000019588	violet	0.65778	1.3e-05	0.818257	1.09e-09
RPL11	violet	0.734259	3.45e-07	0.818232	1.1e-09
RPP30	violet	0.717999	8.24e-07	0.818194	1.1e-09	Y
OLA1	violet	0.765532	5.36e-08	0.818103	1.11e-09
LONRF1	violet	0.786565	1.29e-08	0.817931	1.13e-09
ZNF428	violet	0.689398	3.32e-06	0.817922	1.13e-09
CCDC28B	violet	0.629728	3.87e-05	0.817706	1.15e-09
NOC2L	violet	0.62991	3.85e-05	0.817696	1.15e-09
PPIP5K1	violet	0.622971	4.95e-05	0.817686	1.15e-09
PCCB	violet	0.728133	4.83e-07	0.817202	1.2e-09
FAM83H	violet	0.687284	3.66e-06	0.81693	1.23e-09
MAP3K21	violet	0.76528	5.45e-08	0.816766	1.24e-09
BSPRY	violet	0.706268	1.49e-06	0.816437	1.28e-09
ZNF572	violet	0.745824	1.79e-07	0.816382	1.28e-09
POLR2B	violet	0.698501	2.17e-06	0.81635	1.29e-09
VAMP5	violet	0.643024	2.34e-05	0.816202	1.3e-09	Y
KCTD2	violet	0.63321	3.4e-05	0.816122	1.31e-09
ENSCAFG00000002456	violet	0.736038	3.13e-07	0.816069	1.32e-09
IFGGC1	violet	0.72502	5.7e-07	0.815987	1.33e-09
TEX30	violet	0.785258	1.42e-08	0.815966	1.33e-09
GARNL3	violet	0.701547	1.87e-06	0.815844	1.34e-09
ENSCAFG00000031993	violet	0.787457	1.21e-08	0.81581	1.35e-09
ENSCAFG00000049076	violet	0.706897	1.44e-06	0.815761	1.35e-09
OSGIN2	violet	0.734349	3.44e-07	0.815674	1.36e-09
UPRT	violet	0.781863	1.8e-08	0.8156	1.37e-09
SFMBT1	violet	0.767618	4.69e-08	0.815374	1.4e-09
LOC100684769	violet	0.739379	2.59e-07	0.815296	1.41e-09
HYKK	violet	0.673144	6.85e-06	0.815285	1.41e-09
IL12RB1	violet	0.73488	3.34e-07	0.815087	1.43e-09
ZNF324	violet	0.675893	6.08e-06	0.815035	1.44e-09
ENSCAFG00000009511	violet	0.732215	3.86e-07	0.814954	1.45e-09
RBL2	violet	0.757311	8.98e-08	0.814813	1.46e-09
EBPL	violet	0.776234	2.65e-08	0.814807	1.46e-09
DHODH	violet	0.710679	1.2e-06	0.814646	1.48e-09
ENSCAFG00000048854	violet	0.674528	6.45e-06	0.814345	1.52e-09
PDP1	violet	0.695198	2.53e-06	0.814316	1.53e-09
VPS50	violet	0.809649	2.24e-09	0.814307	1.53e-09
RARRES2	violet	0.764987	5.55e-08	0.814131	1.55e-09
KLRD1	violet	0.742025	2.23e-07	0.813616	1.62e-09
TNK1	violet	0.73991	2.51e-07	0.813604	1.62e-09
HRAS	violet	0.74699	1.67e-07	0.813419	1.64e-09
PMPCB	violet	0.746041	1.77e-07	0.813408	1.65e-09	Y
LZTR1	violet	0.663232	1.04e-05	0.813345	1.65e-09
RAD54L2	violet	0.679675	5.15e-06	0.813039	1.7e-09
CSTF2	violet	0.664613	9.84e-06	0.81293	1.71e-09	Y
PPP1R3E	violet	0.713239	1.05e-06	0.812766	1.74e-09
TRAF2	violet	0.671784	7.26e-06	0.812257	1.81e-09
NOP53	violet	0.714392	9.91e-07	0.812184	1.82e-09
ENSCAFG00000048749	violet	0.688896	3.4e-06	0.811874	1.87e-09
UBA5	violet	0.631142	3.67e-05	0.81185	1.87e-09
RAB3A	violet	0.653569	1.55e-05	0.811585	1.91e-09
MSRB3	violet	0.787914	1.17e-08	0.811574	1.91e-09
MTHFD1L	violet	0.791949	8.77e-09	0.811548	1.92e-09	Y
PECR	violet	0.594886	0.000129997	0.81151	1.92e-09
TCF20	violet	0.735137	3.29e-07	0.81134	1.95e-09
LRPPRC	violet	0.664819	9.75e-06	0.811163	1.98e-09	Y
ENSCAFG00000031526	violet	0.700639	1.96e-06	0.811134	1.98e-09
ZBTB46	violet	0.596584	0.00012294	0.811068	2e-09
ZSCAN12	violet	0.715784	9.23e-07	0.810743	2.05e-09
GPR155	violet	0.814178	1.54e-09	0.810719	2.05e-09
EXOSC9	violet	0.699343	2.08e-06	0.810518	2.09e-09
ENSCAFG00000000832	violet	0.669037	8.16e-06	0.810307	2.12e-09
CCT6A	violet	0.719162	7.76e-07	0.810175	2.15e-09
DNAJC27	violet	0.675083	6.29e-06	0.810078	2.16e-09
DDX51	violet	0.738055	2.79e-07	0.810067	2.16e-09
DLA-DQA1	violet	0.651266	1.7e-05	0.810052	2.17e-09
AMIGO2	violet	0.772069	3.5e-08	0.80993	2.19e-09
ENSCAFG00000049690	violet	0.737517	2.88e-07	0.809793	2.21e-09
NCALD	violet	0.774551	2.97e-08	0.809687	2.23e-09
KLRB1	violet	0.761545	6.9e-08	0.809328	2.3e-09
CA8	violet	0.762794	6.38e-08	0.809287	2.31e-09
ENSCAFG00000045428	violet	0.779884	2.07e-08	0.809224	2.32e-09
BMP4	violet	0.703768	1.68e-06	0.809084	2.34e-09
GNA12	violet	0.637478	2.9e-05	0.808985	2.36e-09	Y
IL1RL1	violet	0.786422	1.31e-08	0.80885	2.39e-09
ZNF397	violet	0.76344	6.12e-08	0.808735	2.41e-09
MRPL50	violet	0.76366	6.04e-08	0.808633	2.43e-09
CCR10	violet	0.757669	8.79e-08	0.808395	2.48e-09
LRRC14	violet	0.68226	4.59e-06	0.808369	2.48e-09
ENSCAFG00000045973	violet	0.718353	8.09e-07	0.80834	2.49e-09
KRTCAP2	violet	0.697061	2.32e-06	0.808052	2.55e-09	Y
LYSMD4	violet	0.655585	1.43e-05	0.80791	2.58e-09
SLC26A2	violet	0.750078	1.39e-07	0.807897	2.58e-09
MPZL3	violet	0.790597	9.68e-09	0.807808	2.6e-09
SORBS3	violet	0.748865	1.5e-07	0.80746	2.67e-09
CWC15	violet	0.698149	2.2e-06	0.807384	2.69e-09
STK25	violet	0.619056	5.7e-05	0.807288	2.71e-09
LRRC45	violet	0.653503	1.55e-05	0.807169	2.73e-09
RCAN2	violet	0.710768	1.19e-06	0.807095	2.75e-09
CACNA1I	violet	0.721364	6.92e-07	0.807039	2.76e-09
KCNQ5	violet	0.782099	1.77e-08	0.806598	2.86e-09
TM7SF3	violet	0.717188	8.59e-07	0.806438	2.9e-09
COX11	violet	0.665427	9.51e-06	0.806318	2.93e-09
GABBR1	violet	0.743622	2.03e-07	0.806314	2.93e-09
WBP2NL	violet	0.711951	1.12e-06	0.806298	2.93e-09
ENSCAFG00000018051	violet	0.792036	8.71e-09	0.806155	2.96e-09
ADHFE1	violet	0.663826	1.02e-05	0.806148	2.97e-09
MFSD6	violet	0.804804	3.3e-09	0.806099	2.98e-09
ADGRG1	violet	0.76048	7.38e-08	0.806069	2.98e-09
CCR3	violet	0.801073	4.41e-09	0.805993	3e-09
PLBD2	violet	0.648888	1.86e-05	0.805885	3.03e-09
CRIM1	violet	0.733062	3.69e-07	0.805745	3.06e-09
COQ8A	violet	0.695726	2.47e-06	0.805691	3.08e-09
ZNF775	violet	0.695942	2.45e-06	0.805632	3.09e-09
ENSCAFG00000045858	violet	0.622231	5.09e-05	0.805626	3.09e-09
EPB41L5	violet	0.739613	2.56e-07	0.805576	3.1e-09
PEX12	violet	0.649548	1.82e-05	0.805445	3.14e-09
LOC482202	violet	0.771484	3.64e-08	0.805426	3.14e-09
VILL	violet	0.724363	5.9e-07	0.805417	3.14e-09
RPL15	violet	0.688316	3.49e-06	0.805396	3.15e-09	Y
HSD11B1L	violet	0.725817	5.46e-07	0.805381	3.15e-09
ENSCAFG00000029651	violet	0.774867	2.91e-08	0.805183	3.2e-09
ZNF568	violet	0.723801	6.08e-07	0.805139	3.21e-09
CEP68	violet	0.692093	2.93e-06	0.804851	3.29e-09
STMN2	violet	0.757939	8.64e-08	0.804598	3.35e-09
OSBPL7	violet	0.683469	4.34e-06	0.80418	3.46e-09
MMACHC	violet	0.709382	1.28e-06	0.804016	3.51e-09
CLNK	violet	0.798189	5.5e-09	0.80398	3.52e-09
OSBPL8	violet	0.656253	1.39e-05	0.803964	3.52e-09
UNK	violet	0.71817	8.17e-07	0.803937	3.53e-09
CYB5RL	violet	0.657622	1.31e-05	0.803797	3.57e-09
ZNF664	violet	0.758222	8.49e-08	0.803527	3.65e-09
KLRG1	violet	0.756554	9.41e-08	0.803416	3.68e-09
ENSCAFG00000031806	violet	0.737877	2.82e-07	0.803389	3.69e-09
SLC10A3	violet	0.643878	2.27e-05	0.803216	3.74e-09
PRKCI	violet	0.761628	6.87e-08	0.803072	3.78e-09
UMPS	violet	0.631647	3.61e-05	0.803053	3.78e-09	Y
ENSCAFG00000044771	violet	0.757726	8.76e-08	0.803037	3.79e-09
TNIK	violet	0.620628	5.39e-05	0.802733	3.88e-09
ARAP2	violet	0.832829	2.98e-10	0.802726	3.88e-09
NDUFAF1	violet	0.665312	9.55e-06	0.802648	3.91e-09
NEK8	violet	0.636781	2.97e-05	0.802635	3.91e-09
TMCC3	violet	0.8661	8.97e-12	0.802513	3.95e-09
BTD	violet	0.685243	4.01e-06	0.801926	4.13e-09
TMLHE	violet	0.651897	1.65e-05	0.801852	4.15e-09
TLE1	violet	0.697856	2.23e-06	0.80161	4.23e-09
CXCR5	violet	0.647651	1.96e-05	0.801356	4.32e-09
ENSCAFG00000045676	violet	0.790526	9.73e-09	0.801316	4.33e-09
FAT1	violet	0.755648	9.95e-08	0.801305	4.33e-09
ENSCAFG00000016625	violet	0.78666	1.29e-08	0.801096	4.4e-09
PRPF19	violet	0.68655	3.78e-06	0.801079	4.41e-09
ENSCAFG00000031403	violet	0.784764	1.47e-08	0.800854	4.49e-09
DLA-DRA	violet	0.641982	2.44e-05	0.800662	4.55e-09
ENSCAFG00000028473	violet	0.754337	1.08e-07	0.800661	4.55e-09
MRPS30	violet	0.700771	1.94e-06	0.800434	4.63e-09	Y
CR2	violet	0.622854	4.97e-05	0.800108	4.75e-09
C10H12orf45	violet	0.687126	3.68e-06	0.799839	4.85e-09
LRP5	violet	0.734253	3.45e-07	0.799766	4.88e-09
ENSCAFG00000024720	violet	0.735645	3.2e-07	0.799675	4.91e-09
ENSCAFG00000047066	violet	0.738648	2.7e-07	0.799531	4.97e-09
ENSCAFG00000049779	violet	0.781271	1.88e-08	0.79945	5e-09
POGK	violet	0.662253	1.09e-05	0.799418	5.01e-09
ATRAID	violet	0.664996	9.68e-06	0.799339	5.04e-09
ZFP2	violet	0.633375	3.38e-05	0.799232	5.08e-09
MKS1	violet	0.751717	1.26e-07	0.799063	5.15e-09
ENSCAFG00000043654	violet	0.696503	2.38e-06	0.799046	5.15e-09
ASAP2	violet	0.710981	1.18e-06	0.798912	5.21e-09
ENSCAFG00000046514	violet	0.656907	1.35e-05	0.798794	5.25e-09
BLNK	violet	0.683075	4.42e-06	0.79879	5.26e-09
PREB	violet	0.645613	2.12e-05	0.798789	5.26e-09	Y
EEFSEC	violet	0.654003	1.52e-05	0.79875	5.27e-09
SNRNP70	violet	0.633518	3.36e-05	0.798404	5.41e-09
KIAA1324	violet	0.789298	1.06e-08	0.798336	5.44e-09
PHF6	violet	0.735627	3.2e-07	0.798188	5.5e-09
IFGGB1	violet	0.727902	4.89e-07	0.798127	5.53e-09
MBIP	violet	0.663214	1.04e-05	0.798036	5.57e-09
ENSCAFG00000042504	violet	0.717397	8.5e-07	0.797983	5.59e-09
TRMT13	violet	0.787908	1.18e-08	0.797926	5.61e-09
LOC100687459	violet	0.691615	3e-06	0.79769	5.71e-09
STRIP2	violet	0.766296	5.1e-08	0.797477	5.81e-09
CLCN4	violet	0.654556	1.49e-05	0.797258	5.9e-09
PAK1IP1	violet	0.736578	3.03e-07	0.797065	5.99e-09
HSPA13	violet	0.797031	6.01e-09	0.797028	6.01e-09
ARL1	violet	0.656759	1.36e-05	0.796857	6.09e-09
ENSCAFG00000032401	violet	0.797818	5.66e-09	0.796688	6.16e-09
FUBP1	violet	0.715175	9.52e-07	0.796361	6.32e-09
ANKRD27	violet	0.601148	0.000105654	0.796041	6.47e-09	Y
ENSCAFG00000041353	violet	0.768925	4.31e-08	0.7959	6.54e-09
TUBGCP4	violet	0.837026	2e-10	0.795838	6.57e-09
DNAJC30	violet	0.632224	3.53e-05	0.795827	6.58e-09
RGS17	violet	0.698726	2.14e-06	0.795813	6.58e-09
NUDC	violet	0.699115	2.1e-06	0.795649	6.66e-09
LOC610614	violet	0.772195	3.47e-08	0.795628	6.67e-09
ENSCAFG00000029462	violet	0.632797	3.45e-05	0.795533	6.72e-09
ANAPC5	violet	0.628819	4e-05	0.795141	6.92e-09
ENSCAFG00000045835	violet	0.780758	1.95e-08	0.795139	6.92e-09
TRIM13	violet	0.651346	1.69e-05	0.795088	6.95e-09
SLC4A11	violet	0.655101	1.45e-05	0.794786	7.11e-09
LOC102151818	violet	0.761381	6.97e-08	0.794611	7.2e-09
ENSCAFG00000049976	violet	0.760964	7.16e-08	0.794568	7.22e-09
ZNF598	violet	0.635024	3.18e-05	0.794558	7.23e-09
AEN	violet	0.644557	2.21e-05	0.794533	7.24e-09
ENSCAFG00000017810	violet	0.759738	7.73e-08	0.794459	7.28e-09
CARMIL2	violet	0.694054	2.67e-06	0.794386	7.32e-09
PCBD1	violet	0.740804	2.39e-07	0.793848	7.62e-09
TMEM220	violet	0.775673	2.75e-08	0.793575	7.78e-09
GPAM	violet	0.687755	3.58e-06	0.793501	7.82e-09
MRPL17	violet	0.66276	1.06e-05	0.7933	7.94e-09
ENSCAFG00000045242	violet	0.819021	1.03e-09	0.792995	8.12e-09
PPFIBP1	violet	0.711354	1.16e-06	0.792799	8.24e-09
ENSCAFG00000046847	violet	0.779754	2.09e-08	0.792754	8.26e-09
GPR83	violet	0.734393	3.43e-07	0.79249	8.42e-09
ZFYVE9	violet	0.794111	7.47e-09	0.792473	8.44e-09
SCG5	violet	0.730895	4.15e-07	0.792354	8.51e-09
NRIP1	violet	0.707854	1.38e-06	0.791902	8.8e-09
COQ2	violet	0.562862	0.000352119	0.791739	8.9e-09
XRCC3	violet	0.663854	1.02e-05	0.791448	9.09e-09
ADPRHL2	violet	0.660062	1.19e-05	0.791291	9.2e-09	Y
TMEM39A	violet	0.651665	1.67e-05	0.791097	9.33e-09
LOC102155960	violet	0.812431	1.78e-09	0.790998	9.4e-09
ENSCAFG00000047159	violet	0.725384	5.59e-07	0.790837	9.51e-09
MAPK8IP3	violet	0.663574	1.03e-05	0.790788	9.54e-09	Y
TMCO3	violet	0.720382	7.28e-07	0.790757	9.56e-09
PKP4	violet	0.740929	2.37e-07	0.790744	9.57e-09
ZSCAN30	violet	0.69747	2.28e-06	0.790688	9.61e-09
HEXD	violet	0.544477	0.000596819	0.79047	9.77e-09
PUS3	violet	0.643103	2.34e-05	0.790396	9.82e-09
PTPN13	violet	0.678155	5.5e-06	0.79036	9.85e-09
LPXN	violet	0.623677	4.83e-05	0.790332	9.87e-09
ENSCAFG00000046397	violet	0.720216	7.34e-07	0.790078	1e-08
SLC39A6	violet	0.6502	1.77e-05	0.790052	1.01e-08
COMMD5	violet	0.590926	0.000147886	0.790026	1.01e-08
TM7SF2	violet	0.694398	2.63e-06	0.789847	1.02e-08
ZNF606	violet	0.742454	2.17e-07	0.789707	1.03e-08
ENSCAFG00000011096	violet	0.687582	3.61e-06	0.789592	1.04e-08
HRH1	violet	0.760043	7.58e-08	0.789556	1.04e-08
ENSCAFG00000024837	violet	0.73531	3.26e-07	0.789514	1.05e-08
CDKN2AIPNL	violet	0.76294	6.32e-08	0.789397	1.06e-08
GTF2I	violet	0.684491	4.15e-06	0.789149	1.07e-08	Y
SCAMP4	violet	0.571194	0.00027439	0.789072	1.08e-08
FABP3	violet	0.747473	1.62e-07	0.788838	1.1e-08
TCF7	violet	0.749082	1.48e-07	0.788822	1.1e-08
NOP16	violet	0.647277	1.99e-05	0.788416	1.13e-08
ZNF582	violet	0.7498	1.42e-07	0.788328	1.14e-08
ZW10	violet	0.660453	1.17e-05	0.788127	1.16e-08
SHMT2	violet	0.711434	1.15e-06	0.788086	1.16e-08	Y
FYTTD1	violet	0.718532	8.01e-07	0.788083	1.16e-08
C9H17orf99	violet	0.663066	1.05e-05	0.787808	1.18e-08
MRPL46	violet	0.680245	5.02e-06	0.787703	1.19e-08
RPL3	violet	0.678431	5.44e-06	0.787693	1.19e-08	Y
IMPA1	violet	0.689733	3.27e-06	0.78769	1.19e-08
FXN	violet	0.765601	5.34e-08	0.78767	1.2e-08
ENSCAFG00000012903	violet	0.7443	1.95e-07	0.787587	1.2e-08
TARBP1	violet	0.678763	5.36e-06	0.787431	1.22e-08
RECQL	violet	0.746761	1.69e-07	0.787187	1.24e-08
ENSCAFG00000001167	violet	0.744173	1.97e-07	0.787143	1.24e-08
ENSCAFG00000047763	violet	0.739834	2.53e-07	0.787131	1.24e-08
OVCA2	violet	0.660349	1.17e-05	0.786885	1.26e-08
SRSF11	violet	0.659791	1.2e-05	0.786869	1.27e-08
ENSCAFG00000015435	violet	0.71095	1.18e-06	0.786707	1.28e-08
RIOX2	violet	0.782523	1.72e-08	0.786315	1.32e-08
OXLD1	violet	0.631593	3.61e-05	0.786201	1.33e-08
BAG5	violet	0.745057	1.87e-07	0.786135	1.33e-08
LY6E	violet	0.704312	1.64e-06	0.785552	1.39e-08	Y
TEPSIN	violet	0.653248	1.57e-05	0.785368	1.41e-08
JCHAIN	violet	0.755718	9.91e-08	0.785283	1.42e-08
AOX2	violet	0.751177	1.3e-07	0.785188	1.43e-08
ID3	violet	0.649402	1.83e-05	0.784916	1.45e-08
TOMM5	violet	0.751528	1.28e-07	0.784834	1.46e-08
KHK	violet	0.647455	1.97e-05	0.784831	1.46e-08
KYAT3	violet	0.706721	1.46e-06	0.78468	1.48e-08
SRSF6	violet	0.680882	4.88e-06	0.7845	1.5e-08
GNPDA2	violet	0.650366	1.76e-05	0.784388	1.51e-08
COMMD7	violet	0.546636	0.00056184	0.784376	1.51e-08
CBLB	violet	0.753758	1.12e-07	0.784363	1.51e-08
ENSCAFG00000029344	violet	0.736785	3e-07	0.784353	1.51e-08
PDIA5	violet	0.696476	2.39e-06	0.784347	1.51e-08
TRMT112	violet	0.637197	2.93e-05	0.784135	1.54e-08
KLK11	violet	0.622873	4.97e-05	0.784044	1.55e-08
GPR180	violet	0.681264	4.8e-06	0.783921	1.56e-08
SNX32	violet	0.695785	2.47e-06	0.783851	1.57e-08
RGS1	violet	0.789663	1.04e-08	0.783765	1.58e-08
BTBD3	violet	0.713188	1.05e-06	0.783718	1.58e-08
LRIG3	violet	0.783264	1.63e-08	0.783626	1.59e-08
HINFP	violet	0.61337	6.96e-05	0.783349	1.62e-08
ENSCAFG00000047572	violet	0.740317	2.46e-07	0.783312	1.63e-08
ENSCAFG00000045461	violet	0.732716	3.76e-07	0.783311	1.63e-08
ARHGAP42	violet	0.70934	1.28e-06	0.783248	1.64e-08
PRICKLE1	violet	0.783061	1.66e-08	0.783165	1.65e-08
VHL	violet	0.696117	2.43e-06	0.782853	1.68e-08
TIGIT	violet	0.640119	2.62e-05	0.782796	1.69e-08
GCSAM	violet	0.806982	2.78e-09	0.782379	1.74e-08
ENSCAFG00000046669	violet	0.660489	1.17e-05	0.782241	1.76e-08
PTPRR	violet	0.730969	4.14e-07	0.781719	1.82e-08
ENSCAFG00000007099	violet	0.668884	8.22e-06	0.781606	1.83e-08
GZMA	violet	0.759637	7.78e-08	0.781595	1.84e-08
TMEM161A	violet	0.663044	1.05e-05	0.781181	1.89e-08
METTL5	violet	0.594856	0.000130126	0.781102	1.9e-08
PLD4	violet	0.658232	1.28e-05	0.780988	1.91e-08
GATA3	violet	0.725311	5.61e-07	0.780725	1.95e-08
PI3	violet	0.639949	2.64e-05	0.780564	1.97e-08
TMEM65	violet	0.747134	1.66e-07	0.780378	2e-08
LOC610687	violet	0.663349	1.04e-05	0.780373	2e-08
ZCCHC17	violet	0.621397	5.24e-05	0.780224	2.02e-08
ENSCAFG00000049453	violet	0.717367	8.51e-07	0.779999	2.05e-08
JAML	violet	0.760885	7.2e-08	0.779963	2.06e-08
EEF1G	violet	0.623759	4.81e-05	0.779823	2.08e-08	Y
PTPRS	violet	0.757603	8.82e-08	0.779768	2.08e-08
SPSB3	violet	0.716809	8.76e-07	0.779429	2.13e-08	Y
VARS2	violet	0.671839	7.24e-06	0.779247	2.16e-08
GPD1L	violet	0.76637	5.08e-08	0.779165	2.17e-08
DBT	violet	0.641388	2.5e-05	0.778857	2.22e-08
PPP1R13B	violet	0.732275	3.85e-07	0.778821	2.22e-08
CDK4	violet	0.584442	0.000181989	0.778237	2.31e-08
AKIP1	violet	0.605049	9.26e-05	0.778228	2.32e-08
C18H11orf98	violet	0.680093	5.05e-06	0.777963	2.36e-08
RPL7A	violet	0.618268	5.86e-05	0.777805	2.38e-08
ENSCAFG00000012274	violet	0.640336	2.6e-05	0.777678	2.4e-08
PYCR2	violet	0.565047	0.00033004	0.777609	2.41e-08	Y
NT5DC3	violet	0.741783	2.26e-07	0.777502	2.43e-08
ZNF473	violet	0.668269	8.43e-06	0.777329	2.46e-08
PLEKHF1	violet	0.669884	7.87e-06	0.777326	2.46e-08
AGBL4	violet	0.627086	4.27e-05	0.77714	2.49e-08
GNB1L	violet	0.595489	0.000127451	0.777139	2.49e-08
EIF4A3	violet	0.735818	3.17e-07	0.777113	2.5e-08
LOC100685589	violet	0.646475	2.05e-05	0.777054	2.51e-08
VOPP1	violet	0.669865	7.88e-06	0.776719	2.57e-08
GTPBP3	violet	0.602147	0.000102175	0.77658	2.59e-08
ZXDC	violet	0.654517	1.49e-05	0.776502	2.6e-08
TIMM22	violet	0.659356	1.22e-05	0.7764	2.62e-08
TOE1	violet	0.64712	2e-05	0.776248	2.65e-08
TNFSF11	violet	0.785334	1.41e-08	0.776032	2.69e-08
PELI3	violet	0.667476	8.72e-06	0.775642	2.76e-08
C18H11orf74	violet	0.653176	1.57e-05	0.775564	2.77e-08
CTSO	violet	0.660023	1.19e-05	0.775477	2.79e-08
MZB1	violet	0.742207	2.21e-07	0.775477	2.79e-08
ENSCAFG00000031121	violet	0.779693	2.09e-08	0.775114	2.86e-08
FBXL6	violet	0.668301	8.42e-06	0.775001	2.88e-08	Y
LOC481675	violet	0.675756	6.11e-06	0.774831	2.91e-08
PTH1R	violet	0.748806	1.5e-07	0.774763	2.93e-08
SETD7	violet	0.670463	7.68e-06	0.77448	2.98e-08
ENSCAFG00000030893	violet	0.695381	2.51e-06	0.774332	3.01e-08
ME2	violet	0.599382	0.000112063	0.774227	3.03e-08
C5H17orf49	violet	0.608646	8.19e-05	0.774206	3.04e-08
TUFM	violet	0.685833	3.91e-06	0.774124	3.05e-08
ANKRD55	violet	0.660804	1.15e-05	0.773978	3.08e-08
RORC	violet	0.674663	6.41e-06	0.773819	3.12e-08
PPAN	violet	0.59764	0.00011873	0.773393	3.21e-08	Y
ENSCAFG00000043363	violet	0.741781	2.26e-07	0.772634	3.37e-08
LMNB2	violet	0.612023	7.29e-05	0.772481	3.41e-08
MFSD2A	violet	0.708702	1.32e-06	0.772384	3.43e-08
NLRP6	violet	0.681356	4.78e-06	0.772306	3.45e-08
COMMD9	violet	0.742894	2.12e-07	0.772286	3.45e-08
KIAA1671	violet	0.727463	5e-07	0.772284	3.45e-08
ENSCAFG00000005454	violet	0.687518	3.62e-06	0.772194	3.47e-08
ZBTB20	violet	0.752148	1.23e-07	0.77219	3.47e-08
KLHL22	violet	0.577065	0.000229237	0.771881	3.55e-08
VAMP1	violet	0.744913	1.89e-07	0.771493	3.64e-08
ENSCAFG00000048550	violet	0.639327	2.7e-05	0.771235	3.7e-08
ENSCAFG00000048160	violet	0.698233	2.2e-06	0.771215	3.71e-08
SPSB1	violet	0.745214	1.85e-07	0.771119	3.73e-08
TGFB3	violet	0.794741	7.13e-09	0.770854	3.79e-08
MGAT2	violet	0.695566	2.49e-06	0.770853	3.79e-08
ENSCAFG00000018439	violet	0.780955	1.92e-08	0.770835	3.8e-08
FAM136A	violet	0.63573	3.1e-05	0.770383	3.91e-08
IFITM10	violet	0.727519	4.99e-07	0.769895	4.04e-08
TSPAN12	violet	0.723951	6.03e-07	0.769243	4.22e-08
RPP40	violet	0.620475	5.42e-05	0.769013	4.28e-08
LOC111090888	violet	0.718026	8.23e-07	0.768759	4.35e-08
LTBP3	violet	0.617446	6.03e-05	0.768597	4.4e-08
C8H14orf28	violet	0.658602	1.26e-05	0.768139	4.53e-08
ENSCAFG00000029624	violet	0.709336	1.28e-06	0.768103	4.54e-08
LOC100687054	violet	0.71547	9.38e-07	0.768025	4.56e-08
ENSCAFG00000029652	violet	0.715924	9.17e-07	0.767866	4.61e-08
IFT43	violet	0.705728	1.53e-06	0.767615	4.69e-08
CCDC59	violet	0.716783	8.77e-07	0.76732	4.78e-08
LTO1	violet	0.595941	0.000125571	0.767149	4.83e-08
ZBTB16	violet	0.729766	4.42e-07	0.766474	5.05e-08
S100A2	violet	0.669366	8.05e-06	0.76646	5.05e-08
TOMM40	violet	0.581947	0.000196884	0.766359	5.08e-08	Y
TXLNA	violet	0.700285	1.99e-06	0.766333	5.09e-08	Y
DGKE	violet	0.646071	2.08e-05	0.765893	5.24e-08
NME1	violet	0.675507	6.18e-06	0.765427	5.4e-08
MIB1	violet	0.68945	3.31e-06	0.76489	5.59e-08
CNP	violet	0.656894	1.35e-05	0.764452	5.74e-08
POP1	violet	0.628596	4.04e-05	0.764422	5.75e-08
DLA-79	violet	0.614609	6.66e-05	0.764268	5.81e-08
NHP2	violet	0.625131	4.58e-05	0.763537	6.09e-08
SMYD5	violet	0.74137	2.31e-07	0.763327	6.17e-08
DNTT	violet	0.69822	2.2e-06	0.763302	6.18e-08
DDX27	violet	0.694562	2.61e-06	0.763218	6.21e-08	Y
ZNF639	violet	0.635325	3.14e-05	0.763127	6.25e-08
RGS13	violet	0.621814	5.16e-05	0.763065	6.27e-08
IFT88	violet	0.774814	2.92e-08	0.762877	6.35e-08
CLPP	violet	0.585589	0.000175483	0.762832	6.37e-08	Y
PRKX	violet	0.672854	6.93e-06	0.762685	6.42e-08
ORC3	violet	0.749498	1.44e-07	0.762644	6.44e-08
ENSCAFG00000028645	violet	0.717104	8.63e-07	0.762604	6.46e-08
KLHL42	violet	0.689014	3.38e-06	0.762587	6.46e-08
MBD4	violet	0.506962	0.00160261	0.762179	6.63e-08
C30H15orf61	violet	0.735218	3.27e-07	0.762178	6.63e-08
TSPAN5	violet	0.824078	6.6e-10	0.762048	6.69e-08
GPRASP2	violet	0.684712	4.11e-06	0.761459	6.94e-08
TRMT61A	violet	0.636846	2.97e-05	0.760973	7.16e-08
ENSCAFG00000043232	violet	0.72585	5.45e-07	0.760526	7.36e-08
ASIC5	violet	0.583003	0.00019045	0.760481	7.38e-08
FAM169B	violet	0.752926	1.17e-07	0.760481	7.38e-08
OSGEP	violet	0.623929	4.78e-05	0.760064	7.57e-08
CCL5	violet	0.695416	2.51e-06	0.76	7.6e-08
ZNF304	violet	0.662423	1.08e-05	0.759671	7.76e-08
KLHL14	violet	0.631369	3.64e-05	0.759342	7.92e-08
TSR3	violet	0.617864	5.94e-05	0.759312	7.94e-08
ECI1	violet	0.624599	4.67e-05	0.759122	8.03e-08
MRM2	violet	0.653527	1.55e-05	0.759012	8.09e-08
SMYD3	violet	0.684301	4.19e-06	0.758664	8.26e-08
P4HTM	violet	0.638702	2.77e-05	0.758254	8.48e-08
ESF1	violet	0.6856	3.95e-06	0.758154	8.53e-08	Y
RBM7	violet	0.639119	2.72e-05	0.758118	8.55e-08
EPPK1	violet	0.730093	4.34e-07	0.758117	8.55e-08
ENSCAFG00000045230	violet	0.653763	1.53e-05	0.757998	8.61e-08
SPATA6	violet	0.730487	4.25e-07	0.757951	8.64e-08
TIMM44	violet	0.599778	0.000110597	0.757653	8.8e-08	Y
TBXA2R	violet	0.661962	1.1e-05	0.757546	8.85e-08
EFCAB3	violet	0.759136	8.02e-08	0.757457	8.9e-08
COG7	violet	0.507315	0.0015886	0.757415	8.93e-08
ADH5	violet	0.577346	0.000227249	0.75738	8.95e-08
CDC26	violet	0.645427	2.13e-05	0.756939	9.19e-08	Y
ERRFI1	violet	0.713641	1.03e-06	0.756862	9.23e-08
POLR2G	violet	0.596678	0.000122562	0.756744	9.3e-08
CFAP36	violet	0.798164	5.51e-09	0.756241	9.59e-08
ZNF283	violet	0.765167	5.49e-08	0.756229	9.6e-08
EEF1E1	violet	0.594212	0.000132896	0.755976	9.75e-08
SLC2A11	violet	0.717422	8.49e-07	0.755539	1e-07
INPP4B	violet	0.634065	3.29e-05	0.755515	1e-07
LOC100685491	violet	0.70544	1.55e-06	0.755171	1.02e-07
ENSCAFG00000015468	violet	0.757718	8.76e-08	0.75507	1.03e-07
LOC100685462	violet	0.637987	2.84e-05	0.754777	1.05e-07
ANAPC4	violet	0.573698	0.000254237	0.754726	1.05e-07
ENSCAFG00000028509	violet	0.713758	1.02e-06	0.754693	1.05e-07
INTS11	violet	0.612142	7.26e-05	0.754667	1.06e-07
GLMN	violet	0.686922	3.72e-06	0.754657	1.06e-07
PGRMC2	violet	0.675055	6.3e-06	0.754654	1.06e-07
HNRNPA1	violet	0.625509	4.52e-05	0.754641	1.06e-07
TMEM254	violet	0.649301	1.83e-05	0.7544	1.07e-07
TIMM10	violet	0.676508	5.92e-06	0.754373	1.08e-07
HHAT	violet	0.744541	1.93e-07	0.754156	1.09e-07
POMGNT1	violet	0.64473	2.19e-05	0.754149	1.09e-07
IPO7	violet	0.666349	9.15e-06	0.753895	1.11e-07	Y
ENSCAFG00000013929	violet	0.632587	3.48e-05	0.753505	1.13e-07
PKIA	violet	0.570654	0.000278918	0.75345	1.14e-07
GAPT	violet	0.726595	5.24e-07	0.753424	1.14e-07
ENSCAFG00000042576	violet	0.796363	6.32e-09	0.753418	1.14e-07
BCAR3	violet	0.617725	5.97e-05	0.753352	1.14e-07
ENSCAFG00000043266	violet	0.654303	1.5e-05	0.753081	1.16e-07
SIRT3	violet	0.620022	5.5e-05	0.752778	1.18e-07
CNOT7	violet	0.782225	1.76e-08	0.752512	1.2e-07
SCN2A	violet	0.63537	3.14e-05	0.75239	1.21e-07
KLHL23	violet	0.616159	6.31e-05	0.75231	1.22e-07	Y
PPCDC	violet	0.574638	0.000247022	0.752063	1.24e-07
ENSCAFG00000029288	violet	0.654506	1.49e-05	0.751947	1.24e-07
OGG1	violet	0.642526	2.39e-05	0.751883	1.25e-07
ENSCAFG00000049605	violet	0.695018	2.56e-06	0.751881	1.25e-07
PTRH1	violet	0.674518	6.45e-06	0.751646	1.27e-07
TMEM126A	violet	0.665157	9.62e-06	0.751429	1.28e-07
PMFBP1	violet	0.683193	4.4e-06	0.751403	1.29e-07
LIN7B	violet	0.738535	2.72e-07	0.751343	1.29e-07
CCDC141	violet	0.624104	4.75e-05	0.751328	1.29e-07
ALG5	violet	0.692699	2.85e-06	0.751273	1.3e-07
MARCHF9	violet	0.681442	4.76e-06	0.751247	1.3e-07
MRPL9	violet	0.612587	7.15e-05	0.75119	1.3e-07
ENSCAFG00000017824	violet	0.602916	9.96e-05	0.750964	1.32e-07
ENSCAFG00000032425	violet	0.637501	2.89e-05	0.750901	1.33e-07
ENSCAFG00000018164	violet	0.754049	1.1e-07	0.750837	1.33e-07
SMPD2	violet	0.701746	1.85e-06	0.750808	1.33e-07
TEX9	violet	0.786376	1.31e-08	0.75073	1.34e-07
ENSCAFG00000013434	violet	0.616233	6.3e-05	0.750216	1.38e-07
RNF122	violet	0.678521	5.42e-06	0.75003	1.4e-07
DNAAF5	violet	0.637225	2.93e-05	0.749903	1.41e-07
ENSCAFG00000010782	violet	0.669136	8.13e-06	0.749709	1.42e-07
LOC100856725	violet	0.689159	3.36e-06	0.749577	1.43e-07
YARS2	violet	0.658921	1.25e-05	0.749374	1.45e-07	Y
ENSCAFG00000001337	violet	0.673113	6.86e-06	0.74906	1.48e-07
EPB41L2	violet	0.5528	0.00047179	0.749016	1.48e-07
KBTBD6	violet	0.533252	0.000811761	0.748877	1.49e-07
CD160	violet	0.736447	3.06e-07	0.748594	1.52e-07
PJA1	violet	0.615803	6.39e-05	0.748584	1.52e-07
DERL3	violet	0.71081	1.19e-06	0.748472	1.53e-07
KLRF1	violet	0.715386	9.42e-07	0.74826	1.55e-07
SLC16A11	violet	0.58629	0.000171613	0.748074	1.57e-07
TUBGCP6	violet	0.597151	0.000120665	0.747936	1.58e-07
SARS2	violet	0.663282	1.04e-05	0.747849	1.59e-07
DIS3	violet	0.642919	2.35e-05	0.747816	1.59e-07	Y
CACNB2	violet	0.593914	0.000134198	0.747797	1.59e-07
R3HCC1	violet	0.599152	0.000112926	0.747671	1.6e-07
ENOX2	violet	0.67849	5.42e-06	0.74766	1.61e-07
COX10	violet	0.655138	1.45e-05	0.747443	1.63e-07
CATSPERG	violet	0.691706	2.98e-06	0.747292	1.64e-07
SPCS2	violet	0.66236	1.08e-05	0.747251	1.65e-07	Y
SFXN3	violet	0.625766	4.48e-05	0.747086	1.66e-07
ENSCAFG00000030414	violet	0.645492	2.13e-05	0.746886	1.68e-07
SNRPG	violet	0.717837	8.31e-07	0.746774	1.69e-07	Y
VPS33B	violet	0.603591	9.73e-05	0.746479	1.72e-07
DRG2	violet	0.565221	0.00032833	0.745984	1.77e-07
HOMER3	violet	0.679859	5.1e-06	0.745933	1.78e-07
ZNF296	violet	0.60002	0.000109709	0.745835	1.79e-07
CCDC78	violet	0.651607	1.67e-05	0.745679	1.8e-07
ENSCAFG00000043016	violet	0.721375	6.91e-07	0.745618	1.81e-07
EXOSC6	violet	0.677037	5.78e-06	0.745515	1.82e-07	Y
EIF2B2	violet	0.646578	2.04e-05	0.745371	1.84e-07
LAYN	violet	0.701422	1.88e-06	0.745283	1.85e-07
PARP15	violet	0.595423	0.000127728	0.74521	1.85e-07
BHLHA15	violet	0.705615	1.54e-06	0.745162	1.86e-07
FAM219B	violet	0.576603	0.000232528	0.745083	1.87e-07
MRPS11	violet	0.557228	0.000415275	0.745043	1.87e-07
MRPL39	violet	0.669424	8.03e-06	0.744923	1.88e-07
YWHAH	violet	0.693478	2.75e-06	0.744877	1.89e-07
PCED1A	violet	0.65223	1.63e-05	0.744782	1.9e-07
CSTA	violet	0.760581	7.33e-08	0.744725	1.91e-07
CCT3	violet	0.677198	5.74e-06	0.744653	1.91e-07	Y
WDR36	violet	0.660085	1.19e-05	0.744456	1.94e-07
PDHB	violet	0.617732	5.97e-05	0.744049	1.98e-07
ALDH7A1	violet	0.5918	0.000143757	0.744023	1.99e-07
HMG20B	violet	0.571002	0.000275989	0.743371	2.06e-07
B4GAT1	violet	0.623218	4.91e-05	0.743354	2.06e-07
ENSCAFG00000003555	violet	0.639786	2.65e-05	0.743278	2.07e-07
APBB2	violet	0.611776	7.36e-05	0.743078	2.1e-07
ZMYM3	violet	0.577572	0.000225664	0.742925	2.12e-07
HLCS	violet	0.78199	1.79e-08	0.742922	2.12e-07
GOT2	violet	0.536333	0.00074683	0.742301	2.19e-07	Y
TMEM87B	violet	0.697735	2.25e-06	0.741848	2.25e-07
SLC30A4	violet	0.739009	2.65e-07	0.741817	2.26e-07
UCK1	violet	0.611878	7.33e-05	0.741764	2.26e-07
ENSCAFG00000031415	violet	0.692046	2.94e-06	0.74154	2.29e-07
ENSCAFG00000028548	violet	0.626717	4.32e-05	0.74112	2.35e-07
FASLG	violet	0.77067	3.84e-08	0.740933	2.37e-07
KLHL17	violet	0.642105	2.43e-05	0.740818	2.39e-07
ENSCAFG00000030524	violet	0.649266	1.84e-05	0.740766	2.39e-07
RIC8B	violet	0.633604	3.35e-05	0.740721	2.4e-07
ELP2	violet	0.681727	4.7e-06	0.740505	2.43e-07
MED16	violet	0.649549	1.82e-05	0.740497	2.43e-07
YES1	violet	0.689782	3.26e-06	0.740291	2.46e-07
SMN	violet	0.672264	7.11e-06	0.740266	2.46e-07
TPRG1L	violet	0.639187	2.72e-05	0.740244	2.47e-07
CARMIL1	violet	0.775659	2.76e-08	0.740039	2.5e-07
RET	violet	0.625125	4.58e-05	0.739988	2.5e-07
GCNT4	violet	0.757181	9.06e-08	0.739898	2.52e-07
NEIL2	violet	0.547102	0.000554545	0.739857	2.52e-07
CD8B	violet	0.764841	5.6e-08	0.739827	2.53e-07
TAF1C	violet	0.567652	0.000305327	0.739788	2.53e-07
MAPK15	violet	0.661332	1.13e-05	0.739787	2.53e-07
CD40LG	violet	0.543708	0.00060974	0.739634	2.55e-07
POLR3H	violet	0.695888	2.45e-06	0.739418	2.59e-07
S100A14	violet	0.626216	4.4e-05	0.739242	2.61e-07
GNMT	violet	0.628317	4.08e-05	0.739157	2.62e-07
THAP7	violet	0.583582	0.000187003	0.738748	2.69e-07
ZNF706	violet	0.686605	3.77e-06	0.738517	2.72e-07
IAH1	violet	0.599464	0.000111761	0.738438	2.73e-07
ENSCAFG00000019483	violet	0.546298	0.000567201	0.73842	2.74e-07
SKIV2L	violet	0.540774	0.000661349	0.738147	2.78e-07
RIC8A	violet	0.614935	6.59e-05	0.738069	2.79e-07
ARFGAP1	violet	0.583503	0.000187473	0.737898	2.82e-07
ESYT2	violet	0.666056	9.26e-06	0.737807	2.83e-07
ENSCAFG00000002396	violet	0.630815	3.72e-05	0.737697	2.85e-07
DYNLT3	violet	0.684895	4.07e-06	0.73766	2.86e-07
RDH10	violet	0.579641	0.000211614	0.737481	2.88e-07
ENSCAFG00000032474	violet	0.538562	0.000702777	0.737315	2.91e-07
ENSCAFG00000032358	violet	0.694204	2.66e-06	0.737278	2.92e-07
TMEM150A	violet	0.54579	0.000575334	0.736974	2.97e-07
TRAP1	violet	0.535843	0.000756836	0.736148	3.11e-07
RCN2	violet	0.610512	7.69e-05	0.736122	3.11e-07
MRI1	violet	0.505859	0.0016471	0.735948	3.14e-07
GZMK	violet	0.666657	9.03e-06	0.735639	3.2e-07
ADPGK	violet	0.585889	0.000173815	0.735617	3.2e-07	Y
STT3A	violet	0.644582	2.21e-05	0.735184	3.28e-07	Y
TMEM185A	violet	0.687352	3.64e-06	0.734955	3.32e-07
TRIM52	violet	0.601505	0.000104398	0.73477	3.36e-07
TIMELESS	violet	0.535279	0.000768512	0.734721	3.36e-07
C1H9orf85	violet	0.740606	2.42e-07	0.734574	3.39e-07
TMEM97	violet	0.713261	1.05e-06	0.734483	3.41e-07
SSNA1	violet	0.657989	1.29e-05	0.734147	3.47e-07
COMTD1	violet	0.660732	1.16e-05	0.733928	3.52e-07
FAM189A1	violet	0.517503	0.00122806	0.73367	3.57e-07
PIGW	violet	0.677682	5.62e-06	0.733604	3.58e-07
ENSCAFG00000043966	violet	0.696268	2.41e-06	0.733437	3.61e-07
ABHD12	violet	0.562764	0.000353139	0.73343	3.61e-07
LOC100856137	violet	0.626178	4.41e-05	0.733229	3.65e-07
LSG1	violet	0.585427	0.000176389	0.733092	3.68e-07	Y
LARS1	violet	0.628821	4e-05	0.732447	3.82e-07
STX10	violet	0.653869	1.53e-05	0.732373	3.83e-07
ZC3HC1	violet	0.573434	0.000256297	0.732342	3.84e-07
DCTPP1	violet	0.619141	5.68e-05	0.732279	3.85e-07
USP44	violet	0.726471	5.28e-07	0.732249	3.86e-07
HUS1	violet	0.615919	6.37e-05	0.732209	3.87e-07
ENSCAFG00000048247	violet	0.69347	2.75e-06	0.732111	3.89e-07
RFC3	violet	0.609551	7.94e-05	0.73167	3.98e-07
QTRT1	violet	0.621649	5.19e-05	0.731649	3.99e-07
ENSCAFG00000032063	violet	0.722308	6.58e-07	0.731409	4.04e-07
RILPL1	violet	0.680271	5.01e-06	0.731368	4.05e-07
LOC484262	violet	0.648207	1.91e-05	0.731296	4.06e-07
ERH	violet	0.655503	1.43e-05	0.731153	4.1e-07	Y
CYB561A3	violet	0.596393	0.000123719	0.731066	4.12e-07
LSM4	violet	0.577882	0.000223513	0.731057	4.12e-07
KRIT1	violet	0.649944	1.79e-05	0.730417	4.26e-07
PTK7	violet	0.685301	4e-06	0.730087	4.34e-07
WDCP	violet	0.59891	0.000113838	0.730077	4.34e-07
ZNF674	violet	0.675872	6.08e-06	0.729968	4.37e-07
LRRC47	violet	0.64913	1.85e-05	0.729634	4.45e-07
ARMC10	violet	0.648986	1.86e-05	0.729598	4.46e-07
LOC491949	violet	0.654469	1.49e-05	0.729513	4.48e-07
ENSCAFG00000048036	violet	0.643146	2.33e-05	0.729498	4.48e-07
ZSWIM3	violet	0.699872	2.03e-06	0.729483	4.49e-07
SDF2L1	violet	0.712741	1.08e-06	0.729109	4.58e-07
COL6A5	violet	0.675478	6.19e-06	0.728867	4.64e-07
LOC481187	violet	0.650621	1.74e-05	0.728817	4.65e-07
ENSCAFG00000017774	violet	0.691271	3.04e-06	0.72843	4.75e-07
MCAT	violet	0.655842	1.41e-05	0.728393	4.76e-07
HLA-DRB1	violet	0.595872	0.000125857	0.728308	4.78e-07
PSMB9	violet	0.588271	0.000161084	0.728261	4.79e-07
MLLT3	violet	0.701224	1.9e-06	0.727961	4.87e-07
ELK3	violet	0.562993	0.00035076	0.727472	5e-07
ZNF248	violet	0.705225	1.57e-06	0.727323	5.04e-07
TIGD2	violet	0.617495	6.02e-05	0.727254	5.06e-07
C9H17orf75	violet	0.559348	0.00039041	0.727201	5.07e-07
ZNHIT3	violet	0.568154	0.000300766	0.726847	5.17e-07
DNPEP	violet	0.644406	2.22e-05	0.726293	5.33e-07
MAPK9	violet	0.588788	0.000158436	0.726147	5.37e-07
MRPL58	violet	0.592369	0.000141124	0.726083	5.39e-07
DTWD2	violet	0.622728	5e-05	0.726074	5.39e-07
DNAJC11	violet	0.572398	0.00026453	0.725926	5.43e-07
SLC35F2	violet	0.694256	2.65e-06	0.725375	5.59e-07
PPP1R8	violet	0.579921	0.000209775	0.72529	5.62e-07
LOC102154748	violet	0.580771	0.00020428	0.725096	5.68e-07
PHF13	violet	0.647179	1.99e-05	0.724976	5.71e-07
ENSCAFG00000043408	violet	0.708389	1.34e-06	0.724941	5.73e-07
RAD1	violet	0.60961	7.93e-05	0.724919	5.73e-07
HDAC3	violet	0.647841	1.94e-05	0.724867	5.75e-07	Y
RNF157	violet	0.644874	2.18e-05	0.724532	5.85e-07
COX14	violet	0.65669	1.36e-05	0.724247	5.94e-07
SNRPB	violet	0.676522	5.91e-06	0.724079	5.99e-07	Y
DNAAF4	violet	0.665929	9.31e-06	0.723969	6.03e-07
CRIP2	violet	0.62875	4.01e-05	0.723815	6.08e-07
MTHFSD	violet	0.636809	2.97e-05	0.723271	6.26e-07
NEMP2	violet	0.622742	4.99e-05	0.723035	6.33e-07
ENSCAFG00000047610	violet	0.696133	2.43e-06	0.722967	6.36e-07
KRT18	violet	0.744793	1.9e-07	0.722725	6.44e-07
CD69	violet	0.748217	1.55e-07	0.722721	6.44e-07
TTC39C	violet	0.620093	5.49e-05	0.722669	6.46e-07
NEO1	violet	0.612507	7.17e-05	0.721919	6.72e-07
EMC2	violet	0.582294	0.00019475	0.721833	6.75e-07
ALS2	violet	0.711802	1.13e-06	0.721386	6.91e-07
MRPL51	violet	0.696121	2.43e-06	0.721345	6.92e-07
ENSCAFG00000019432	violet	0.584236	0.000183175	0.720321	7.3e-07
CHMP4A	violet	0.617503	6.02e-05	0.720251	7.33e-07
NOL6	violet	0.65228	1.63e-05	0.720089	7.39e-07	Y
COL5A1	violet	0.750825	1.33e-07	0.720059	7.4e-07
LOC100855871	violet	0.561497	0.000366573	0.720045	7.41e-07
RIPK3	violet	0.562104	0.000360086	0.719959	7.44e-07
ANO3	violet	0.750159	1.39e-07	0.719787	7.51e-07
RSPO2	violet	0.58139	0.000200358	0.719689	7.55e-07
CFAP46	violet	0.619334	5.64e-05	0.719206	7.74e-07
SGTB	violet	0.635781	3.09e-05	0.719189	7.75e-07
UBR7	violet	0.588996	0.000157381	0.718838	7.89e-07
EBF1	violet	0.523117	0.00106199	0.718778	7.91e-07
PPP2R3C	violet	0.571874	0.00026878	0.718563	8e-07
B4GALNT1	violet	0.720853	7.1e-07	0.718375	8.08e-07
DYNLRB2	violet	0.696375	2.4e-06	0.7181	8.2e-07
GZF1	violet	0.672851	6.93e-06	0.71787	8.29e-07
EBNA1BP2	violet	0.61154	7.42e-05	0.717851	8.3e-07	Y
ERBB3	violet	0.722877	6.39e-07	0.717698	8.37e-07
ZDHHC6	violet	0.583513	0.00018741	0.717697	8.37e-07
USP21	violet	0.615464	6.47e-05	0.717667	8.38e-07
PKD2	violet	0.614955	6.58e-05	0.717576	8.42e-07
YAP1	violet	0.628728	4.02e-05	0.717382	8.5e-07
RAB30	violet	0.699153	2.1e-06	0.717362	8.51e-07
ENSCAFG00000009337	violet	0.729234	4.55e-07	0.717283	8.55e-07
ENSCAFG00000032078	violet	0.667222	8.82e-06	0.717277	8.55e-07
CD22	violet	0.583649	0.000186608	0.717205	8.58e-07
ZBTB8B	violet	0.731857	3.94e-07	0.71684	8.75e-07
ENSCAFG00000044673	violet	0.686277	3.83e-06	0.716715	8.8e-07
ENSCAFG00000043167	violet	0.677704	5.61e-06	0.716629	8.84e-07
ENSCAFG00000042701	violet	0.688885	3.4e-06	0.716525	8.89e-07
DDX21	violet	0.470976	0.00374153	0.716478	8.91e-07
CD83	violet	0.547124	0.000554192	0.7161	9.08e-07
GID4	violet	0.527113	0.00095619	0.715795	9.23e-07
SPRY2	violet	0.622896	4.97e-05	0.715756	9.24e-07
ENSCAFG00000041731	violet	0.633029	3.43e-05	0.715636	9.3e-07
GDPGP1	violet	0.626317	4.39e-05	0.71544	9.4e-07
COMMD2	violet	0.640066	2.63e-05	0.715341	9.44e-07
KHDRBS1	violet	0.61048	7.69e-05	0.714875	9.67e-07	Y
XRCC2	violet	0.653828	1.53e-05	0.714589	9.81e-07
TPM2	violet	0.647609	1.96e-05	0.714358	9.93e-07
OGFOD3	violet	0.530166	0.000881743	0.713964	1.01e-06
OXR1	violet	0.740702	2.4e-07	0.713932	1.01e-06
HFE	violet	0.63364	3.35e-05	0.713931	1.01e-06
ENSCAFG00000045080	violet	0.674922	6.34e-06	0.713798	1.02e-06
PATZ1	violet	0.636023	3.06e-05	0.713537	1.04e-06
NDUFAF3	violet	0.593016	0.000138186	0.712622	1.08e-06
BST2	violet	0.60986	7.86e-05	0.712433	1.09e-06	Y
KIAA1143	violet	0.680169	5.03e-06	0.712277	1.1e-06
CTC1	violet	0.654693	1.48e-05	0.712175	1.11e-06
TYW5	violet	0.598601	0.00011501	0.712049	1.12e-06
ENSCAFG00000014120	violet	0.714876	9.67e-07	0.711997	1.12e-06
TCHH	violet	0.672211	7.13e-06	0.711986	1.12e-06
CCDC85B	violet	0.563209	0.000348526	0.711914	1.12e-06
ENSCAFG00000019572	violet	0.531495	0.000850986	0.711904	1.12e-06
BCHE	violet	0.66695	8.92e-06	0.711116	1.17e-06
ENSCAFG00000043905	violet	0.662207	1.09e-05	0.710703	1.19e-06
MAN2C1	violet	0.680099	5.05e-06	0.710699	1.19e-06
ISOC2	violet	0.636187	3.04e-05	0.710636	1.2e-06
ENSCAFG00000007248	violet	0.557243	0.000415085	0.710562	1.2e-06
ENSCAFG00000047549	violet	0.63604	3.06e-05	0.710385	1.21e-06
EID1	violet	0.623213	4.91e-05	0.710338	1.22e-06
LIN7C	violet	0.496982	0.00204621	0.71011	1.23e-06
BOC	violet	0.596344	0.000123916	0.709842	1.25e-06
TTF2	violet	0.691576	3e-06	0.709225	1.29e-06
C3H4orf19	violet	0.636495	3.01e-05	0.709007	1.3e-06
B2M	violet	0.655731	1.42e-05	0.708969	1.3e-06
EIF3M	violet	0.690626	3.14e-06	0.708767	1.32e-06
CABP5	violet	0.699653	2.05e-06	0.708767	1.32e-06
ENSCAFG00000042668	violet	0.670707	7.6e-06	0.708722	1.32e-06
ENSCAFG00000002982	violet	0.571489	0.000271944	0.708704	1.32e-06
RTCB	violet	0.539181	0.000690956	0.708473	1.33e-06
FCRL5	violet	0.693395	2.76e-06	0.708076	1.36e-06
GPR68	violet	0.640412	2.59e-05	0.707872	1.37e-06
VPS35	violet	0.523682	0.00104645	0.707553	1.4e-06
ZNF432	violet	0.6226	5.02e-05	0.707227	1.42e-06
MRPL49	violet	0.720948	7.07e-07	0.706882	1.44e-06	Y
IL23R	violet	0.632256	3.53e-05	0.706774	1.45e-06
FDXR	violet	0.545734	0.000576238	0.706315	1.48e-06
PIGU	violet	0.682413	4.56e-06	0.706074	1.5e-06
DNAH8	violet	0.59924	0.000112593	0.705839	1.52e-06
EIF3I	violet	0.548679	0.000530444	0.70581	1.52e-06
BAIAP2	violet	0.506995	0.0016013	0.705559	1.54e-06
ENSCAFG00000016500	violet	0.660576	1.16e-05	0.705544	1.54e-06
METTL18	violet	0.582876	0.000191217	0.70537	1.56e-06
ENSCAFG00000043031	violet	0.718335	8.1e-07	0.705327	1.56e-06
ABHD1	violet	0.595353	0.00012802	0.705324	1.56e-06
ENSCAFG00000019898	violet	0.640159	2.62e-05	0.70531	1.56e-06
RPL27	violet	0.621516	5.22e-05	0.705277	1.56e-06	Y
DDX20	violet	0.50124	0.00184526	0.705139	1.57e-06
SKP2	violet	0.543021	0.000621491	0.704997	1.58e-06
CDK5RAP3	violet	0.617925	5.93e-05	0.704489	1.62e-06
ENSCAFG00000031273	violet	0.633305	3.39e-05	0.704324	1.64e-06
ESYT3	violet	0.717658	8.38e-07	0.704283	1.64e-06
FLT1	violet	0.667054	8.88e-06	0.704152	1.65e-06
PDCD7	violet	0.623173	4.92e-05	0.704098	1.65e-06
SNRNP40	violet	0.67311	6.86e-06	0.704085	1.66e-06
CCDC107	violet	0.5737	0.000254226	0.703729	1.68e-06
TCP1	violet	0.643928	2.26e-05	0.703669	1.69e-06
PPID	violet	0.651164	1.7e-05	0.703302	1.72e-06
GMPPB	violet	0.61103	7.55e-05	0.702882	1.76e-06
SH3RF3	violet	0.631258	3.66e-05	0.702811	1.76e-06
ENSCAFG00000047687	violet	0.695627	2.48e-06	0.702728	1.77e-06
TOR2A	violet	0.583463	0.000187709	0.702528	1.79e-06
BOP1	violet	0.547702	0.000545254	0.702305	1.81e-06	Y
ENSCAFG00000046711	violet	0.658964	1.24e-05	0.702215	1.81e-06
ADORA3	violet	0.674803	6.37e-06	0.702176	1.82e-06
SLC18B1	violet	0.56636	0.000317372	0.701976	1.83e-06
TOMM34	violet	0.725871	5.45e-07	0.701794	1.85e-06
ENSCAFG00000015567	violet	0.645672	2.11e-05	0.701741	1.86e-06
MCM3	violet	0.529472	0.000898193	0.701686	1.86e-06	Y
C1H19orf12	violet	0.560104	0.000381871	0.701588	1.87e-06
PICK1	violet	0.623331	4.89e-05	0.701541	1.87e-06
ARMCX6	violet	0.502297	0.00179817	0.701448	1.88e-06
GCHFR	violet	0.630652	3.74e-05	0.701136	1.91e-06
PRKAR1B	violet	0.664869	9.73e-06	0.701019	1.92e-06
MAPK11	violet	0.611345	7.47e-05	0.701018	1.92e-06
NMB	violet	0.599109	0.000113085	0.700792	1.94e-06
RNF32	violet	0.698126	2.21e-06	0.700497	1.97e-06
MTFP1	violet	0.606897	8.7e-05	0.700421	1.98e-06
COL7A1	violet	0.60605	8.96e-05	0.700182	2e-06
DUS2	violet	0.579374	0.000213385	0.700136	2e-06
PKP2	violet	0.707146	1.42e-06	0.700009	2.02e-06
SLC35F5	violet	0.616506	6.24e-05	0.69998	2.02e-06
ENSCAFG00000019437	violet	0.580513	0.000205935	0.699928	2.02e-06
TRPC3	violet	0.653525	1.55e-05	0.699881	2.03e-06
ENSCAFG00000031795	violet	0.730666	4.21e-07	0.699804	2.04e-06
ELAVL1	violet	0.529021	0.000909033	0.699438	2.07e-06	Y
VPREB3	violet	0.546064	0.000570935	0.699406	2.08e-06
TOMM6	violet	0.482966	0.00284917	0.699327	2.08e-06
STRA6	violet	0.679431	5.2e-06	0.699182	2.1e-06
CADM1	violet	0.592598	0.000140079	0.69865	2.15e-06
UFC1	violet	0.539986	0.000675851	0.698586	2.16e-06	Y
SYNJ2BP	violet	0.61208	7.28e-05	0.697924	2.23e-06
MTIF2	violet	0.578067	0.000222231	0.697747	2.25e-06
SMYD2	violet	0.630954	3.7e-05	0.697528	2.27e-06	Y
TMEM214	violet	0.612253	7.24e-05	0.69728	2.3e-06
ADGRL2	violet	0.74755	1.62e-07	0.696787	2.35e-06
DESI2	violet	0.625102	4.59e-05	0.696546	2.38e-06
LOC481473	violet	0.654512	1.49e-05	0.696518	2.38e-06
ALYREF	violet	0.574389	0.000248918	0.696488	2.38e-06
ENSCAFG00000010345	violet	0.621728	5.18e-05	0.696421	2.39e-06
DCST1	violet	0.609774	7.88e-05	0.696249	2.41e-06
SLC43A1	violet	0.653851	1.53e-05	0.69611	2.43e-06	Y
RUVBL2	violet	0.579391	0.000213269	0.695957	2.45e-06	Y
NTMT1	violet	0.571755	0.000269756	0.695872	2.46e-06
GPR34	violet	0.758643	8.27e-08	0.695457	2.5e-06
TFAP4	violet	0.573503	0.000255756	0.69542	2.51e-06
TBCCD1	violet	0.536254	0.000748438	0.694665	2.6e-06
NAP1L3	violet	0.557226	0.000415294	0.694498	2.62e-06
2020-03-02	violet	0.639229	2.71e-05	0.693937	2.69e-06
LOC606761	violet	0.58935	0.000155598	0.693866	2.7e-06
ZNF286A	violet	0.628604	4.03e-05	0.693283	2.77e-06
ZCCHC10	violet	0.576439	0.000233709	0.692728	2.84e-06
SSPO	violet	0.639276	2.71e-05	0.692323	2.9e-06
CYHR1	violet	0.520872	0.00112585	0.692323	2.9e-06
ENSCAFG00000001799	violet	0.607226	8.6e-05	0.692213	2.91e-06
TMED7	violet	0.65513	1.45e-05	0.692096	2.93e-06
SLC25A14	violet	0.662074	1.09e-05	0.691992	2.94e-06
RPL22	violet	0.595927	0.000125628	0.691955	2.95e-06
DPH2	violet	0.604273	9.51e-05	0.69189	2.96e-06
NIT2	violet	0.555972	0.00043065	0.691633	2.99e-06
ARRDC1	violet	0.53831	0.000707633	0.691576	3e-06
ENSCAFG00000031739	violet	0.693347	2.76e-06	0.691359	3.03e-06
ENSCAFG00000030528	violet	0.572506	0.00026366	0.691282	3.04e-06
SDR16C5	violet	0.62813	4.11e-05	0.691209	3.05e-06
CDC5L	violet	0.597378	0.000119764	0.690793	3.11e-06
ZDHHC17	violet	0.655648	1.42e-05	0.690679	3.13e-06
FAT4	violet	0.672723	6.97e-06	0.689876	3.25e-06
ENSCAFG00000030114	violet	0.632111	3.54e-05	0.688878	3.4e-06
BBS12	violet	0.651756	1.66e-05	0.688218	3.5e-06
OASL	violet	0.576505	0.000233232	0.688135	3.52e-06
HAUS1	violet	0.73287	3.73e-07	0.687821	3.57e-06
PTRH2	violet	0.607649	8.48e-05	0.687792	3.57e-06
MRPS18A	violet	0.581679	0.000198545	0.687525	3.62e-06
HDGFL3	violet	0.538502	0.000703923	0.687478	3.62e-06
MPPE1	violet	0.547681	0.000545574	0.687447	3.63e-06	Y
ENSCAFG00000047346	violet	0.61399	6.81e-05	0.687195	3.67e-06
HOMER1	violet	0.652599	1.61e-05	0.687137	3.68e-06
SGCE	violet	0.595158	0.000128841	0.686971	3.71e-06
ENSCAFG00000048161	violet	0.727713	4.94e-07	0.68695	3.71e-06
CCDC142	violet	0.488601	0.00249829	0.68685	3.73e-06
SCRN1	violet	0.619273	5.65e-05	0.686845	3.73e-06
ITGA6	violet	0.699866	2.03e-06	0.68679	3.74e-06
ZSWIM5	violet	0.577905	0.000223352	0.686438	3.8e-06
ENSCAFG00000007678	violet	0.600501	0.000107963	0.686407	3.8e-06
SYNCRIP	violet	0.610747	7.62e-05	0.686184	3.84e-06	Y
OSBPL6	violet	0.525689	0.000992781	0.686079	3.86e-06
NMT2	violet	0.713039	1.06e-06	0.685862	3.9e-06
NUP88	violet	0.465089	0.00426209	0.685377	3.99e-06
LOC608110	violet	0.564166	0.000338786	0.685302	4e-06
CCDC39	violet	0.564751	0.000332957	0.685258	4.01e-06
ENSCAFG00000045680	violet	0.630837	3.72e-05	0.684995	4.06e-06
ITGB1BP1	violet	0.620108	5.49e-05	0.684907	4.07e-06
ZCCHC9	violet	0.568759	0.000295338	0.684808	4.09e-06
PPIH	violet	0.704151	1.65e-06	0.684779	4.1e-06	Y
TRMU	violet	0.612439	7.19e-05	0.684597	4.13e-06
PUM3	violet	0.625524	4.52e-05	0.684129	4.22e-06
PEMT	violet	0.537474	0.000723979	0.683897	4.26e-06
LRRC24	violet	0.451566	0.00570073	0.68378	4.28e-06
LSM5	violet	0.645243	2.15e-05	0.683579	4.32e-06	Y
SELENOT	violet	0.759055	8.07e-08	0.683413	4.36e-06
CPSF2	violet	0.566593	0.00031517	0.683203	4.4e-06
COPS4	violet	0.413629	0.0121545	0.683185	4.4e-06	Y
RARRES1	violet	0.611986	7.3e-05	0.682638	4.51e-06
HSPBP1	violet	0.599079	0.000113199	0.682099	4.62e-06
ZNF711	violet	0.504975	0.00168351	0.681956	4.65e-06
ENSCAFG00000011098	violet	0.638252	2.81e-05	0.681911	4.66e-06
FUCA2	violet	0.55818	0.000403937	0.681879	4.67e-06
ARHGAP10	violet	0.662742	1.06e-05	0.68179	4.68e-06
CDC25A	violet	0.581515	0.000199573	0.68178	4.69e-06
CRY2	violet	0.581284	0.000201023	0.681543	4.74e-06
PYCR3	violet	0.553557	0.000461664	0.681486	4.75e-06
MCF2L	violet	0.630581	3.75e-05	0.681465	4.75e-06
IL17RE	violet	0.544836	0.000590888	0.680552	4.95e-06
MUS81	violet	0.579309	0.000213815	0.680309	5e-06
PYROXD1	violet	0.560925	0.000372789	0.680144	5.04e-06
NETO2	violet	0.608654	8.19e-05	0.680134	5.04e-06
NUTF2	violet	0.653496	1.55e-05	0.679947	5.08e-06
ZBTB6	violet	0.574933	0.0002448	0.67988	5.1e-06
LOC100688321	violet	0.580999	0.000202825	0.679727	5.13e-06
MTFMT	violet	0.515769	0.00128377	0.679429	5.2e-06
DIMT1	violet	0.574419	0.000248687	0.679348	5.22e-06
MRPL55	violet	0.515874	0.00128034	0.679289	5.23e-06
LOC102152728	violet	0.562653	0.000354297	0.679236	5.25e-06
PCGF1	violet	0.543407	0.000614871	0.678983	5.31e-06
ANKRD29	violet	0.674135	6.56e-06	0.678866	5.33e-06
CSRNP2	violet	0.470296	0.00379871	0.678627	5.39e-06
FPGS	violet	0.62994	3.84e-05	0.677921	5.56e-06	Y
VPS33A	violet	0.510976	0.00144956	0.677334	5.71e-06
NTRK2	violet	0.63915	2.72e-05	0.677166	5.75e-06
ESS2	violet	0.540337	0.000669346	0.676742	5.86e-06
TYRO3	violet	0.543278	0.000617071	0.676532	5.91e-06
MRPL15	violet	0.613023	7.04e-05	0.676289	5.97e-06	Y
YIPF2	violet	0.48392	0.00278695	0.675916	6.07e-06
CRADD	violet	0.615903	6.37e-05	0.675738	6.12e-06
SSR3	violet	0.686891	3.72e-06	0.675433	6.2e-06
LSM7	violet	0.444313	0.00663196	0.675374	6.22e-06
KLHL3	violet	0.619876	5.53e-05	0.675373	6.22e-06
CHPF	violet	0.633642	3.35e-05	0.675217	6.26e-06
PIGK	violet	0.587153	0.000166953	0.67506	6.3e-06
FANCF	violet	0.65861	1.26e-05	0.674846	6.36e-06
GNPTG	violet	0.515557	0.00129075	0.674738	6.39e-06
BOLA1	violet	0.541646	0.000645614	0.674526	6.45e-06
COX19	violet	0.666397	9.13e-06	0.674384	6.49e-06
CHST12	violet	0.538001	0.000713645	0.674312	6.51e-06
ENSCAFG00000000848	violet	0.517563	0.00122616	0.674288	6.52e-06
ENSCAFG00000049081	violet	0.603386	9.8e-05	0.674255	6.53e-06
QRFP	violet	0.569018	0.000293045	0.674035	6.59e-06
DOLK	violet	0.560902	0.000373042	0.673916	6.62e-06
CEP112	violet	0.711889	1.12e-06	0.673799	6.66e-06
PRKAA2	violet	0.668642	8.3e-06	0.673538	6.73e-06
LOC491550	violet	0.49157	0.00232903	0.673465	6.75e-06
SLCO3A1	violet	0.71682	8.75e-07	0.673288	6.8e-06
ENSCAFG00000029180	violet	0.675254	6.25e-06	0.672582	7.01e-06
SH3GL3	violet	0.705631	1.54e-06	0.672515	7.03e-06
ENSCAFG00000048216	violet	0.435202	0.0079842	0.672349	7.09e-06
PLEKHA5	violet	0.639213	2.71e-05	0.672318	7.09e-06
TIGD6	violet	0.655351	1.44e-05	0.672136	7.15e-06
GINS2	violet	0.612747	7.11e-05	0.671994	7.19e-06
SET	violet	0.519662	0.00116166	0.671811	7.25e-06	Y
CCDC130	violet	0.561027	0.000371676	0.671763	7.27e-06
ENSCAFG00000043988	violet	0.655333	1.44e-05	0.67172	7.28e-06
TFB1M	violet	0.6865	3.79e-06	0.671392	7.38e-06
PIDD1	violet	0.60571	9.06e-05	0.671037	7.5e-06
POMK	violet	0.605179	9.22e-05	0.670713	7.6e-06
ENSCAFG00000044861	violet	0.637044	2.95e-05	0.6705	7.67e-06
MLLT1	violet	0.585764	0.00017451	0.669658	7.95e-06
ALPK3	violet	0.716369	8.96e-07	0.669548	7.99e-06
THOP1	violet	0.520692	0.00113113	0.669129	8.13e-06	Y
GLT8D1	violet	0.516916	0.00124669	0.66842	8.38e-06
IDH2	violet	0.500058	0.00189925	0.668409	8.38e-06	Y
TUT1	violet	0.502943	0.00176991	0.668351	8.41e-06	Y
PPIAP4	violet	0.568981	0.000293373	0.667823	8.6e-06
BPNT1	violet	0.581247	0.000201257	0.667329	8.78e-06
CCDC71	violet	0.462082	0.00455136	0.666521	9.08e-06
LOC100855618	violet	0.654281	1.5e-05	0.665854	9.34e-06
THAP11	violet	0.546623	0.000562057	0.66565	9.42e-06
SYNPO	violet	0.618963	5.72e-05	0.665566	9.45e-06
CAMLG	violet	0.523758	0.00104436	0.665425	9.51e-06
DNAAF3	violet	0.709829	1.25e-06	0.665281	9.57e-06
MANF	violet	0.64089	2.54e-05	0.665055	9.66e-06
CMC1	violet	0.610596	7.66e-05	0.664614	9.84e-06
LOC606863	violet	0.575971	0.000237103	0.664257	9.99e-06
MOCS3	violet	0.550791	0.000499618	0.66415	1e-05
ENSCAFG00000001981	violet	0.583843	0.00018547	0.663749	1.02e-05
ENSCAFG00000023712	violet	0.589854	0.000153092	0.663679	1.02e-05
ENSCAFG00000031933	violet	0.517337	0.00123331	0.663594	1.03e-05
ENSCAFG00000016008	violet	0.652205	1.63e-05	0.662876	1.06e-05
SMIM4	violet	0.52513	0.00100746	0.662474	1.08e-05
PEBP1	violet	0.368905	0.0268245	0.662113	1.09e-05	Y
ST3GAL6	violet	0.447463	0.00621266	0.662052	1.09e-05	Y
ENSCAFG00000023369	violet	0.658618	1.26e-05	0.661644	1.11e-05
PUSL1	violet	0.554408	0.00045052	0.661642	1.11e-05
TNFRSF21	violet	0.568057	0.000301638	0.66125	1.13e-05
GOLGA5	violet	0.594609	0.00013118	0.661249	1.13e-05
CRH	violet	0.519591	0.00116381	0.659941	1.19e-05
FHIT	violet	0.672371	7.08e-06	0.659728	1.2e-05
ENSCAFG00000007694	violet	0.526748	0.000965462	0.659652	1.21e-05
ENSCAFG00000041010	violet	0.674098	6.57e-06	0.659477	1.22e-05
MBTD1	violet	0.54431	0.000599605	0.659276	1.23e-05
IVD	violet	0.555949	0.000430937	0.658952	1.24e-05
PPP1R3F	violet	0.608003	8.38e-05	0.658403	1.27e-05
STAP1	violet	0.576598	0.000232565	0.657986	1.29e-05
POFUT2	violet	0.525881	0.000987768	0.657846	1.3e-05
DZIP1	violet	0.504005	0.00172429	0.65784	1.3e-05
PLXNB1	violet	0.613946	6.82e-05	0.657206	1.34e-05
ERG28	violet	0.48495	0.00272103	0.657206	1.34e-05
ENSCAFG00000005676	violet	0.505201	0.00167414	0.6569	1.35e-05
SPARC	violet	0.580695	0.000204763	0.65679	1.36e-05
RNF25	violet	0.516285	0.00126698	0.656578	1.37e-05
NDUFAB1	violet	0.602236	0.000101871	0.655678	1.42e-05	Y
ENSCAFG00000014028	violet	0.433273	0.00829904	0.655641	1.42e-05
LOC612180	violet	0.671732	7.28e-06	0.655413	1.44e-05
C15H1orf122	violet	0.610984	7.56e-05	0.655126	1.45e-05
ODR4	violet	0.624585	4.67e-05	0.655094	1.45e-05
ANGPTL2	violet	0.570935	0.000276549	0.655089	1.45e-05
PDCL3	violet	0.617388	6.04e-05	0.654934	1.46e-05
CHST14	violet	0.467801	0.00401499	0.654777	1.47e-05
CNTN3	violet	0.656228	1.39e-05	0.654695	1.48e-05
CDK5	violet	0.475157	0.00340614	0.654614	1.48e-05
MORN5	violet	0.691874	2.96e-06	0.654534	1.49e-05
LOC478038	violet	0.623851	4.8e-05	0.654468	1.49e-05
RAPGEF4	violet	0.554755	0.000446048	0.654086	1.51e-05
ZNF318	violet	0.519172	0.00117645	0.654084	1.52e-05
RABL6	violet	0.45272	0.00556354	0.653579	1.55e-05
ANAPC10	violet	0.660562	1.16e-05	0.652055	1.64e-05
NTHL1	violet	0.573861	0.000252978	0.651804	1.66e-05
PPIL1	violet	0.578105	0.000221966	0.651758	1.66e-05	Y
TRAF1	violet	0.491832	0.00231461	0.651199	1.7e-05
SIRT6	violet	0.542077	0.000637968	0.651089	1.71e-05
TARBP2	violet	0.430213	0.00881996	0.651083	1.71e-05
THAP9	violet	0.70643	1.48e-06	0.650731	1.73e-05
PPIL6	violet	0.63482	3.2e-05	0.649973	1.79e-05
ENSCAFG00000049391	violet	0.607508	8.52e-05	0.649891	1.79e-05
DXO	violet	0.518293	0.00120339	0.649459	1.82e-05
SNRPA1	violet	0.556185	0.000428012	0.649408	1.83e-05	Y
IMP3	violet	0.485582	0.00268125	0.649273	1.84e-05
ENSCAFG00000049421	violet	0.675178	6.27e-06	0.649097	1.85e-05
RUVBL1	violet	0.543741	0.000609195	0.649049	1.85e-05	Y
VTCN1	violet	0.599735	0.000110756	0.648976	1.86e-05
KLHDC3	violet	0.492605	0.00227243	0.648415	1.9e-05	Y
PLEKHG1	violet	0.495894	0.00210053	0.648271	1.91e-05
SMPD1	violet	0.709811	1.25e-06	0.648006	1.93e-05
PPIC	violet	0.650687	1.74e-05	0.647189	1.99e-05
TRIM45	violet	0.517708	0.00122161	0.647169	1.99e-05
OTUD7B	violet	0.509323	0.00151098	0.647139	2e-05
SCYL1	violet	0.441999	0.00695529	0.646944	2.01e-05
ENSCAFG00000028880	violet	0.522992	0.00106546	0.646414	2.05e-05
SCCPDH	violet	0.613119	7.02e-05	0.646001	2.09e-05
AIFM1	violet	0.554719	0.000446503	0.645016	2.17e-05	Y
CD3EAP	violet	0.602045	0.000102523	0.643984	2.26e-05	Y
TMEM67	violet	0.688407	3.47e-06	0.643549	2.3e-05
DDX52	violet	0.549081	0.000524451	0.643359	2.31e-05
ENSCAFG00000042347	violet	0.560801	0.000374149	0.643355	2.31e-05
FANCE	violet	0.659115	1.24e-05	0.643041	2.34e-05
GSTO1	violet	0.593919	0.000134175	0.643028	2.34e-05	Y
DCPS	violet	0.544728	0.000592667	0.642907	2.35e-05	Y
C18H11orf95	violet	0.553232	0.000465985	0.642324	2.41e-05
ENSCAFG00000000887	violet	0.477245	0.00324869	0.642322	2.41e-05
DOK4	violet	0.502068	0.00180829	0.642046	2.43e-05
MIS12	violet	0.55226	0.000479131	0.641856	2.45e-05
THEM4	violet	0.53705	0.000732402	0.64167	2.47e-05
DDX55	violet	0.518553	0.00119536	0.641546	2.48e-05
TTC26	violet	0.648908	1.86e-05	0.641471	2.49e-05
MCUB	violet	0.508058	0.00155948	0.641224	2.51e-05
COMMD8	violet	0.533519	0.000805931	0.64057	2.58e-05
SMIM20	violet	0.491163	0.00235163	0.640377	2.59e-05
WDR5	violet	0.522017	0.00109288	0.640172	2.62e-05	Y
MMAB	violet	0.641023	2.53e-05	0.639924	2.64e-05
MPST	violet	0.47843	0.00316211	0.639452	2.69e-05	Y
ENSCAFG00000046989	violet	0.567942	0.00030268	0.639402	2.69e-05
CD72	violet	0.48134	0.00295812	0.639344	2.7e-05
CLDN12	violet	0.519413	0.00116917	0.639198	2.71e-05
ENSCAFG00000006508	violet	0.619469	5.61e-05	0.638588	2.78e-05
NR3C2	violet	0.631036	3.69e-05	0.638344	2.8e-05
MAP2K1	violet	0.503974	0.00172557	0.638275	2.81e-05
METTL17	violet	0.446881	0.00628843	0.638109	2.83e-05
ENSCAFG00000031192	violet	0.592925	0.000138596	0.638049	2.84e-05
ENSCAFG00000049475	violet	0.497325	0.00202932	0.638039	2.84e-05
[truncated: 763 more rows]

## Sheet: eosinophils
Gene Symbol	Module	GS.Eos	p.GS.Eos	MM.darkturquoise	p.MMdarkturquoise	Pathway Gene
KMT2A	darkturquoise	0.658112	1.29e-05	0.968108	5.1e-22	Y
TRRAP	darkturquoise	0.684405	4.17e-06	0.966493	1.17e-21
PRRC2B	darkturquoise	0.691736	2.98e-06	0.955101	1.55e-19
ICE1	darkturquoise	0.611798	7.35e-05	0.949161	1.22e-18
ZBTB4	darkturquoise	0.645691	2.11e-05	0.948295	1.62e-18
BCOR	darkturquoise	0.754687	1.05e-07	0.943845	6.36e-18
BCL9L	darkturquoise	0.647257	1.99e-05	0.942093	1.06e-17
ABR	darkturquoise	0.671923	7.22e-06	0.938386	2.95e-17
PRR12	darkturquoise	0.631041	3.69e-05	0.938171	3.13e-17
LOC479005	darkturquoise	0.622637	5.01e-05	0.933169	1.13e-16
RFX7	darkturquoise	0.683606	4.32e-06	0.929965	2.44e-16
FIP1L1	darkturquoise	0.636829	2.97e-05	0.923908	9.53e-16
SMARCD1	darkturquoise	0.653437	1.56e-05	0.91833	3.04e-15	Y
ZFP62	darkturquoise	0.549058	0.000524781	0.916253	4.58e-15
POGZ	darkturquoise	0.659061	1.24e-05	0.915164	5.66e-15
SCAF8	darkturquoise	0.677007	5.79e-06	0.914043	7.01e-15	Y
GTF3C1	darkturquoise	0.650317	1.76e-05	0.910172	1.44e-14
FOXP1	darkturquoise	0.655881	1.41e-05	0.907287	2.41e-14
ADNP	darkturquoise	0.659068	1.24e-05	0.906238	2.89e-14	Y
INTS3	darkturquoise	0.740679	2.41e-07	0.905784	3.12e-14
SIPA1L3	darkturquoise	0.605905	9e-05	0.905768	3.13e-14
TRIO	darkturquoise	0.543472	0.000613768	0.898588	1.03e-13
HERC3	darkturquoise	0.648791	1.87e-05	0.894547	1.94e-13
FOXK1	darkturquoise	0.652515	1.61e-05	0.894052	2.09e-13	Y
UHRF1BP1	darkturquoise	0.620966	5.32e-05	0.893506	2.27e-13
ITPR2	darkturquoise	0.656692	1.36e-05	0.892252	2.75e-13
SRRM1	darkturquoise	0.581213	0.000201468	0.891743	2.97e-13
XYLT1	darkturquoise	0.725392	5.59e-07	0.89114	3.24e-13
SEPTIN6	darkturquoise	0.629614	3.89e-05	0.890509	3.56e-13
SRRM2	darkturquoise	0.670768	7.58e-06	0.890185	3.73e-13
TAF3	darkturquoise	0.718479	8.04e-07	0.889938	3.87e-13	Y
MAPRE2	darkturquoise	0.619223	5.66e-05	0.888122	5.04e-13
NCOA6	darkturquoise	0.662106	1.09e-05	0.886511	6.35e-13
FAM98B	darkturquoise	0.571593	0.000271085	0.884682	8.21e-13
CHD4	darkturquoise	0.652306	1.63e-05	0.884216	8.76e-13
USP24	darkturquoise	0.58391	0.000185075	0.881426	1.28e-12
ERN1	darkturquoise	0.696188	2.42e-06	0.879995	1.56e-12
ATP2B4	darkturquoise	0.645113	2.16e-05	0.879871	1.58e-12
CLIP2	darkturquoise	0.634335	3.26e-05	0.879737	1.61e-12
ENSCAFG00000029044	darkturquoise	0.588144	0.000161744	0.879663	1.63e-12
CD74	darkturquoise	0.547247	0.000552281	0.878108	2e-12
RCAN3	darkturquoise	0.550026	0.000510593	0.876441	2.48e-12
ZBTB21	darkturquoise	0.573307	0.000257296	0.875965	2.64e-12
GTF3C4	darkturquoise	0.579252	0.000214193	0.874132	3.34e-12
LRRC8C	darkturquoise	0.633982	3.31e-05	0.873094	3.81e-12
PI4KA	darkturquoise	0.678945	5.31e-06	0.871424	4.7e-12
PACS1	darkturquoise	0.710417	1.21e-06	0.870998	4.95e-12
SMG6	darkturquoise	0.640654	2.57e-05	0.870216	5.45e-12
ZC3H7A	darkturquoise	0.550829	0.000499076	0.866254	8.81e-12	Y
TSC2	darkturquoise	0.686955	3.71e-06	0.864997	1.02e-11	Y
SOGA1	darkturquoise	0.626384	4.38e-05	0.861778	1.49e-11
SCAPER	darkturquoise	0.533487	0.000806635	0.860962	1.63e-11
ABCA2	darkturquoise	0.628607	4.03e-05	0.859502	1.93e-11
MINK1	darkturquoise	0.725978	5.42e-07	0.857834	2.32e-11
R3HDM2	darkturquoise	0.636871	2.96e-05	0.857073	2.53e-11
TPCN1	darkturquoise	0.561831	0.000362992	0.854924	3.2e-11
NFATC1	darkturquoise	0.629375	3.92e-05	0.854878	3.22e-11
PPRC1	darkturquoise	0.58857	0.000159545	0.854556	3.33e-11
ZNF235	darkturquoise	0.556015	0.000430119	0.854005	3.54e-11
RASAL2	darkturquoise	0.555926	0.000431228	0.853064	3.92e-11
FCRL2	darkturquoise	0.741831	2.25e-07	0.852063	4.36e-11
MAPKBP1	darkturquoise	0.65139	1.69e-05	0.849928	5.47e-11
ELAC1	darkturquoise	0.529149	0.000905963	0.848285	6.49e-11
CLOCK	darkturquoise	0.523414	0.00105379	0.847902	6.76e-11
ZNF624	darkturquoise	0.562739	0.000353398	0.847238	7.24e-11
SEPTIN1	darkturquoise	0.646625	2.04e-05	0.847061	7.37e-11
LOC481728	darkturquoise	0.552945	0.000469829	0.847014	7.41e-11
MCM9	darkturquoise	0.60972	7.9e-05	0.846251	8.01e-11
EXOC6B	darkturquoise	0.487317	0.00257474	0.846214	8.04e-11
KSR1	darkturquoise	0.69195	2.95e-06	0.846016	8.2e-11
MYCBP2	darkturquoise	0.578375	0.000220115	0.845239	8.88e-11
UBQLN4	darkturquoise	0.613331	6.97e-05	0.843679	1.04e-10
PTPRN2	darkturquoise	0.747961	1.58e-07	0.842397	1.18e-10
LOC479459	darkturquoise	0.496492	0.00207051	0.840807	1.38e-10
MAP4	darkturquoise	0.593556	0.000135775	0.839957	1.51e-10
PPP2R5E	darkturquoise	0.520606	0.00113366	0.839901	1.51e-10
PIK3C2B	darkturquoise	0.612625	7.14e-05	0.837305	1.95e-10
MDC1	darkturquoise	0.642536	2.39e-05	0.836525	2.1e-10
REXO1	darkturquoise	0.663071	1.05e-05	0.833128	2.9e-10
DCLK2	darkturquoise	0.625516	4.52e-05	0.83227	3.14e-10
SETX	darkturquoise	0.442341	0.00690664	0.831234	3.46e-10
HRH4	darkturquoise	0.718679	7.95e-07	0.83089	3.57e-10
CNTRL	darkturquoise	0.561261	0.000369128	0.828464	4.46e-10
ENSCAFG00000042261	darkturquoise	0.506696	0.00161324	0.827673	4.79e-10
ZNF362	darkturquoise	0.676597	5.89e-06	0.826808	5.18e-10
FOXJ2	darkturquoise	0.584038	0.00018433	0.825732	5.7e-10
PIEZO1	darkturquoise	0.604385	9.48e-05	0.825001	6.08e-10
SIK2	darkturquoise	0.553583	0.000461327	0.824802	6.19e-10
GVQW3	darkturquoise	0.648423	1.9e-05	0.824746	6.22e-10
SPTAN1	darkturquoise	0.655132	1.45e-05	0.824593	6.31e-10
ZNF618	darkturquoise	0.566772	0.000313482	0.823506	6.94e-10
MRTFB	darkturquoise	0.595733	0.000126432	0.823179	7.15e-10
GIT1	darkturquoise	0.623501	4.86e-05	0.822281	7.73e-10
ANKRD52	darkturquoise	0.597924	0.000117618	0.821679	8.15e-10
BOD1L1	darkturquoise	0.602774	0.000100045	0.820717	8.86e-10
ARHGEF11	darkturquoise	0.593475	0.000136131	0.820263	9.22e-10
KIAA1109	darkturquoise	0.686654	3.76e-06	0.820114	9.33e-10
ANKRD17	darkturquoise	0.591721	0.000144126	0.818733	1.05e-09	Y
CHD8	darkturquoise	0.5419	0.000641111	0.818632	1.06e-09	Y
DNAH10	darkturquoise	0.588526	0.00015977	0.818283	1.09e-09
ATP11A	darkturquoise	0.60032	0.000108616	0.817698	1.15e-09
RPRD2	darkturquoise	0.57707	0.000229196	0.817384	1.18e-09	Y
HIVEP1	darkturquoise	0.571157	0.000274695	0.81585	1.34e-09
TMEM94	darkturquoise	0.689218	3.35e-06	0.814616	1.49e-09
ENSCAFG00000044869	darkturquoise	0.644408	2.22e-05	0.81303	1.7e-09
VPS13B	darkturquoise	0.539799	0.000679333	0.812356	1.79e-09
LTN1	darkturquoise	0.435711	0.00790291	0.811418	1.94e-09
ENSCAFG00000002008	darkturquoise	0.507917	0.00156497	0.811361	1.95e-09
PKD1	darkturquoise	0.521879	0.00109679	0.809497	2.27e-09
EDC4	darkturquoise	0.623059	4.94e-05	0.809212	2.32e-09
RUFY3	darkturquoise	0.592055	0.000142572	0.807837	2.59e-09
PEX5	darkturquoise	0.449561	0.00594618	0.8055	3.12e-09
CIZ1	darkturquoise	0.534557	0.000783671	0.804848	3.29e-09
SLC27A1	darkturquoise	0.523658	0.00104708	0.802824	3.85e-09
ENSCAFG00000001644	darkturquoise	0.54677	0.000559738	0.801231	4.36e-09
ARHGAP35	darkturquoise	0.516738	0.00125237	0.801219	4.36e-09
DLG5	darkturquoise	0.533186	0.00081319	0.800072	4.77e-09
SZT2	darkturquoise	0.49215	0.00229715	0.799847	4.85e-09
SEC24C	darkturquoise	0.604267	9.51e-05	0.796869	6.08e-09
GCN1	darkturquoise	0.564098	0.000339471	0.796848	6.09e-09
ENSCAFG00000049258	darkturquoise	0.561626	0.000365195	0.795893	6.54e-09
KIAA0319L	darkturquoise	0.553152	0.000467056	0.795356	6.81e-09
ACER2	darkturquoise	0.456478	0.00513606	0.795099	6.94e-09
THRA	darkturquoise	0.598734	0.000114502	0.794711	7.15e-09
EDIL3	darkturquoise	0.680812	4.89e-06	0.793503	7.82e-09
GSTA4	darkturquoise	0.515813	0.00128236	0.790355	9.85e-09
TMEM135	darkturquoise	0.483307	0.00282679	0.78958	1.04e-08
ENSCAFG00000004378	darkturquoise	0.436301	0.00780958	0.789054	1.08e-08
PTPN21	darkturquoise	0.566669	0.000314452	0.788372	1.14e-08
SEC16A	darkturquoise	0.529071	0.000907843	0.787549	1.21e-08
ENSCAFG00000032010	darkturquoise	0.44659	0.00632648	0.786429	1.31e-08
TNFRSF13C	darkturquoise	0.5033	0.00175442	0.785126	1.43e-08
SCRIB	darkturquoise	0.574507	0.000248017	0.784706	1.48e-08
PTBP2	darkturquoise	0.45527	0.00527032	0.783851	1.57e-08
LOC607692	darkturquoise	0.572434	0.000264238	0.782153	1.77e-08
TRIM55	darkturquoise	0.742145	2.21e-07	0.781328	1.87e-08
CERS4	darkturquoise	0.623773	4.81e-05	0.781112	1.9e-08
CALM1	darkturquoise	0.544602	0.00059475	0.780808	1.94e-08
EFL1	darkturquoise	0.453271	0.00549903	0.780463	1.99e-08
SSH1	darkturquoise	0.607265	8.59e-05	0.777327	2.46e-08
ERCC6	darkturquoise	0.486934	0.00259792	0.776337	2.63e-08
DMTF1	darkturquoise	0.628479	4.05e-05	0.776066	2.68e-08
IKZF2	darkturquoise	0.553072	0.000468124	0.77443	2.99e-08
DOCK5	darkturquoise	0.612291	7.23e-05	0.772623	3.38e-08
TP53	darkturquoise	0.456882	0.00509184	0.770176	3.97e-08
WDR44	darkturquoise	0.564858	0.0003319	0.769572	4.13e-08
ENSCAFG00000018333	darkturquoise	0.438208	0.00751414	0.767942	4.59e-08
CAPN10	darkturquoise	0.431374	0.00861913	0.767329	4.77e-08
ARID1A	darkturquoise	0.578022	0.000222539	0.767052	4.86e-08
ENOPH1	darkturquoise	0.605934	8.99e-05	0.765627	5.33e-08
ATXN7L1	darkturquoise	0.686609	3.77e-06	0.765402	5.4e-08
INTS9	darkturquoise	0.560371	0.000378895	0.764411	5.76e-08
PDS5B	darkturquoise	0.468312	0.00396982	0.763929	5.94e-08
EXD3	darkturquoise	0.383014	0.0211278	0.761829	6.78e-08
DNMT3B	darkturquoise	0.581232	0.000201353	0.760018	7.6e-08
TAF6	darkturquoise	0.630968	3.7e-05	0.758019	8.6e-08
ENSCAFG00000048895	darkturquoise	0.581573	0.000199207	0.757326	8.98e-08
MTRES1	darkturquoise	0.479517	0.00308457	0.757027	9.14e-08
ACTR5	darkturquoise	0.525462	0.000998728	0.757026	9.14e-08	Y
FBRSL1	darkturquoise	0.601247	0.000105304	0.754651	1.06e-07
AKAP9	darkturquoise	0.489932	0.00242111	0.751931	1.25e-07
DGKZ	darkturquoise	0.639556	2.68e-05	0.744415	1.94e-07
SON	darkturquoise	0.514332	0.00133165	0.740171	2.48e-07
ZNHIT6	darkturquoise	0.459962	0.00476543	0.740062	2.49e-07
EPM2AIP1	darkturquoise	0.444486	0.00660829	0.739068	2.64e-07
SRGAP3	darkturquoise	0.403141	0.0147712	0.736354	3.07e-07
NAV1	darkturquoise	0.571899	0.000268574	0.732949	3.71e-07
ZNF385A	darkturquoise	0.589394	0.000155375	0.731338	4.05e-07
SETD1A	darkturquoise	0.522792	0.00107103	0.730405	4.27e-07
SLC39A9	darkturquoise	0.557773	0.000408755	0.729147	4.57e-07
TLR7	darkturquoise	0.526165	0.000980408	0.727746	4.93e-07
DNMBP	darkturquoise	0.475761	0.00335988	0.726717	5.21e-07
SETDB1	darkturquoise	0.442012	0.00695349	0.725793	5.47e-07
VCPKMT	darkturquoise	0.376357	0.0236758	0.720611	7.19e-07
SMIM8	darkturquoise	0.448049	0.00613724	0.718133	8.18e-07
SYMPK	darkturquoise	0.512214	0.00140504	0.717063	8.65e-07
STARD9	darkturquoise	0.280312	0.0977417	0.713986	1.01e-06
ENSCAFG00000012747	darkturquoise	0.659891	1.2e-05	0.713576	1.03e-06
SYTL1	darkturquoise	0.625703	4.49e-05	0.713406	1.04e-06
NSDHL	darkturquoise	0.430665	0.00874131	0.708402	1.34e-06
PROSER1	darkturquoise	0.425738	0.0096318	0.707779	1.38e-06
WIPF2	darkturquoise	0.485622	0.0026788	0.704879	1.59e-06
ENSCAFG00000049346	darkturquoise	0.499435	0.00192821	0.703996	1.66e-06
SRCAP	darkturquoise	0.532121	0.000836805	0.703647	1.69e-06
PLAGL1	darkturquoise	0.607058	8.65e-05	0.701623	1.87e-06
MTAP	darkturquoise	0.522326	0.00108413	0.700348	1.98e-06
TRMT11	darkturquoise	0.348941	0.0369946	0.696113	2.43e-06
PSKH1	darkturquoise	0.468607	0.00394393	0.695529	2.5e-06
C4H5orf51	darkturquoise	0.394965	0.017126	0.694586	2.61e-06
KIF16B	darkturquoise	0.386066	0.0200385	0.693464	2.75e-06
TNKS	darkturquoise	0.557359	0.000413693	0.689082	3.37e-06
PPP3CB	darkturquoise	0.355791	0.0332007	0.688247	3.5e-06
PREP	darkturquoise	0.334993	0.0458092	0.687037	3.7e-06
FBXL18	darkturquoise	0.340198	0.0423411	0.677754	5.6e-06
GIMAP8	darkturquoise	0.334844	0.0459119	0.676047	6.04e-06
PDE4D	darkturquoise	0.551591	0.000488359	0.675496	6.18e-06
PACSIN1	darkturquoise	0.483912	0.00278742	0.672932	6.91e-06
EIF3F	darkturquoise	0.436658	0.00775355	0.668948	8.19e-06
MAML1	darkturquoise	0.432793	0.00837894	0.665821	9.35e-06	Y
PATL1	darkturquoise	0.499746	0.00191372	0.663109	1.05e-05
KDM5C	darkturquoise	0.543381	0.000615312	0.661734	1.11e-05
POU6F1	darkturquoise	0.462663	0.00449423	0.661456	1.12e-05
OSBPL3	darkturquoise	0.409787	0.0130634	0.652643	1.61e-05
FRS2	darkturquoise	0.369299	0.0266498	0.650402	1.76e-05
RAPH1	darkturquoise	0.493364	0.00223169	0.649389	1.83e-05
HEG1	darkturquoise	0.38429	0.0206667	0.647707	1.95e-05
FUS	darkturquoise	0.329576	0.0496576	0.647608	1.96e-05	Y
AGK	darkturquoise	0.411399	0.0126754	0.644076	2.25e-05
VPS37C	darkturquoise	0.489482	0.00244698	0.641781	2.46e-05	Y
EIF4EBP2	darkturquoise	0.575246	0.000242454	0.632035	3.55e-05
TRAPPC9	darkturquoise	0.39219	0.0179936	0.615153	6.54e-05
HIVEP3	darkturquoise	0.354396	0.0339465	0.605937	8.99e-05
LRP1	darkturquoise	0.409906	0.0130344	0.602205	0.000101977
MANSC1	darkturquoise	0.432249	0.00847032	0.580529	0.000205828
ZBTB37	darkturquoise	0.383819	0.0208359	0.57562	0.000239685
POLR2A	darkturquoise	0.430524	0.00876583	0.491177	0.00235084
TSTA3	darkturquoise	-0.496896	0.00205045	-0.583473	0.000187648
FAM111B	darkturquoise	-0.43013	0.00883452	-0.597665	0.000118632
PSMC1	darkturquoise	-0.336235	0.0449619	-0.625003	4.6e-05
SLC39A1	darkturquoise	-0.465397	0.00423337	-0.636889	2.96e-05
MIF4GD	darkturquoise	-0.424409	0.00988501	-0.650947	1.72e-05
COQ10B	darkturquoise	-0.444833	0.00656114	-0.651668	1.67e-05
ENSCAFG00000015396	darkturquoise	-0.580777	0.000204239	-0.682822	4.47e-06
AARS1	darkturquoise	-0.437222	0.00766572	-0.683876	4.27e-06
SLX1A	darkturquoise	-0.339591	0.0427339	-0.687665	3.59e-06
THOC7	darkturquoise	-0.553986	0.000456014	-0.698936	2.12e-06
ORMDL2	darkturquoise	-0.42428	0.00990987	-0.699193	2.1e-06
GRHPR	darkturquoise	-0.477477	0.00323153	-0.702023	1.83e-06
UQCRFS1	darkturquoise	-0.506289	0.00162961	-0.706527	1.47e-06
PSMD7	darkturquoise	-0.42039	0.0106849	-0.706627	1.46e-06
ROMO1	darkturquoise	-0.519599	0.00116356	-0.712042	1.12e-06
EIF3G	darkturquoise	-0.46738	0.00405249	-0.716652	8.83e-07
MRPL53	darkturquoise	-0.420363	0.0106905	-0.728099	4.83e-07
HMGB1	darkturquoise	-0.399953	0.0156547	-0.733674	3.57e-07
IL1B	darkturquoise	-0.592062	0.000142541	-0.738588	2.71e-07
CMTM6	darkturquoise	-0.501636	0.00182752	-0.746382	1.73e-07
AHSA1	darkturquoise	-0.444828	0.00656184	-0.765665	5.31e-08
MCTS1	darkturquoise	-0.449334	0.00597458	-0.768085	4.55e-08
NDUFS5	darkturquoise	-0.539288	0.000688937	-0.76866	4.38e-08
ISY1	darkturquoise	-0.53923	0.000690019	-0.769014	4.28e-08
SLC25A5	darkturquoise	-0.503371	0.00175139	-0.76981	4.06e-08
KDM4A	darkturquoise	-0.487293	0.00257618	-0.775788	2.73e-08
ENSCAFG00000018563	darkturquoise	-0.611035	7.55e-05	-0.776125	2.67e-08
SNX10	darkturquoise	-0.607559	8.51e-05	-0.779475	2.13e-08
ENSCAFG00000047673	darkturquoise	-0.578145	0.000221696	-0.784157	1.53e-08
NMT1	darkturquoise	-0.541301	0.000651796	-0.78532	1.41e-08
LYG1	darkturquoise	-0.568365	0.000298862	-0.788363	1.14e-08
CCDC47	darkturquoise	-0.577349	0.000227232	-0.790507	9.74e-09
ENSCAFG00000011629	darkturquoise	-0.475789	0.00335778	-0.790591	9.68e-09
PSMB7	darkturquoise	-0.460615	0.00469864	-0.796541	6.23e-09
BIRC2	darkturquoise	-0.544737	0.000592522	-0.800638	4.56e-09
TMEM183A	darkturquoise	-0.547369	0.000550387	-0.807301	2.71e-09
GNB1	darkturquoise	-0.569811	0.000286117	-0.80861	2.44e-09
PLEK	darkturquoise	-0.553173	0.000466777	-0.814151	1.55e-09
ENSCAFG00000032363	darkturquoise	-0.552199	0.000479961	-0.818084	1.11e-09
SAR1B	darkturquoise	-0.582842	0.00019142	-0.820995	8.65e-10
QARS1	darkturquoise	-0.496598	0.00206524	-0.821863	8.02e-10
ACTR3	darkturquoise	-0.516288	0.0012669	-0.828797	4.32e-10
H2AFZ	darkturquoise	-0.507688	0.00157392	-0.833206	2.88e-10
USE1	darkturquoise	-0.64793	1.94e-05	-0.835768	2.26e-10
ARPC5	darkturquoise	-0.57714	0.000228701	-0.851363	4.7e-11
SARS1	darkturquoise	-0.510767	0.00145723	-0.852266	4.27e-11
PRDX6	darkturquoise	-0.631795	3.59e-05	-0.853582	3.7e-11
MRPL33	darkturquoise	-0.668663	8.29e-06	-0.855282	3.08e-11
CNOT11	darkturquoise	-0.583892	0.000185178	-0.858812	2.08e-11
SLC25A11	darkturquoise	-0.6358	3.09e-05	-0.864092	1.14e-11
DERL1	darkturquoise	-0.471566	0.00369252	-0.872552	4.08e-12
ATP6V0E1	darkturquoise	-0.63607	3.06e-05	-0.878161	1.99e-12
DAZAP2	darkturquoise	-0.616054	6.34e-05	-0.883664	9.45e-13
ENSCAFG00000015648	darkturquoise	-0.577819	0.000223948	-0.885261	7.57e-13
RAB5C	darkturquoise	-0.648822	1.87e-05	-0.900153	8.02e-14
CLIC1	darkturquoise	-0.571246	0.000273955	-0.912745	8.95e-15
